# Supplementary material for: Preferential Localization of MUC1 Glycoprotein in Exosomes Secreted by Non-Small Cell Lung Carcinoma Cells
Source: Int J Mol Sci. 2019 Jan 14;20(2):323. doi: 10.3390/ijms20020323 (PMC6358839; doi:10.3390/ijms20020323)
Supplement: Supplementary file 1 [file ijms-20-00323-s001.zip]

Archive with 16 entries (14 files):
- ijms-419133 Supplementary files - new/
- ijms-419133 Supplementary files - new/Figure S1.docx
- ijms-419133 Supplementary files - new/Table S1.xlsx
- ijms-419133 Supplementary files - new/Table S2.xlsx
- ijms-419133 Supplementary files - new/Table S3.docx
- Supplementary files/
- Supplementary files/._Figure S1 legend.docx
- Supplementary files/._Figure S1.tif
- Supplementary files/._Table S1.xlsx
- Supplementary files/._Table S2.xlsx
- Supplementary files/._Table S3.docx
- Supplementary files/Figure S1 legend.docx
- Supplementary files/Figure S1.tif
- Supplementary files/Table S1.xlsx
- Supplementary files/Table S2.xlsx
- Supplementary files/Table S3.docx
