# Supplementary material for: Preferential Localization of MUC1 Glycoprotein in Exosomes Secreted by Non-Small Cell Lung Carcinoma Cells
Source: Int J Mol Sci. 2019 Jan 14;20(2):323. doi: 10.3390/ijms20020323 (PMC6358839; doi:10.3390/ijms20020323)
Supplement: Supplementary file 1 [file ijms-20-00323-s001.zip › ijms-419133 Supplementary files - new/Table S1.xlsx]

## Sheet: original data
Table S1: 3235 exosomal proteins and 4363 total cellular membrane proteins were identified by LC-MS/MS in NCI-H838 cells.
Genes	Protein Accessions	Protein Descriptions	Exosome 1 intensity	Exosome 2 intensity	Exosome 3 intensity	Membrane 1 intensity	Membrane 2 intensity	Membrane 3 intensity
2018-03-01	Q5VT66	Mitochondrial amidoxime-reducing component 1	Filtered	Filtered	Filtered	46568.5	44423	41021.7
2018-03-05	Q9NX47	E3 ubiquitin-protein ligase MARCH5	Filtered	Filtered	Filtered	157035	181936	182192
2018-03-06	O60337	E3 ubiquitin-protein ligase MARCH6	Filtered	Filtered	Filtered	7006.96	7788.17	8569.37
2018-09-02	Q15019	Septin-2	311879	310116	338130	117614	115359	119303
2018-09-06	Q8NFI2	MLL/SEPTIN6 fusion protein (Fragment)	20483.9	20483.9	20483.9	Filtered	Filtered	Filtered
2018-09-07	Q8TC62	Septin 7	175012	148344	173664	54709.1	52567.1	59478.7
2018-09-09	Q9UHD8	Septin-9	236713	158920	224047	90077.9	100042	99311.8
2018-09-10	Q9P0V9	Septin-10	Filtered	Filtered	Filtered	7213.63	15103.3	22992.9
2018-09-11	Q9NVA2	Septin-11	275667	302386	226831	67589.3	102178	80740.8
TOM1	O60784	Target of Myb protein 1	92747.5	72803.9	129092	Filtered	Filtered	Filtered
A2M	P01023	Alpha-2-macroglobulin	158546816	151140832	169294368	134537	158156	134776
AAAS	Q9NRG9	Aladin	92076.7	83780.3	19842.2	221549	230645	215392
AACS	Q9H7A6	cDNA: FLJ21107 fis, clone CAS05192	17214.8	17214.8	17214.8	Filtered	Filtered	Filtered
AAMP	Q59EM1	Angio-associated, migratory cell protein variant (Fragment)	12906.5	12906.5	12906.5	Filtered	Filtered	Filtered
AAR2	Q9Y312	Protein AAR2 homolog	Filtered	Filtered	Filtered	57784.2	71615.7	50047.2
AARS	P49588	Alanine--tRNA ligase, cytoplasmic	166537	181897	132022	154383	154383	154383
AARS2	Q5JTZ9	Alanine--tRNA ligase, mitochondrial	Filtered	Filtered	Filtered	389880	375894	416528
AASDHPPT	Q9NRN7	L-aminoadipate-semialdehyde dehydrogenase-phosphopantetheinyl transferase	70017	39804.1	44212.2	37345.3	31853.1	35231.3
AATF	Q9NY61	Protein AATF	Filtered	Filtered	Filtered	1654.05	1654.05	1654.05
ABCA1	O95477	ATP-binding cassette sub-family A member 1	380864	392245	375903	394841	269302	372018
ABCA3	Q99758	ATP-binding cassette sub-family A member 3	139826	131395	102587	32665.4	28837.6	43577.3
ABCB10	Q9NRK6	ATP-binding cassette sub-family B member 10, mitochondrial	Filtered	Filtered	Filtered	90752.2	89468.9	87334.6
ABCB6	Q9NP58	ATP-binding cassette sub-family B member 6, mitochondrial	688456	645003	629406	301673	297866	279641
ABCB7	O75027	ATP-binding cassette sub-family B member 7, mitochondrial	69732.4	69732.4	69732.4	54627.6	185569	183832
ABCC1	P33527	Multidrug resistance-associated protein 1	1.35469e+06	1287804	1.35575e+06	286960	309946	270996
ABCC4	O15439	Multidrug resistance-associated protein 4	127211	123694	134948	57547.5	58021.2	62215.5
ABCC5	Q59FK6	Multidrug resistance-associated protein 5 variant (Fragment)	93810.2	83699.8	81541.4	45344.1	64181.6	72185.8
ABCD3	P28288	ATP-binding cassette sub-family D member 3	18150.4	15104.1	16627.2	246574	256451	244836
ABCE1	P61221	ATP-binding cassette sub-family E member 1	172770	162393	209475	52404.6	54826.5	39671
ABCF1	Q8NE71	ATP-binding cassette sub-family F member 1	184262	263711	189264	66765.1	68921.4	69756.2
ABCF3	Q9NUQ8	ATP-binding cassette sub-family F member 3	230657	207526	209652	110131	103115	244492
ABCG1	P45844	ATP-binding cassette sub-family G member 1	10599.6	10818.3	7618.05	3750.1	5071.99	4805.32
ABCG2	Q9UNQ0	ATP-binding cassette sub-family G member 2	964122	968472	917144	128468	139471	125076
ABHD10	Q9NUJ1	Mycophenolic acid acyl-glucuronide esterase, mitochondrial	Filtered	Filtered	Filtered	1624079	1.58513e+06	1.43191e+06
ABHD11	Q8NFV4	Protein ABHD11	Filtered	Filtered	Filtered	535148	543093	530896
ABHD12	Q8N2K0	Monoacylglycerol lipase ABHD12	Filtered	Filtered	Filtered	61493.7	66880	74176.7
ABHD17B	Q5VST6	Protein ABHD17B	82701.1	82701.1	82701.1	Filtered	Filtered	Filtered
ABHD3	Q8WU67	Phospholipase ABHD3	Filtered	Filtered	Filtered	7984.13	7711.44	8581.94
ABHD4	Q8TB40	Protein ABHD4	54058.9	40681.7	44894.1	192974	59206	245444
ABHD8	Q96I13	Protein ABHD8	9918.51	12353.9	7483.17	828.841	828.841	828.841
ABI1	Q8IZP0	Abl interactor 1	241480	239404	242518	5808.62	5808.62	5808.62
ABLIM1	O14639	Actin-binding LIM protein 1	8270.9	8270.9	8270.9	5452.55	11041.5	8758.11
ABRACL	Q9P1F3	Costars family protein ABRACL	66644.8	75203.3	76491.5	18497	26637.7	9573.71
ACAA1	P09110	3-ketoacyl-CoA thiolase, peroxisomal	26191.9	26191.9	26191.9	138497	160608	151112
ACAA2	P42765	3-ketoacyl-CoA thiolase, mitochondrial	224653	231988	214501	4.93489e+06	4565099	4519357
ACACA	Q13085	Acetyl-CoA carboxylase 1	42380	39651.2	36464.6	12994.7	17959.6	16375.6
ACAD10	Q6JQN1	Acyl-CoA dehydrogenase family member 10	Filtered	Filtered	Filtered	60611.8	63882.3	56821.3
ACAD11	Q709F0	Acyl-CoA dehydrogenase family member 11	Filtered	Filtered	Filtered	39118.9	47530.9	20617.4
ACAD8	Q9UKU7	Isobutyryl-CoA dehydrogenase, mitochondrial	Filtered	Filtered	Filtered	502002	457303	434389
ACAD9	Q9H9W4	Acyl-Coenzyme A dehydrogenase family, member 9, isoform CRA_b	Filtered	Filtered	Filtered	935205	866975	1.02724e+06
ACADM	Q5T4U5	Acyl-Coenzyme A dehydrogenase, C-4 to C-12 straight chain, isoform CRA_a	4080.53	4080.53	4080.53	3073869	3.17745e+06	3.09673e+06
ACADS	P16219	Short-chain specific acyl-CoA dehydrogenase, mitochondrial	Filtered	Filtered	Filtered	306911	327706	287941
ACADSB	P45954	Short/branched chain specific acyl-CoA dehydrogenase, mitochondrial	57992	57992	57992	524035	589291	602962
ACADVL	P49748	Very long-chain specific acyl-CoA dehydrogenase, mitochondrial	62979.1	60907.7	48166	1.16936e+06	1.05964e+06	1.05659e+06
ACAP2	Q15057	Arf-GAP with coiled-coil, ANK repeat and PH domain-containing protein 2	70280.4	71217.5	69197	32999.8	42662.6	38394.5
ACAT1	E9PKF3	Acetyl-CoA acetyltransferase, mitochondrial (Fragment)	Filtered	Filtered	Filtered	68564.6	68555.8	55055.3
ACAT1	P24752	Acetyl-CoA acetyltransferase, mitochondrial	116727	133358	87107.4	2330394	2.47709e+06	2.63321e+06
ACAT2	Q9BWD1	Acetyl-CoA acetyltransferase, cytosolic	250064	247280	265370	4910.19	14256.8	12801.1
ACBD3	Q9H3P7	Golgi resident protein GCP60	Filtered	Filtered	Filtered	82271.6	101785	89369.2
ACE	P12821	Angiotensin-converting enzyme	Filtered	Filtered	Filtered	60683.8	76867.9	68880.2
ACIN1	S4R3H4	Apoptotic chromatin condensation inducer in the nucleus	24441.2	110247	172502	201637	206010	221941
ACLY variant protein	Q4LE36	ACLY variant protein (Fragment)	1.42795e+06	1.22572e+06	1.2915e+06	137253	154751	166003
ACO2	Q99798	Aconitate hydratase, mitochondrial	42971.8	35446.9	6563.67	1.3657e+06	1315787	1.38424e+06
ACOT1	Q86TX2	Acyl-coenzyme A thioesterase 1	1.91782e+06	419896	807745	612327	597958	583957
ACOT13	Q9NPJ3	Acyl-coenzyme A thioesterase 13	337805	310360	234557	492801	579070	569079
ACOT7	O00154	Cytosolic acyl coenzyme A thioester hydrolase	159077	127152	127456	250569	248287	262435
ACOT9	Q9Y305	Acyl-coenzyme A thioesterase 9, mitochondrial	Filtered	Filtered	Filtered	603743	583318	608614
ACOX1	A0A024R8L7	Acyl-coenzyme A oxidase	24215.2	300612	162414	134619	124828	163947
ACOX3	O15254	Peroxisomal acyl-coenzyme A oxidase 3	Filtered	Filtered	Filtered	224992	217206	224170
ACP1	Q59EH3	Acid phosphatase 1 isoform c variant (Fragment)	327808	410593	502137	31933.9	62994.6	74223
ACP2	P11117	Lysosomal acid phosphatase	248628	387305	318907	88351.2	91642.4	126243
ACP6	X5D319	Lysophosphatidic acid phosphatase 6 isoform A	Filtered	Filtered	Filtered	87782.1	79050.5	91079.6
ACSF2	Q96CM8	Acyl-CoA synthetase family member 2, mitochondrial	Filtered	Filtered	Filtered	645269	630643	573386
ACSF3	Q4G176	Acyl-CoA synthetase family member 3, mitochondrial	Filtered	Filtered	Filtered	93243.3	88593.1	81534.8
ACSL1	P33121	Long-chain-fatty-acid--CoA ligase 1	177301	237728	285300	161254	147439	147326
ACSL3	O95573	Long-chain-fatty-acid--CoA ligase 3	291352	273518	266537	565567	573438	546632
ACSS1	Q9NUB1	Acetyl-coenzyme A synthetase 2-like, mitochondrial	Filtered	Filtered	Filtered	81877	86645.8	84425.6
ACSS2	Q9NR19	Acetyl-coenzyme A synthetase, cytoplasmic	39894.5	39894.5	39894.5	Filtered	Filtered	Filtered
ACT	Q562Z4	Actin-like protein (Fragment)	Filtered	Filtered	Filtered	350309	294624	238940
ACT	Q562M3	Actin-like protein (Fragment)	6583611	8885585	9303566	15272302	14751698	14463279
ACT	Q562L9	Actin-like protein (Fragment)	105509	105509	105509	292588	333087	284052
ACTBL2	Q562R1	Beta-actin-like protein 2	1.0838e+06	1.42106e+06	1.0806e+06	8078903	4232017	4.26105e+06
ACTC1	P68032	Actin, alpha cardiac muscle 1	4.91305e+06	1.03006e+06	1.10901e+06	12821331	12222257	12146042
ACTN1	P12814	Alpha-actinin-1	173153	151306	164232	604446	695454	648885
ACTN4	O43707	Alpha-actinin-4	1.60538e+06	1.40055e+06	1.35468e+06	1.50598e+06	1.55135e+06	1431162
ACTR10	V9GYX7	Actin-related protein 10 (Fragment)	35811.7	31266	15381.4	15062	8922.53	2970.58
ACTR1A	R4GMT0	Alpha-centractin	138527	129533	132645	89552.8	103875	62880.3
ACTR2	P61160	Actin-related protein 2	217586	288162	208384	176573	180746	142630
ACTR3	P61158	Actin-related protein 3	217050	215612	209104	271543	228665	181940
ACVR1	Q04771	Activin receptor type-1	189072	169386	168574	Filtered	Filtered	Filtered
ACVR2A	P27037	Activin receptor type-2A	33931.5	35540.7	26720.2	Filtered	Filtered	Filtered
ACYP1	P07311	Acylphosphatase-1	Filtered	Filtered	Filtered	41049.7	31401.3	31638.4
ADA	X5D767	Adenosine deaminase isoform A (Fragment)	31308.7	34457.8	34849	Filtered	Filtered	Filtered
ADAM10	O14672	Disintegrin and metalloproteinase domain-containing protein 10	4675289	4.38192e+06	4.88541e+06	252710	269382	254182
ADAM15	Q59GF2	ADAM15 isoform 6a variant (Fragment)	25363.3	18539.3	21303.7	6742.65	6117.91	7807.43
ADAM17	P78536	Disintegrin and metalloproteinase domain-containing protein 17	228169	230749	225046	212155	222450	213957
ADAM23	Q53TK5	Putative uncharacterized protein ADAM23 (Fragment)	56454	55119.7	56905.5	Filtered	Filtered	Filtered
ADAM9	Q13443	Disintegrin and metalloproteinase domain-containing protein 9	1776828	1.89265e+06	1.88368e+06	256301	245379	242675
ADAMTS1	Q9UHI8	A disintegrin and metalloproteinase with thrombospondin motifs 1	65642.1	79612.2	69648	Filtered	Filtered	Filtered
ADAMTSL3	P82987	ADAMTS-like protein 3	208418	172091	192004	5792.29	5792.29	5792.29
ADCK4	Q96D53	AarF domain-containing protein kinase 4	Filtered	Filtered	Filtered	517942	450072	498634
ADCY3	U3KQ91	Adenylate cyclase type 3 (Fragment)	186157	183994	189301	9985.43	25982.6	27743
ADCY6	O43306	Adenylate cyclase type 6	38635.4	36435.9	40834.9	128522	56912.2	118783
ADCY9	O60503	Adenylate cyclase type 9	674441	629383	587561	23062.2	24435.3	19268.4
ADD1	P35611	Alpha-adducin	281785	230401	228164	208532	206224	202787
ADD2	Q05DK5	ADD2 protein (Fragment)	50336.5	53879.8	50627.5	24804.1	33398.6	16209.6
ADD3	Q9UEY8	Gamma-adducin	184798	171133	189872	130536	120672	116316
ADGRG1	Q9Y653	Adhesion G-protein coupled receptor G1	109766	109108	99220.7	Filtered	Filtered	Filtered
ADGRG2	Q8IZP9	Adhesion G-protein coupled receptor G2	241417	230152	245427	9759.25	20719.3	17643.6
ADGRL2	O95490	Adhesion G protein-coupled receptor L2	105751	103911	98157.2	Filtered	Filtered	Filtered
ADH5	Q6IRT1	S-(hydroxymethyl)glutathione dehydrogenase	97860.5	122037	121113	60105.9	60105.9	60105.9
ADIPOR1	Q96A54	Adiponectin receptor protein 1	32835.7	54866	70945.5	10468.3	17102.8	3833.73
ADK	Q86U79	Adenosine kinase	130466	130232	99450.6	Filtered	Filtered	Filtered
ADNP	Q9H2P0	Activity-dependent neuroprotector homeobox protein	93767.7	103386	156762	120374	126452	124217
ADO	Q96SZ5	2-aminoethanethiol dioxygenase	Filtered	Filtered	Filtered	90062.4	90112.1	105636
ADPGK	Q9BRR6	ADP-dependent glucokinase	35912.7	29650.7	23388.8	601625	634349	605342
ADPRHL2	Q9NX46	Poly(ADP-ribose) glycohydrolase ARH3	127341	127341	127341	89522.8	82629.3	17284.1
ADRM1	Q16186	Proteasomal ubiquitin receptor ADRM1	132529	120138	133628	147589	176454	178984
ADSL	X5D8S6	Adenylosuccinate lyase (Fragment)	166393	185882	167954	101252	125765	82660.8
ADSS	P30520	Adenylosuccinate synthetase isozyme 2	184924	217375	188717	Filtered	Filtered	Filtered
AF1Q	Q6FGF7	AF1Q protein (Fragment)	Filtered	Filtered	Filtered	90490.6	106059	98275
AFF4	Q9UHB7	AF4/FMR2 family member 4	Filtered	Filtered	Filtered	412.212	4265.72	534.828
AFG3L2	Q9Y4W6	AFG3-like protein 2	51576.1	51576.1	51576.1	540162	489812	547130
AFP	P02771	Alpha-fetoprotein	372106	293363	383682	Filtered	Filtered	Filtered
AGFG1	P52594	Arf-GAP domain and FG repeat-containing protein 1	225860	200960	175338	58731.7	60176.2	64299
AGFG2	O95081	Arf-GAP domain and FG repeat-containing protein 2	34919.1	24118.9	13255.1	9590.3	10328.2	10142.3
AGK	Q53H12	Acylglycerol kinase, mitochondrial	Filtered	Filtered	Filtered	379379	383671	402556
AGL	P35573	Glycogen debranching enzyme	453690	457596	483512	236797	246202	250827
AGMAT	Q9BSE5	Agmatinase, mitochondrial	Filtered	Filtered	Filtered	400447	311815	391278
AGO2	Q9UKV8	Protein argonaute-2	12407	7039.32	11271.6	Filtered	Filtered	Filtered
AGPAT1	Q9HBM8	cDNA, FLJ78849, highly similar to 1-acyl-sn-glycerol-3-phosphate acyltransferase alpha (EC 2.3.1.51)	Filtered	Filtered	Filtered	129912	129978	130044
AGPAT2	Q96IS9	AGPAT2 protein (Fragment)	Filtered	Filtered	Filtered	229554	228265	188858
AGPAT4	Q9NRZ5	1-acyl-sn-glycerol-3-phosphate acyltransferase delta	Filtered	Filtered	Filtered	6084.87	5030.34	6811.1
AGPAT5	Q9NUQ2	1-acyl-sn-glycerol-3-phosphate acyltransferase epsilon	Filtered	Filtered	Filtered	36666.6	21160.9	33012.6
AGPS	O00116	Alkyldihydroxyacetonephosphate synthase, peroxisomal	35576.3	50831.1	43203.7	235342	286501	241022
AGRN	O00468	Agrin	34837556	33562516	34572372	392104	392476	380318
AHCTF1	Q8WYP5	Protein ELYS	Filtered	Filtered	Filtered	254094	280013	252735
AHCY	P23526	Adenosylhomocysteinase	2.76575e+06	3.15397e+06	2.76686e+06	87542.5	85446.8	80774.3
AHNAK	Q09666	Neuroblast differentiation-associated protein AHNAK	833935	778132	746790	744491	658013	708355
AHNAK2	Q8IVF2	Protein AHNAK2	7109.45	5857.39	6483.42	15835.9	17852.8	15649
AHSA1	O95433	Activator of 90 kDa heat shock protein ATPase homolog 1	773390	1.06666e+06	431767	95974.3	97555	115492
AHSG	P02765	Alpha-2-HS-glycoprotein	8264063	8.09165e+06	12775480	81941.1	91641.4	95201.2
AIDA	Q96BJ3	Axin interactor, dorsalization-associated protein	280495	244962	238909	87931.3	136630	82307.8
AIFM1	O95831	Apoptosis-inducing factor 1, mitochondrial	16235.8	11658	20813.6	614892	617497	636289
AIFM2	Q9BRQ8	Apoptosis-inducing factor 2	66780.9	79880.6	69178.9	137562	158403	131532
AIMP1	Q12904	Aminoacyl tRNA synthase complex-interacting multifunctional protein 1	178630	170068	177008	167733	166601	163546
AIMP2	Q13155	Aminoacyl tRNA synthase complex-interacting multifunctional protein 2	106471	110429	115125	80003.8	69308.1	97176.7
AIP	O00170	AH receptor-interacting protein	292388	271668	249377	110079	109024	109730
AK1	Q6FGX9	Adenylate kinase isoenzyme 1	96564.2	122340	97395.5	14774.6	13622.5	14198.6
AK2	P54819	Adenylate kinase 2, mitochondrial	850960	793340	893413	4.47506e+06	4.36068e+06	4565590
AK3	Q9UIJ7	GTP:AMP phosphotransferase AK3, mitochondrial	Filtered	Filtered	Filtered	1.5846e+06	1388430	1.59631e+06
AK4	P27144	Adenylate kinase 4, mitochondrial	Filtered	Filtered	Filtered	2.04374e+06	2145546	1.98346e+06
AKAP1	Q92667	A-kinase anchor protein 1, mitochondrial	Filtered	Filtered	Filtered	233143	248864	242703
AKAP10	O43572	A-kinase anchor protein 10, mitochondrial	482.627	482.627	482.627	Filtered	Filtered	Filtered
AKAP12	Q02952	A-kinase anchor protein 12	93004.9	56080.9	123904	80757.9	86305.2	82074.6
AKAP13	Q12802	A-kinase anchor protein 13	Filtered	Filtered	Filtered	18799.2	20827.4	20298.7
AKAP5	P24588	A-kinase anchor protein 5	6331.79	6331.79	6331.79	8613.53	5472.64	2331.75
AKAP8	Q8NE02	AKAP8 protein	Filtered	Filtered	Filtered	64887.5	63450.4	56102.4
AKAP8L	Q9ULX6	A-kinase anchor protein 8-like	Filtered	Filtered	Filtered	205036	154414	202009
AKR1B1	P15121	Aldose reductase	2.59232e+06	2.23358e+06	2.25568e+06	683861	748062	697890
ALAS1	Q5JAM2	5-aminolevulinate synthase	Filtered	Filtered	Filtered	18465.8	4814.1	21124.1
ALB	P02768	Serum albumin	65239696	59834608	59404696	606542	590267	554739
ALCAM	Q13740	CD166 antigen	7072.98	7072.98	7072.98	Filtered	Filtered	Filtered
ALDH16A1	Q8IZ83	Aldehyde dehydrogenase family 16 member A1	55471.5	65759.1	45184	12376.8	8168.88	14735
ALDH18A1	P54886	Delta-1-pyrroline-5-carboxylate synthase	194966	156885	6437.64	708152	693835	712392
ALDH1B1	P30837	Aldehyde dehydrogenase X, mitochondrial	34509.2	39238.5	33834.2	1.42612e+06	1552720	1.46534e+06
ALDH1L2	Q3SY69	Mitochondrial 10-formyltetrahydrofolate dehydrogenase	Filtered	Filtered	Filtered	708606	715038	684166
ALDH2	P05091	Aldehyde dehydrogenase, mitochondrial	33671.3	41906.3	51174.3	2.61475e+06	2.75849e+06	2.56936e+06
ALDH3A2	P51648	Fatty aldehyde dehydrogenase	115179	49870.1	9932.59	812270	827040	846946
ALDH3B1	P43353	Aldehyde dehydrogenase family 3 member B1	82699.7	73284.9	69119.1	40934.7	55599.5	26269.9
ALDH4A1	P30038	Delta-1-pyrroline-5-carboxylate dehydrogenase, mitochondrial	6293.49	6293.49	6293.49	356571	336757	319954
ALDH5A1	X5DQN2	Aldehyde dehydrogenase 5 family member A1 isoform B (Fragment)	Filtered	Filtered	Filtered	371518	377946	359517
ALDH6A1	Q53H94	Aldehyde dehydrogenase 6A1 variant (Fragment)	Filtered	Filtered	Filtered	114705	107631	98373
ALDH7A1	P49419	Alpha-aminoadipic semialdehyde dehydrogenase	127518	149430	88626.2	2.42478e+06	2346850	2548203
ALDH8A1	Q9H2A2	Aldehyde dehydrogenase family 8 member A1	17945.6	17945.6	17945.6	2.17871e+06	2.33059e+06	2232351
ALDH9A1	P49189	4-trimethylaminobutyraldehyde dehydrogenase	284150	249349	257360	946737	1055493	1001375
ALDOC	P09972	Fructose-bisphosphate aldolase C	612674	654688	623381	366587	376940	385469
ALG1	Q9BT22	Chitobiosyldiphosphodolichol beta-mannosyltransferase	Filtered	Filtered	Filtered	90753.6	94579.5	95336.1
ALG10B	Q5I7T1	Putative Dol-P-Glc:Glc(2)Man(9)GlcNAc(2)-PP-Dol alpha-1,2-glucosyltransferase	Filtered	Filtered	Filtered	53830.5	60090.6	67160.6
ALG2	Q9H553	Alpha-1,3/1,6-mannosyltransferase ALG2	Filtered	Filtered	Filtered	4635.2	3560.67	5709.73
ALG3	Q92685	Dol-P-Man:Man(5)GlcNAc(2)-PP-Dol alpha-1,3-mannosyltransferase	Filtered	Filtered	Filtered	129502	133935	143318
ALG5	Q9Y673	Dolichyl-phosphate beta-glucosyltransferase	Filtered	Filtered	Filtered	24784	32803.9	25648.2
ALG8	Q9BVK2	Probable dolichyl pyrophosphate Glc1Man9GlcNAc2 alpha-1,3-glucosyltransferase	Filtered	Filtered	Filtered	36886.4	32484.6	29806.4
ALKBH1	Q5XKL0	ALKBH1 protein (Fragment)	Filtered	Filtered	Filtered	26084.7	35377	33048.9
ALKBH7	Q9BT30	Alpha-ketoglutarate-dependent dioxygenase alkB homolog 7, mitochondrial	Filtered	Filtered	Filtered	155234	164335	159287
ALPP	P05187	Alkaline phosphatase, placental type	252834	280773	274861	38197.9	54084.3	49628.2
ALYREF	Q86V81	THO complex subunit 4	56062.9	134855	390484	315562	311478	317809
AMACR	V9GZ45	Alpha-methylacyl-CoA racemase	Filtered	Filtered	Filtered	34184.9	28279.9	20211.8
AMFR	Q9UKV5	E3 ubiquitin-protein ligase AMFR	Filtered	Filtered	Filtered	99359.2	93021.2	84265.2
AMIGO1	Q86WK6	Amphoterin-induced protein 1	72807	72265	67604.7	15197.9	16105.2	19170.5
AMPD2	Q01433	AMP deaminase 2	1.3269e+06	1401031	1.33478e+06	128827	72404.8	98091.3
AMY1A	Q6NSB3	Alpha-amylase (Fragment)	9766.34	11150.1	14821.3	Filtered	Filtered	Filtered
ANAPC1	Q9H1A4	Anaphase-promoting complex subunit 1	57674	40834.5	43662.3	10224	21657.8	11139.4
ANAPC2	Q9UJX6	Anaphase-promoting complex subunit 2	Filtered	Filtered	Filtered	14063.8	15705.3	31793.7
ANAPC4	Q9UJX5	Anaphase-promoting complex subunit 4	66852.9	69925.9	35541.1	12922.7	42093.5	17407.8
ANAPC7	Q9UJX3	Anaphase-promoting complex subunit 7	Filtered	Filtered	Filtered	9153.53	9153.53	9153.53
ANGEL1	Q9UNK9	Protein angel homolog 1	Filtered	Filtered	Filtered	2935.61	2935.61	2935.61
ANGPTL4	Q9BY76	Angiopoietin-related protein 4	210973	193060	163122	12671.2	350331	687991
ANKFY1	Q9P2R3	Rabankyrin-5	231040	217748	188402	154386	65604.1	33855.1
ANKH	Q9HCJ1	Progressive ankylosis protein homolog	568800	560438	123400	27464.2	36447.4	32718.2
ANKIB1	Q9P2G1	Ankyrin repeat and IBR domain-containing protein 1	42123	38554.8	40917.8	19392	19392	19392
ANKLE2	Q86XL3	Ankyrin repeat and LEM domain-containing protein 2	Filtered	Filtered	Filtered	29528	29789.5	31748.1
ANKRD13A	S4R3U2	Ankyrin repeat domain-containing protein 13A (Fragment)	74698	44630.3	50057.6	6967.62	8099.05	9230.47
ANKRD46	Q86W74	Ankyrin repeat domain-containing protein 46	12913.9	16490.6	11807.2	20951.2	20385.6	10397
ANO10	Q9NW15	Anoctamin-10	Filtered	Filtered	Filtered	162475	280360	279068
ANOS1	P23352	Anosmin-1	11990.1	12044.9	13621.3	Filtered	Filtered	Filtered
ANP32B	Q92688	Acidic leucine-rich nuclear phosphoprotein 32 family member B	148561	142317	146164	110054	103541	116689
ANP32E	Q9BTT0	Acidic leucine-rich nuclear phosphoprotein 32 family member E	Filtered	Filtered	Filtered	30644.5	30644.5	30644.5
ANPEP	Q59E93	Membrane alanine aminopeptidase variant (Fragment)	4203741	4.28174e+06	4213023	413388	411257	355695
ANTXR1	Q9H6X2	Anthrax toxin receptor 1	171910	183694	188745	25392.7	25985.9	25310.2
ANXA1	Q5TZZ9	Annexin	423755	351270	303196	32044.3	461112	17044.2
ANXA11	Q5T0G8	Annexin	1.75445e+06	1.60317e+06	1.73767e+06	28976.2	21781.9	25435.4
ANXA3	P12429	Annexin A3	1243392	1.20314e+06	1.25086e+06	244329	34951.8	168439
ANXA4	V9HW59	Annexin	1.08813e+06	1.01266e+06	1.04721e+06	5336.05	5336.05	5336.05
ANXA5	V9HWE0	Annexin	30031850	34397072	35684208	350452	348211	338545
ANXA6	P08133	Annexin A6	15014286	13998108	13319033	58720.6	52400	63440.4
ANXA7	Q53HM8	Annexin (Fragment)	3.04045e+06	2735118	2.71302e+06	92225.5	83707.4	77625.6
AP1B1	Q10567	AP-1 complex subunit beta-1	96690	113314	129308	105472	91918.6	119519
AP1G1	Q8IY97	Adaptor-related protein complex 1, gamma 1 subunit	169750	146204	183801	112313	112293	105873
AP1G2	Q86V28	AP1G2 protein	Filtered	Filtered	Filtered	7148.87	4855.32	6002.1
AP1M1	Q9BXS5	AP-1 complex subunit mu-1	159123	142875	151613	158528	135852	173048
AP1S1	P61966	AP-1 complex subunit sigma-1A	323405	332694	327572	264020	278663	240195
AP2A1	O95782	AP-2 complex subunit alpha-1	1.9467e+06	1844686	1.89903e+06	616016	633207	645855
AP2A2	O94973	AP-2 complex subunit alpha-2	1.39517e+06	1.47726e+06	1.50397e+06	427186	382459	403142
AP2B1	P63010	AP-2 complex subunit beta	1.52996e+06	1.28521e+06	1.36496e+06	433020	442768	409298
AP2M1	Q96CW1	AP-2 complex subunit mu	2.2463e+06	2.3049e+06	2334420	425710	389309	427674
AP2S1	P53680	AP-2 complex subunit sigma	1.76352e+06	1.75471e+06	1.59355e+06	295224	306483	311534
AP3B1	O00203	AP-3 complex subunit beta-1	58755.4	44886.9	421759	58705.6	50426.9	52039.2
AP3D1	Q6PK82	AP3D1 protein (Fragment)	59565.9	64236.4	68458.6	10152.1	16467.2	30715.1
AP3M1	Q9Y2T2	AP-3 complex subunit mu-1	186524	169548	171956	39143.2	40975.9	39409.6
AP3S1	Q92572	AP-3 complex subunit sigma-1	125791	140305	129109	42565.5	25330.4	32037.5
AP4E1	Q9UPM8	AP-4 complex subunit epsilon-1	39210.3	39210.3	39210.3	Filtered	Filtered	Filtered
APEH	P13798	Acylamino-acid-releasing enzyme	377201	400186	372300	6684.32	6684.32	6684.32
APEX1	Q5TZP7	DNA-(apurinic or apyrimidinic site) lyase	24171.4	38528.9	34844.2	8813.48	5887.74	3318.71
APH1B	Q8WW43	Gamma-secretase subunit APH-1B	402889	347219	316712	157943	167578	187812
API5	Q9BZZ5	Apoptosis inhibitor 5	73419.3	81289.7	57129.3	124987	121940	111978
APLP2	Q06481	Amyloid-like protein 2	147083	144183	143457	147221	145350	147701
APMAP	Q9HDC9	Adipocyte plasma membrane-associated protein	361912	550093	330265	5.59859e+06	5650912	5.71397e+06
APOA1	P02647	Apolipoprotein A-I	396653	460988	478672	68877.1	54183.3	58918.9
APOB	Q7Z7Q0	APOB protein	227309	198961	194170	Filtered	Filtered	Filtered
APOBEC3B	W0HJ78	Apolipoprotein B mRNA editing enzyme catalytic polypeptide-like 3B	195370	195370	195370	47622.4	41884.8	49740.4
APOBEC3C	Q9NRW3	DNA dC->dU-editing enzyme APOBEC-3C	Filtered	Filtered	Filtered	20716.6	15176.6	17946.6
APOC1	P02654	Apolipoprotein C-I	279522	298765	264045	21111.3	22968.7	16071.4
APOC3	P02656	Apolipoprotein C-III	48531.1	52971.9	58440.4	57642.3	49765.1	74252.7
APOE	P02649	Apolipoprotein E	18181334	15779855	15869233	539762	514145	537949
APOM	Q5SRP5	Apolipoprotein M	599557	523893	570328	2815.54	2815.54	2815.54
APOO	Q9BUR5	MICOS complex subunit MIC26	Filtered	Filtered	Filtered	50395.7	57536	84465.2
APOOL	Q6UXV4	MICOS complex subunit MIC27	Filtered	Filtered	Filtered	21578.1	18014.7	20607.6
APP	P05067	Amyloid beta A4 protein	1.17998e+06	1.09045e+06	1.09578e+06	161900	169767	150638
APRT	P07741	Adenine phosphoribosyltransferase	727413	652203	762790	129843	78401.2	103096
AQR	O60306	Intron-binding protein aquarius	16805.2	17143.8	16830.8	105406	109015	109090
ARAP1	Q96P48	Arf-GAP with Rho-GAP domain, ANK repeat and PH domain-containing protein 1	48271	47205.6	55267	64428.9	64428.9	64428.9
ARF1	P84077	ADP-ribosylation factor 1	5232509	5605758	4300004	2.09358e+06	2.31041e+06	2.12326e+06
ARF4	P18085	ADP-ribosylation factor 4	1366562	1.33119e+06	1.27698e+06	1.2589e+06	1.14314e+06	1.26745e+06
ARF5	P84085	ADP-ribosylation factor 5	204596	201494	211972	178292	188079	152009
ARF6	Q5U025	ADP-ribosylation factor 6	819331	784095	804796	457854	461557	464339
ARFGAP1	Q8N6T3	ADP-ribosylation factor GTPase-activating protein 1	61820.7	44161.1	43833.8	342139	361743	324124
ARFGEF2	Q9Y6D5	Brefeldin A-inhibited guanine nucleotide-exchange protein 2	95006.5	101678	165554	141864	59101.7	60684.7
ARFIP1	P53367	Arfaptin-1	Filtered	Filtered	Filtered	41293.5	38515.7	32680.9
ARFIP2	P53365	Arfaptin-2	53389.4	69558.2	74648.1	171464	154504	154737
ARFRP1	Q13795	ADP-ribosylation factor-related protein 1	Filtered	Filtered	Filtered	59942.8	76508.4	66798.8
ARG2	P78540	Arginase-2, mitochondrial	15813.2	17279.1	82310.7	136424	146091	117771
ARHG	Q6ICQ8	ARHG protein (Fragment)	831324	785120	788409	325720	352526	354842
ARHGAP1	Q07960	Rho GTPase-activating protein 1	107696	113311	78190.7	68281.5	62988.5	62279.9
ARHGAP29	Q52LW3	Rho GTPase-activating protein 29	Filtered	Filtered	Filtered	3836.23	3836.23	3836.23
ARHGEF1	Q92888	Rho guanine nucleotide exchange factor 1	68144.2	71371.9	63207	19645.4	18330.6	48714
ARHGEF10	O15013	Rho guanine nucleotide exchange factor 10	10460.5	10460.5	10460.5	Filtered	Filtered	Filtered
ARHGEF11	O15085	Rho guanine nucleotide exchange factor 11	Filtered	Filtered	Filtered	4448.7	4255.63	4352.16
ARHGEF17	Q96PE2	Rho guanine nucleotide exchange factor 17	Filtered	Filtered	Filtered	5485.05	5168.07	5953.05
ARHGEF2	V9GYM8	Rho guanine nucleotide exchange factor 2	38687.9	46881.2	55962.1	15895.6	29388.8	13880.5
ARID1A	O14497	AT-rich interactive domain-containing protein 1A	Filtered	Filtered	Filtered	107746	79547	84709
ARID1B	Q8NFD5	AT-rich interactive domain-containing protein 1B	Filtered	Filtered	Filtered	18351.4	281597	17838.4
ARID2	Q68CP9	AT-rich interactive domain-containing protein 2	Filtered	Filtered	Filtered	26306.1	14916.5	20769.4
ARID3A	Q99856	AT-rich interactive domain-containing protein 3A	Filtered	Filtered	Filtered	27375.2	19264.5	23319.8
ARIH1	Q9Y4X5	E3 ubiquitin-protein ligase ARIH1	43814.5	43814.5	43814.5	8450.69	8450.69	8450.69
ARL1	P40616	ADP-ribosylation factor-like protein 1	194853	174797	170407	1564160	1.37295e+06	1.5635e+06
ARL15	Q9NXU5	ADP-ribosylation factor-like protein 15	87610.6	84616.5	68871.2	9679.15	49543	39305.5
ARL2BP	Q9Y2Y0	ADP-ribosylation factor-like protein 2-binding protein	55793.3	67153.4	64821.2	Filtered	Filtered	Filtered
ARL3	P36405	ADP-ribosylation factor-like protein 3	474743	421044	430163	146577	77186.5	7795.97
ARL5B	Q96KC2	ADP-ribosylation factor-like protein 5B	Filtered	Filtered	Filtered	57608.2	52930.9	50728.7
ARL6	Q9H0F7	ADP-ribosylation factor-like protein 6	68250	68250	68250	Filtered	Filtered	Filtered
ARL6IP5	O75915	PRA1 family protein 3	377127	342537	352132	1.31695e+06	1.37575e+06	1.47566e+06
ARL8A	Q96BM9	ADP-ribosylation factor-like protein 8A	1.44725e+06	1.52581e+06	1.39117e+06	827126	838450	558090
ARL8B	Q9NVJ2	ADP-ribosylation factor-like protein 8B	705479	733614	707248	1039836	1.06153e+06	1.06745e+06
ARMC1	Q9NVT9	Armadillo repeat-containing protein 1	17579	14264.2	18744.8	32849.8	29196.2	69655.8
ARMC10	Q8N2F6	Armadillo repeat-containing protein 10	Filtered	Filtered	Filtered	156269	158639	150243
ARMC8	Q8IUR7	Armadillo repeat-containing protein 8	192574	101225	140577	60486.6	66179.9	61263.4
ARMCX3	Q9UH62	Armadillo repeat-containing X-linked protein 3	Filtered	Filtered	Filtered	113223	112960	110336
ARPC1B	O15143	Actin-related protein 2/3 complex subunit 1B	31708	38067.9	39262.3	13195.2	10134	13042.4
ARPC2	Q53R19	Actin related protein 2/3 complex, subunit 2, 34kDa, isoform CRA_a	220291	230883	215534	136151	146239	120570
ARPC3	Q2LE71	Actin-related protein 2/3 complex subunit 3	283934	270442	278456	169777	165865	185843
ARPC4	P59998	Actin-related protein 2/3 complex subunit 4	1.7123e+06	1.55756e+06	1566266	555817	585969	553678
ARPC5	O15511	Actin-related protein 2/3 complex subunit 5	722566	1.04375e+06	1065996	303919	300540	330755
ARRDC1	Q8N5I2	Arrestin domain-containing protein 1	865675	918084	948929	139093	139093	139093
ARRDC3	Q96B67	Arrestin domain-containing protein 3	59182.2	47927.1	53554.7	90673.2	68226.7	113120
ARSB	P15848	Arylsulfatase B	Filtered	Filtered	Filtered	60652.8	45848	27226.7
ASAH1	Q53H01	N-acylsphingosine amidohydrolase (Acid ceramidase) 1 preproprotein isoform a variant (Fragment)	Filtered	Filtered	Filtered	56555.1	102281	37227.3
ASCC3	Q8N3C0	Activating signal cointegrator 1 complex subunit 3	Filtered	Filtered	Filtered	20510.5	20510.5	20510.5
ASF1A	Q9Y294	Histone chaperone ASF1A	110599	101273	86612.6	102429	100577	112495
ASH2L	Q9UBL3	Set1/Ash2 histone methyltransferase complex subunit ASH2	Filtered	Filtered	Filtered	64867.1	54347.3	44389
ASL	Q6XYD2	LP3236	38460.7	38460.7	38460.7	Filtered	Filtered	Filtered
ASMTL	O95671	N-acetylserotonin O-methyltransferase-like protein	Filtered	Filtered	Filtered	19170.3	19170.3	19170.3
ASNA1	O43681	ATPase ASNA1	380119	361095	407168	316031	332189	348293
ASPH	Q12797	Aspartyl/asparaginyl beta-hydroxylase	1741.03	8820.65	125638	1059386	1.27935e+06	992429
ASS1	Q5T6L4	Argininosuccinate synthase 1 isoform 1	444844	411141	453121	226022	36361.2	9593.08
ASUN	Q9NVM9	Protein asunder homolog	Filtered	Filtered	Filtered	42527	41843.3	40886.9
ATAD1	Q8NBU5	ATPase family AAA domain-containing protein 1	Filtered	Filtered	Filtered	461713	463431	463392
ATAD2	Q6PL18	ATPase family AAA domain-containing protein 2	Filtered	Filtered	Filtered	10779.7	10779.7	10779.7
ATAD3A	Q9NVI7	ATPase family AAA domain-containing protein 3A	Filtered	Filtered	Filtered	412654	450082	434448
ATAD3B	Q5T9A4	ATPase family AAA domain-containing protein 3B	242508	157872	73235.6	771406	778150	738747
ATF2	P15336	Cyclic AMP-dependent transcription factor ATF-2	Filtered	Filtered	Filtered	44692	57411.5	48511.7
ATF7	P17544	Cyclic AMP-dependent transcription factor ATF-7	Filtered	Filtered	Filtered	12167.7	5170.82	19164.7
ATF7IP	Q6VMQ6	Activating transcription factor 7-interacting protein 1	Filtered	Filtered	Filtered	47661.9	51910.7	52196.7
ATG16L1	Q676U5	Autophagy-related protein 16-1	45918.4	46202.2	32680.9	70659.9	44283.8	17907.6
ATG3	Q9NT62	Ubiquitin-like-conjugating enzyme ATG3	160888	173391	180960	23983.8	36569.4	25907.9
ATG4B	Q9Y4P1	Cysteine protease ATG4B	41146.3	41146.3	41146.3	Filtered	Filtered	Filtered
ATG9A	Q7Z3C6	Autophagy-related protein 9A	113814	107146	113193	129707	125177	122290
ATL1	Q8WXF7	Atlastin-1	138426	62010.5	67259.4	166404	176642	193522
ATL2	Q8NHH9	Atlastin-2	57197.9	61281.7	67530.8	226125	232754	227539
ATL3	Q6DD88	Atlastin-3	144432	161752	165768	799766	552697	793916
ATM	Q13315	Serine-protein kinase ATM	Filtered	Filtered	Filtered	2610	3314.41	3659.34
ATOX1	Q6IBA3	ATOX1 protein	1539.03	1539.03	1539.03	31607	31607	31607
ATP11A	Q6PJ25	Phospholipid-transporting ATPase (Fragment)	261794	251009	257699	192826	184541	71894.8
ATP11A	H0Y624	Probable phospholipid-transporting ATPase IH (Fragment)	40324.8	55883	48103.9	4960.47	4960.47	4960.47
ATP11B	Q9Y2G3	Probable phospholipid-transporting ATPase IF	103278	99138.3	91806.4	52891	57054.5	55294.1
ATP11C	Q8NB49	Phospholipid-transporting ATPase IG	54519.6	50841.9	58197.2	17548.1	17418.8	3433.52
ATP13A1	Q9HD20	Manganese-transporting ATPase 13A1	Filtered	Filtered	Filtered	145069	136773	144170
ATP13A3	Q9H7F0	Probable cation-transporting ATPase 13A3	113128	362524	410401	23320.5	18038.9	15673.4
ATP1A1	P05023	Sodium/potassium-transporting ATPase subunit alpha-1	30340116	27028654	26733906	5.96338e+06	5.42125e+06	5.95043e+06
ATP1A3	Q53ES0	Sodium/potassium-transporting ATPase subunit alpha (Fragment)	282534	409069	145514	81141	61108.6	49345.9
ATP1B1	Q6LEU2	Sodium/potassium-transporting ATPase subunit beta (Fragment)	5140307	5631655	5.52598e+06	667691	580073	588089
ATP1B3	P54709	Sodium/potassium-transporting ATPase subunit beta-3	10208432	10054882	9366829	2.2789e+06	2.36128e+06	2.18081e+06
ATP2A2	P16615	Sarcoplasmic/endoplasmic reticulum calcium ATPase 2	9373.96	58909.2	26169.9	1500048	1566054	1553031
ATP2B1	P20020	Plasma membrane calcium-transporting ATPase 1	4359546	4.63724e+06	4314863	431744	422872	454210
ATP2B4	P23634	Plasma membrane calcium-transporting ATPase 4	895619	830210	869177	65377	102584	75403.1
ATP2C1	P98194	Calcium-transporting ATPase type 2C member 1	102251	96545.4	99784	252567	275683	268727
ATP5B	F8W0P7	ATP synthase subunit beta, mitochondrial (Fragment)	Filtered	Filtered	Filtered	718.765	852.475	585.056
ATP5B	V9HW31	ATP synthase subunit beta	143800	119663	110763	14504962	15412142	14857248
ATP5C1	Q8TAS0	ATP synthase subunit gamma (Fragment)	525948	36726.1	281337	2365143	2.23752e+06	2.17741e+06
ATP5D	P30049	ATP synthase subunit delta, mitochondrial	Filtered	Filtered	Filtered	1123559	863218	1.16145e+06
ATP5EP2	Q5VTU8	ATP synthase subunit epsilon-like protein, mitochondrial	Filtered	Filtered	Filtered	737414	740520	709048
ATP5F1	Q5QNZ2	ATP synthase F(0) complex subunit B1, mitochondrial	Filtered	Filtered	Filtered	1183874	1.43966e+06	1389473
ATP5H	O75947	ATP synthase subunit d, mitochondrial	92148.8	92148.8	92148.8	1.62262e+06	1.6185e+06	1.72417e+06
ATP5I	P56385	ATP synthase subunit e, mitochondrial	Filtered	Filtered	Filtered	360279	340748	325343
ATP5J	Q6IB54	ATP synthase-coupling factor 6, mitochondrial	33471.8	33471.8	33471.8	258806	226460	299711
ATP5J2-PTCD1	G3V325	Protein ATP5J2-PTCD1	36839.8	43755.8	40665.4	1.16709e+06	1.1392e+06	1.37519e+06
ATP5L	O75964	ATP synthase subunit g, mitochondrial	Filtered	Filtered	Filtered	1.40261e+06	1.18427e+06	1.35266e+06
ATP5O	P48047	ATP synthase subunit O, mitochondrial	77315.8	77315.8	77315.8	1.92522e+06	2.05731e+06	2.05154e+06
ATP5S	Q99766	ATP synthase subunit s, mitochondrial	30622.3	32608.6	31615.5	282539	290364	283213
ATP5SL	Q9NW81	ATP synthase subunit s-like protein	8913.86	10624.5	8634.32	182352	207263	118378
ATP6	X5CJR1	ATP synthase subunit a	Filtered	Filtered	Filtered	308266	302825	574355
ATP6AP1	Q15904	V-type proton ATPase subunit S1	129035	127203	128814	209721	215119	236674
ATP6AP2	O75787	Renin receptor	1.24342e+06	1084869	1.01108e+06	176558	185514	191876
ATP6V0A1	Q93050	V-type proton ATPase 116 kDa subunit a isoform 1	614019	630580	678842	302801	286194	350460
ATP6V0A2	Q9Y487	V-type proton ATPase 116 kDa subunit a isoform 2	90872.2	75480.1	74843.5	87549.9	65369.7	73719
ATP6V0C	P27449	V-type proton ATPase 16 kDa proteolipid subunit	Filtered	Filtered	Filtered	53277.9	57349.4	41134.7
ATP6V0D1	P61421	V-type proton ATPase subunit d 1	923540	961410	873213	837662	893305	821521
ATP6V1A	P38606	V-type proton ATPase catalytic subunit A	914064	919097	726310	177842	180285	170052
ATP6V1B2	P21281	V-type proton ATPase subunit B, brain isoform	453747	505791	509885	171273	188995	209421
ATP6V1C1	P21283	V-type proton ATPase subunit C 1	135934	124158	103199	40612.1	40691.6	37854
ATP6V1E1	Q53Y06	ATPase, H+ transporting, lysosomal 31kDa, V1 subunit E isoform 1	173915	151437	147392	76026.5	75145.3	72255.9
ATP6V1F	Q16864	V-type proton ATPase subunit F	31737.7	31737.7	31737.7	128592	104327	193603
ATP6V1H	Q9UI12	V-type proton ATPase subunit H	57461.1	57498.4	53050.8	20894	18055.8	17561
ATP7A	Q04656	Copper-transporting ATPase 1	Filtered	Filtered	Filtered	757.206	1366.03	1378.47
ATP7B	Q17RT3	ATP7B protein	72575	78814.6	85048.6	27070.3	30322.9	19325.8
ATP8	V9M714	ATP synthase protein 8	Filtered	Filtered	Filtered	622307	594528	587222
ATP8B2	P98198	Phospholipid-transporting ATPase ID	36001.2	32634.5	14446.6	6688.96	19352.6	32016.1
ATP9A	O75110	Probable phospholipid-transporting ATPase IIA	18790.2	17790.5	11139.9	6441.2	6670.31	6899.42
ATPAF1	Q5TC12	ATP synthase mitochondrial F1 complex assembly factor 1	Filtered	Filtered	Filtered	162269	151944	165745
ATPAF2	Q8N5M1	ATP synthase mitochondrial F1 complex assembly factor 2	Filtered	Filtered	Filtered	589280	625203	607191
ATRAID	Q6UW56	All-trans retinoic acid-induced differentiation factor	96496.5	94254.5	98738.6	185897	267169	259830
ATRN	O75882	Attractin	694065	603084	585447	149175	139762	145925
ATRX	P46100	Transcriptional regulator ATRX	125879	127257	126568	15323.1	12696.6	27116.1
ATXN10	Q9UBB4	Ataxin-10	178452	181957	180237	60053.4	61042	59495.9
ATXN2	V9GY86	Ataxin-2	Filtered	Filtered	Filtered	6487.56	5552.84	6020.2
ATXN2L	Q8WWM7	Ataxin-2-like protein	124162	30251.9	33458.7	32112.6	37712.1	33163.9
AUH	Q13825	Methylglutaconyl-CoA hydratase, mitochondrial	88631.4	80672.7	108353	164142	164897	172435
AUP1	Q9Y679	Ancient ubiquitous protein 1	Filtered	Filtered	Filtered	226606	206911	228930
AURKA	Q5QPD4	Aurora kinase A (Fragment)	Filtered	Filtered	Filtered	92489.8	88791.8	85093.7
AURKB	Q96GD4	Aurora kinase B	20991.1	20991.1	20991.1	23943.9	16726.5	28682.6
AXL	P30530	Tyrosine-protein kinase receptor UFO	184720	168635	163636	56086.3	52087.5	54421.7
B2M	P61769	Beta-2-microglobulin	706354	612941	791610	344299	373696	386312
B3GALT6	Q96L58	Beta-1,3-galactosyltransferase 6	22705.7	20567.8	24843.5	94550.1	83835.9	92302.3
B3GAT3	Q5U676	B3GAT3 protein (Fragment)	506568	485042	482760	443416	437984	427892
B4GALNT1	Q00973	Beta-1,4 N-acetylgalactosaminyltransferase 1	11611.9	11611.9	11611.9	78889.4	61982	70415.6
B4GALT1	W6MEN3	Beta-1,4-galactosyltransferase 1	11890947	12088368	15437761	536899	543795	570346
B4GALT3	Q71VA3	Beta 1,4-galactosyltransferase homolog	212810	134884	188159	33945.1	36288.3	30298.4
B4GALT4	O60513	Beta-1,4-galactosyltransferase 4	132937	131435	134914	45833.7	48837.4	41979.7
B4GalT5	U6C5D7	Beta-1,4-galactosyltransferase 5 (Fragment)	16444768	33346812	43501916	499123	502998	545027
B4GAT1	O43505	Beta-1,4-glucuronyltransferase 1	366715	283141	289017	244424	230402	237314
BABAM1	Q9NWV8	BRISC and BRCA1-A complex member 1	75876.8	78499.2	41874.8	59111.6	53320.6	42637.2
BAD	Q92934	Bcl2-associated agonist of cell death	Filtered	Filtered	Filtered	262911	270409	257072
BAF53A	Q6FI97	BAF53A protein	166219	184885	212685	40981.4	63739.5	48429.8
BAG2	O95816	BAG family molecular chaperone regulator 2	490932	455017	501727	441269	540012	496932
BAG3	O95817	BAG family molecular chaperone regulator 3	Filtered	Filtered	Filtered	3301.83	2936.96	3666.7
BAG4	O95429	BAG family molecular chaperone regulator 4	Filtered	Filtered	Filtered	18958.7	23841.6	25460.4
BAG5	Q9UL15	BAG family molecular chaperone regulator 5	112547	116182	108084	17932	12859.6	38891.2
BAG6	P46379	Large proline-rich protein BAG6	49044.5	42632.6	46462.1	131293	74758.2	69946.4
BAIAP2	Q9UQB8	Brain-specific angiogenesis inhibitor 1-associated protein 2	61454.5	55068.9	52332.6	3901.97	4373.88	2728.05
BAIAP2L1	Q9UHR4	Brain-specific angiogenesis inhibitor 1-associated protein 2-like protein 1	82637.3	105266	127895	Filtered	Filtered	Filtered
BAK1	Q8NFF3	Pro-apoptotic protein BAKM variant	166185	166185	166185	182911	201613	174306
BANF1	O75531	Barrier-to-autointegration factor	1.91374e+06	1.59773e+06	1.99374e+06	82682.1	86961.4	61870.1
BASP1	P80723	Brain acid soluble protein 1	3496850	2.66988e+06	2.61498e+06	1.37005e+06	1205152	1.18304e+06
BAX	Q07812	Apoptosis regulator BAX	317330	316109	262647	362483	349609	353861
BCAM	P50895	Basal cell adhesion molecule	1.03423e+06	771276	898301	179998	158314	184769
BCAP29	Q9UHQ4	B-cell receptor-associated protein 29	Filtered	Filtered	Filtered	20427	11768.7	11064
BCAP31	Q53HT6	B-cell receptor-associated protein 31 variant (Fragment)	Filtered	Filtered	Filtered	127730	131242	127305
BCAS2	O75934	Pre-mRNA-splicing factor SPF27	Filtered	Filtered	Filtered	19431.1	23292.7	29958.5
BCAT2	O15382	Branched-chain-amino-acid aminotransferase, mitochondrial	222982	131236	177109	877838	969238	998652
BCCIP	Q9P287	BRCA2 and CDKN1A-interacting protein	30135.9	28550.3	29079	Filtered	Filtered	Filtered
BCKDHA	Q6ZSA3	cDNA FLJ45695 fis, clone FEBRA2013570, highly similar to 2-oxoisovalerate dehydrogenase alpha subunit, mitochondrial (EC 1.2.4.4)	Filtered	Filtered	Filtered	314200	320187	349124
BCKDHB	P21953	2-oxoisovalerate dehydrogenase subunit beta, mitochondrial	Filtered	Filtered	Filtered	144141	139071	145954
BCKDK	O14874	[3-methyl-2-oxobutanoate dehydrogenase [lipoamide]] kinase, mitochondrial	Filtered	Filtered	Filtered	27565.1	40944.4	25077.7
BCL2L1	Q9H1R6	Bcl-2-like protein 1 (Fragment)	Filtered	Filtered	Filtered	134330	140829	120579
BCL2L12	Q9HB09	Bcl-2-like protein 12	172177	132583	137770	85062.8	91306.9	94454.3
BCL2L13	Q9BXK5	Bcl-2-like protein 13	75112.4	134108	145662	530743	555496	697210
BCLAF1	Q9NYF8	Bcl-2-associated transcription factor 1	7810.33	5505.33	6657.83	461897	497285	525687
BCS1L	Q9Y276	Mitochondrial chaperone BCS1	Filtered	Filtered	Filtered	71078.2	74019.8	64665.5
BDH1	Q02338	D-beta-hydroxybutyrate dehydrogenase, mitochondrial	Filtered	Filtered	Filtered	574268	554235	565716
BDH2	Q9BUT1	3-hydroxybutyrate dehydrogenase type 2	94268.8	85742.4	94667.1	11587.1	11587.1	11587.1
BET1	Q68DU7	BET1 homolog	Filtered	Filtered	Filtered	23133.1	23133.1	23133.1
BET1L	Q9NYM9	BET1-like protein	Filtered	Filtered	Filtered	132826	97868.8	133514
BIN1	Q9BTH3	Bridging integrator 1	108050	49305.5	92636.7	116655	51170.8	79258.9
BIRC6	Q9NR09	Baculoviral IAP repeat-containing protein 6	71900.1	72793.7	77291.3	32527.6	21633.8	10740
BLM	P54132	Bloom syndrome protein	403295	417090	410192	810097	707680	1.01497e+06
BLMH	Q13867	Bleomycin hydrolase	685869	721395	762193	52758.8	74860.2	80492.4
BLVRA	P53004	Biliverdin reductase A	59869.4	62508.7	54066.7	5148.13	5148.13	5148.13
BMP1	P13497	Bone morphogenetic protein 1	1.92205e+06	1.63097e+06	1.96061e+06	10134.4	19113.9	10428
BMPER	Q8N8U9	BMP-binding endothelial regulator protein	103441	100388	99237.7	22406.9	42832.7	26211.7
BMPR1A	P36894	Bone morphogenetic protein receptor type-1A	63528.2	83274.7	45735.5	Filtered	Filtered	Filtered
BMPR2	Q13873	Bone morphogenetic protein receptor type-2	155983	184916	184261	18487.5	28995.1	7979.85
BNIP1	Q12981	Vesicle transport protein SEC20	Filtered	Filtered	Filtered	42282.1	45403.5	38212
BNIP3L	Q9H3K3	My020 protein	Filtered	Filtered	Filtered	21652.4	27699.8	22661.8
BOD1L1	Q8NFC6	Biorientation of chromosomes in cell division protein 1-like 1	Filtered	Filtered	Filtered	16948	14975.9	16303.7
BOLA2	Q9H3K6	BolA-like protein 2	282233	437825	302192	67538.7	87914.4	25979.3
BOLA3	Q53S33	BolA-like protein 3	Filtered	Filtered	Filtered	19438.6	19855.3	32252.3
BOP1	Q14137	Ribosome biogenesis protein BOP1	Filtered	Filtered	Filtered	23586.4	20451.4	24915.7
BORCS5	Q969J3	Loss of heterozygosity 12 chromosomal region 1 protein	42504.4	42504.4	42504.4	52470.4	58488.6	82675.2
BPHL	Q86WA6	Valacyclovir hydrolase	33478	33478	33478	135315	119435	133323
BRD2	X5CF57	BRD2	Filtered	Filtered	Filtered	14049.6	12616.7	13203.6
BRD3	Q15059	Bromodomain-containing protein 3	Filtered	Filtered	Filtered	155262	222449	280454
BRE	Q9NXR7	BRCA1-A complex subunit BRE	69035.1	27201.6	67975.6	44304.8	38897.7	37014.7
BRI3BP	Q8WY22	BRI3-binding protein	12388.7	12388.7	12388.7	173407	165636	182499
BRIP1	Q9BX63	Fanconi anemia group J protein	421303	395191	352467	18526.1	22596.7	26667.3
BRIX1	Q8TDN6	Ribosome biogenesis protein BRX1 homolog	3248.41	3708.05	4167.69	37976.5	46249.4	5027.85
BRK1	Q8WUW1	Protein BRICK1	121473	116939	127733	20471.4	20471.4	20471.4
BROX	Q5VW32	BRO1 domain-containing protein BROX	1.03231e+06	1.04951e+06	1074100	13240.1	15948.7	15547.3
BRWD1	Q9NSI6	Bromodomain and WD repeat-containing protein 1	Filtered	Filtered	Filtered	97726.6	97726.6	97726.6
BTD	P43251	Biotinidase	55171.6	55171.6	55171.6	70928.1	80186.5	71144.8
BTN2A1	Q7KYR7	Butyrophilin subfamily 2 member A1	528452	491671	534454	102325	163097	149132
BUB3	O43684	Mitotic checkpoint protein BUB3	91974.3	92152	94110.4	142240	134684	127958
BUD31	P41223	Protein BUD31 homolog	7378.38	10506.1	11242	12241.1	17066.4	18174.6
BYSL	Q13895	Bystin	16987.6	14669.1	12350.6	33084.4	34540.9	32002.4
BZW1	Q7L1Q6	Basic leucine zipper and W2 domain-containing protein 1	113060	124555	98347.9	151530	169657	163026
BZW2	Q9Y6E2	Basic leucine zipper and W2 domain-containing protein 2	293165	298841	385296	185557	203187	206934
C10orf76	Q5T2E6	UPF0668 protein C10orf76	Filtered	Filtered	Filtered	8789.03	7618.22	9959.83
C11orf48	L0R588	Alternative protein C11orf48	Filtered	Filtered	Filtered	150994	153995	141748
C12orf10	Q9HB07	UPF0160 protein MYG1, mitochondrial	217718	202321	204006	122899	123211	109270
C12orf43	Q96C57	Uncharacterized protein C12orf43	Filtered	Filtered	Filtered	20915.5	20734	23006.2
C12orf57	U3KQ85	Protein C10	31798.7	32162.3	20597.9	Filtered	Filtered	Filtered
C12orf73	Q69YU5	Uncharacterized protein C12orf73	48551.4	48551.4	48551.4	5323.64	11293	8308.34
C14orf1	Q9UKR5	Probable ergosterol biosynthetic protein 28	Filtered	Filtered	Filtered	503128	482903	526238
C14orf142	Q9BXV9	Uncharacterized protein C14orf142	Filtered	Filtered	Filtered	6624.66	6624.66	6624.66
C14orf166	Q9Y224	UPF0568 protein C14orf166	34445.9	32654.5	25503	17517.3	30334.9	22841.3
C16orf58	Q96GQ5	RUS1 family protein C16orf58	Filtered	Filtered	Filtered	235888	212535	214455
C16orf62	Q7Z3J2	UPF0505 protein C16orf62	154791	182464	127118	36606.7	39244.8	37925.7
C17orf59	Q96GS4	Uncharacterized protein C17orf59	85518.5	80311.8	56268.3	62935.9	60130.7	86871.6
C17orf75	Q9HAS0	Protein Njmu-R1	28544.4	21023.8	31605.4	15678.3	27464.4	27044.7
C17orf89	A1L188	Uncharacterized protein C17orf89	Filtered	Filtered	Filtered	13551.5	14237.7	4701.01
C18orf21	W4VSQ2	Chromosome 18 open reading frame 21, isoform CRA_a	1238.4	1238.4	1238.4	6358.2	6407.52	7197.86
C19orf25	Q9UFG5	UPF0449 protein C19orf25	Filtered	Filtered	Filtered	19480.5	45002.2	25862.4
C19orf52	Q9BSF4	Uncharacterized protein C19orf52	Filtered	Filtered	Filtered	46984.4	45569.1	49395.7
C1GALT1	Q9NS00	Glycoprotein-N-acetylgalactosamine 3-beta-galactosyltransferase 1	Filtered	Filtered	Filtered	77737.9	65091.6	46490.3
C1GALT1C1	Q96EU7	C1GALT1-specific chaperone 1	Filtered	Filtered	Filtered	268405	217826	318984
C1orf159	Q96HA4	Uncharacterized protein C1orf159	Filtered	Filtered	Filtered	3326.89	3326.89	3326.89
C1QBP	Q07021	Complement component 1 Q subcomponent-binding protein, mitochondrial	38308.4	32706.5	48671	4960023	4906430	4.65847e+06
C1QTNF3	Q9BXJ4	Complement C1q tumor necrosis factor-related protein 3	46531.6	39016.2	41167.3	3145.94	3145.94	3145.94
C1QTNF6	Q9BXI9	Complement C1q tumor necrosis factor-related protein 6	Filtered	Filtered	Filtered	3192.73	4884.71	3214.23
C20orf24	Q9BUV8	Uncharacterized protein C20orf24	Filtered	Filtered	Filtered	145499	155811	173256
C20orf27	Q9GZN8	UPF0687 protein C20orf27	148862	134974	141651	Filtered	Filtered	Filtered
C21orf33	P30042	ES1 protein homolog, mitochondrial	203510	254684	305858	1093860	1.2239e+06	1.1323e+06
c371H6.2	Q9NUF9	Nucleoside diphosphate kinase (Fragment)	66510.1	66510.1	66510.1	612130	601506	605054
C3orf58	Q8NDZ4	Deleted in autism protein 1	47667.1	47667.1	47667.1	40131.6	41140.4	44103.4
C4A	P0C0L4	Complement C4-A	370871	453487	411625	6081.61	6081.61	6081.61
C4BPA	P04003	C4b-binding protein alpha chain	247818	243312	220887	76183.4	76183.4	76183.4
C4orf3	Q8WVX3	Uncharacterized protein C4orf3	Filtered	Filtered	Filtered	30988.8	30988.8	30988.8
C5	P01031	Complement C5	288787	379760	248677	Filtered	Filtered	Filtered
C5AR1	P21730	C5a anaphylatoxin chemotactic receptor 1	2164499	1.94398e+06	2.03878e+06	77533.8	121510	62402.2
C5AR2	Q9P296	C5a anaphylatoxin chemotactic receptor 2	35039.2	26425.3	30732.3	16243.4	10984.3	13613.8
C6orf120	Q7Z4R8	UPF0669 protein C6orf120	Filtered	Filtered	Filtered	11066.8	16567.4	10694.3
C6orf89	Q96LN2	cDNA FLJ25357 fis, clone TST01690	Filtered	Filtered	Filtered	52770.9	51036.2	51671.6
C7	P10643	Complement component C7	197341	229712	213526	Filtered	Filtered	Filtered
C8orf82	Q6P1X6	UPF0598 protein C8orf82	Filtered	Filtered	Filtered	350848	337730	401674
C9	P02748	Complement component C9	572465	625539	527103	Filtered	Filtered	Filtered
CAB39	Q9Y376	Calcium-binding protein 39	383922	345091	330308	43397.5	30615.3	29624.7
CACHD1	Q5VU97	VWFA and cache domain-containing protein 1	29254.5	72199.7	60894	245337	244931	273639
CACYBP	Q9HB71	Calcyclin-binding protein	856839	694993	861092	240006	257185	236327
CAD	Q53SY7	Putative uncharacterized protein CAD (Fragment)	499784	439178	451859	120898	130371	122451
CADM1	X5DQS5	Cell adhesion molecule 1 (Fragment)	132093	123693	142677	85745.3	93156.9	88190.1
CALD1	E9PGZ1	Caldesmon	35174.8	30418.7	25064.3	143558	83812.1	136180
CALM1	P62158	Calmodulin	1.4419e+06	1.44907e+06	1.31939e+06	1.11278e+06	1.03958e+06	1.01973e+06
CALR	V9HW88	Calreticulin, isoform CRA_b	71366.6	63953.1	51012.1	16449500	17351384	16772833
CALU	Q6IAW5	CALU protein	69789	61577.8	66399.1	4.89017e+06	4.87416e+06	4.57754e+06
CAMK2D	Q13557	Calcium/calmodulin-dependent protein kinase type II subunit delta	43453.7	38300.4	33147	17476.7	17476.7	17476.7
CAND1	Q86VP6	Cullin-associated NEDD8-dissociated protein 1	808794	797811	744466	91098.7	104670	105840
CANT1	Q8WVQ1	Soluble calcium-activated nucleotidase 1	Filtered	Filtered	Filtered	38451.8	44895.2	44867.8
CANX	P27824	Calnexin	Filtered	Filtered	Filtered	4.14914e+06	4.20914e+06	3.82154e+06
CAP1	D3DPU2	Adenylyl cyclase-associated protein	1.01388e+06	872130	1.02114e+06	95879.6	100511	106379
CAP2	Q5JPJ8	Adenylyl cyclase-associated protein	171539	172415	127771	17074.6	14232.7	11390.8
CAPN1	P07384	Calpain-1 catalytic subunit	655834	592762	675628	40806.2	30657.7	31596.4
CAPN2	Q59EF6	Calpain 2, large [catalytic] subunit variant (Fragment)	201563	183714	203730	24696.8	29451.4	48449.9
CAPN5	Q6ZRM8	cDNA FLJ46245 fis, clone TESTI4020596, highly similar to Homo sapiens calpain 5 (CAPN5)	91110.2	119405	107391	Filtered	Filtered	Filtered
CAPN7	Q9Y6W3	Calpain-7	406775	438725	388988	43463.7	41874.2	44520.4
CAPNS1	P04632	Calpain small subunit 1	1.07932e+06	1.07927e+06	1.08737e+06	119700	115224	131152
CAPRIN1	Q14444	Caprin-1	19859.1	20678.2	20268.6	102835	110402	74918
CAPZA1	P52907	F-actin-capping protein subunit alpha-1	1.0396e+06	999314	1.04639e+06	491133	443354	556814
CAPZA2	Q53GE2	Capping protein (Actin filament) muscle Z-line, alpha 2 variant (Fragment)	110170	129825	120798	32594.3	35401.3	32772.8
CAPZB	B4DWA6	cDNA FLJ60094, highly similar to F-actin capping protein subunit beta	1.34678e+06	1.39363e+06	1.31144e+06	613141	582340	642904
CARHSP1	Q9Y2V2	Calcium-regulated heat-stable protein 1	497151	524091	509881	32138.5	35173.9	33656.2
CARM1	Q86X55	Histone-arginine methyltransferase CARM1	106449	105900	105351	788458	424891	606675
CARS	Q53HG6	Cysteine-tRNA ligase isoform a variant (Fragment)	259691	229657	152608	26151.2	31237.3	28694.2
CASC4	Q6P4E1	Protein CASC4	40609.3	58920.1	40752.2	175134	196022	163079
CASK	O14936	Peripheral plasma membrane protein CASK	241547	291818	240271	94770.1	110239	114290
CASP6	P55212	Caspase-6	54778	68961.8	72040.3	6610.93	6610.93	6610.93
CAST	A0A0C4DGB5	Calpastatin	157197	214877	149466	102191	3297.91	81592
CAT	P04040	Catalase	30094.9	18719.3	39550.8	796390	848619	888651
CAV1	Q2TNI1	Caveolin	229107	218293	186183	160112	171417	160420
CBR1	P16152	Carbonyl reductase [NADPH] 1	477055	508515	476483	185111	187479	152705
CBR4	Q8N4T8	Carbonyl reductase family member 4	Filtered	Filtered	Filtered	132277	112693	136865
CBX1	Q6IBN6	CBX1 protein	Filtered	Filtered	Filtered	23623.7	23623.7	23623.7
CBX2	Q14781	Chromobox protein homolog 2	Filtered	Filtered	Filtered	54828.3	56424.9	55626.6
CBX3	Q13185	Chromobox protein homolog 3	Filtered	Filtered	Filtered	104965	104745	104904
CBX8	Q9HC52	Chromobox protein homolog 8	Filtered	Filtered	Filtered	55903.8	57964.2	56590.4
CC2D1A	Q6P1N0	Coiled-coil and C2 domain-containing protein 1A	211976	217698	221261	17224.7	16608.5	10767.5
CC2D1B	Q5T0F9	Coiled-coil and C2 domain-containing protein 1B	136350	210375	238994	79744.5	81712	77777
CCAR1	Q8IX12	Cell division cycle and apoptosis regulator protein 1	128517	111448	116379	435575	428728	416076
CCAR2	Q8N163	Cell cycle and apoptosis regulator protein 2	81285.2	87539.5	93097.5	545825	589875	715850
CCBE1	Q6UXH8	Collagen and calcium-binding EGF domain-containing protein 1	56894.6	66668.4	24074.1	Filtered	Filtered	Filtered
CCDC115	Q96NT0	Coiled-coil domain-containing protein 115	Filtered	Filtered	Filtered	130381	142944	151760
CCDC124	Q96CT7	Coiled-coil domain-containing protein 124	Filtered	Filtered	Filtered	4687.73	3815.26	5560.2
CCDC134	Q9H6E4	Coiled-coil domain-containing protein 134	Filtered	Filtered	Filtered	3599.89	3599.89	3599.89
CCDC25	Q86WR0	Coiled-coil domain-containing protein 25	4350.2	4191.22	4032.24	Filtered	Filtered	Filtered
CCDC47	Q96A33	Coiled-coil domain-containing protein 47	Filtered	Filtered	Filtered	307183	316397	352918
CCDC51	Q96ER9	Coiled-coil domain-containing protein 51	57459.4	57459.4	57459.4	291508	262500	289219
CCDC58	Q4VC31	Coiled-coil domain-containing protein 58	Filtered	Filtered	Filtered	483074	481212	537080
CCDC6	Q16204	Coiled-coil domain-containing protein 6	90783.8	97032	93907.9	137116	341545	210508
CCDC80	Q76M96	Coiled-coil domain-containing protein 80	63603.4	67114.6	116330	Filtered	Filtered	Filtered
CCDC90B	Q9GZT6	Coiled-coil domain-containing protein 90B, mitochondrial	133714	133714	133714	145443	134737	112297
CCDC91	Q7Z6B0	Coiled-coil domain-containing protein 91	Filtered	Filtered	Filtered	182325	207355	82745.2
CCDC93	Q567U6	Coiled-coil domain-containing protein 93	27172.7	22129.3	24651	24899.9	24899.9	24899.9
CCM2	Q9BSQ5	Cerebral cavernous malformations 2 protein	10394.9	6753.2	11009.2	Filtered	Filtered	Filtered
CCNH	Q59FW7	Cyclin H variant (Fragment)	Filtered	Filtered	Filtered	24077	22394.1	22726.5
CCNK	O75909	Cyclin-K	55111.1	55111.1	55111.1	91750.6	100631	86264.6
CCNT1	O60563	Cyclin-T1	1.48648e+06	1.48648e+06	1.48648e+06	113686	207616	160651
CCNY	Q8ND76	Cyclin-Y	157242	104469	134410	23161	19185.6	25459.7
CCNYL1	Q8N7R7	Cyclin-Y-like protein 1	219127	251939	230485	125375	130566	122765
CCS	O14618	Copper chaperone for superoxide dismutase	88156.2	60240.8	74061.1	48412.6	46912.4	53234.5
CCT3	Q59H77	T-complex protein 1 subunit gamma (Fragment)	10539002	9977146	10936467	5.04523e+06	4.85838e+06	4690603
CCT4	P50991	T-complex protein 1 subunit delta	2.34776e+06	2.86364e+06	2762406	1.17772e+06	1.24456e+06	1.1919e+06
CCT6A	P40227	T-complex protein 1 subunit zeta	2109357	1.98699e+06	1.99714e+06	1.28034e+06	1.26382e+06	1.29465e+06
CCT7	Q99832	T-complex protein 1 subunit eta	2.08468e+06	2.05806e+06	2111452	1.36263e+06	1.32094e+06	1356275
CCT8	Q53HU0	Chaperonin containing TCP1, subunit 8 (Theta) variant (Fragment)	5911729	6.02471e+06	5504493	3.31257e+06	3.42393e+06	3285651
CD109	Q6YHK3	CD109 antigen	1.46392e+06	1.3178e+06	1.42169e+06	244947	261571	267364
CD151	P48509	CD151 antigen	15544543	18421570	14094958	578618	568770	626620
CD276	Q5ZPR3	CD276 antigen	1.58455e+06	1624546	1.61102e+06	188204	196637	194388
CD2AP	Q9Y5K6	CD2-associated protein	466884	440463	400872	9870.71	6363.86	17396.4
CD2BP2	O95400	CD2 antigen cytoplasmic tail-binding protein 2	Filtered	Filtered	Filtered	236448	214835	239447
CD302	Q8IX05	CD302 antigen	50014.5	61336	39249.5	29138.2	41859.2	49200.1
CD320	Q9NPF0	CD320 antigen	890940	810686	712888	484353	723853	523009
CD3EAP	Q05BI1	CD3EAP protein (Fragment)	Filtered	Filtered	Filtered	9304.81	18097	16739.3
CD44	P16070	CD44 antigen	9417858	9057516	8425049	3023884	3482591	3.31523e+06
CD46	P15529	Membrane cofactor protein	4728317	4.31355e+06	4.05024e+06	418500	408200	536756
CD46	R4GN18	Membrane cofactor protein (Fragment)	8064.8	8064.8	8064.8	Filtered	Filtered	Filtered
CD47	Q08722	Leukocyte surface antigen CD47	1.20975e+06	1.30284e+06	1.66049e+06	295108	304463	298438
CD55	P08174	Complement decay-accelerating factor	6482201	6.09137e+06	6469035	1.14019e+06	1233433	1.08478e+06
CD58	Q9BRW0	CD58 protein	Filtered	Filtered	Filtered	3011.01	4634.43	3822.72
CD59	Q6FHM9	CD59 antigen, complement regulatory protein, isoform CRA_b	14768161	13278918	14908228	2833923	2.71021e+06	3.03792e+06
CD63	W6A4U0	Tetraspanin (Fragment)	1.07272e+06	750805	888501	203852	204056	202138
CD70	P32970	CD70 antigen	2.46523e+06	2.46827e+06	2664859	235722	220289	225436
CD81	P60033	CD81 antigen	21117874	21700154	13926316	240082	246680	236661
CD9	P21926	CD9 antigen	9843856	11466040	10238135	105949	122552	126519
CD97	P48960	CD97 antigen	1.1733e+06	1.0532e+06	1.00059e+06	167327	157620	143872
CD99	P14209	CD99 antigen	727249	580651	658446	1.11802e+06	1176314	455182
CD99L2	Q8TCZ2	CD99 antigen-like protein 2	154102	164146	254494	133674	142726	153561
CDC16	Q5T8C6	Cell division cycle protein 16 homolog	3159.33	3159.33	3159.33	2377.57	2377.57	2377.57
CDC23	Q9UJX2	Cell division cycle protein 23 homolog	145297	125860	165729	39467.3	40828.6	39208.1
CDC37	Q16543	Hsp90 co-chaperone Cdc37	638651	686298	637114	161661	191113	187590
CDC42	P60953	Cell division control protein 42 homolog	4366806	5.09953e+06	3.85459e+06	1.43604e+06	1.37514e+06	1.41553e+06
CDC42	A0A024RAE6	Cell division cycle 42 (GTP binding protein, 25kDa), isoform CRA_c	101631	101631	101631	16917.2	16917.2	16917.2
CDC42BPA	Q8IWQ7	CDC42-binding protein kinase beta	98655.1	104534	100667	27715.1	29414.6	16105.5
CDC42BPB	Q9Y5S2	Serine/threonine-protein kinase MRCK beta	260604	194884	234668	19881.5	30719.8	15378.7
CDC42SE1	Q9NRR8	CDC42 small effector protein 1	45686.5	47674.6	47511.1	Filtered	Filtered	Filtered
CDC42SE2	Q9NRR3	CDC42 small effector protein 2	Filtered	Filtered	Filtered	16584.5	24636.4	10594.5
CDC5L	Q99459	Cell division cycle 5-like protein	12431.7	25594	19012.8	144577	130927	140666
CDC73	Q6P1J9	Parafibromin	Filtered	Filtered	Filtered	142622	470689	406323
CDCA2	Q69YH5	Cell division cycle-associated protein 2	Filtered	Filtered	Filtered	3845.79	3845.79	3845.79
CDH3	P22223	Cadherin-3	40442.4	40442.4	40442.4	50614.4	49749.7	52596.3
CDIP1	Q9H305	Cell death-inducing p53-target protein 1	189959	162673	207994	Filtered	Filtered	Filtered
CDIPT	Q53HA5	CDP-diacylglycerol--inositol 3-phosphatidyltransferase isoform 1 variant (Fragment)	Filtered	Filtered	Filtered	547617	534324	523614
CDK11A	Q9UQ88	Cyclin-dependent kinase 11A	58717.7	58717.7	58717.7	125753	127755	121205
CDK12	Q9NYV4	Cyclin-dependent kinase 12	Filtered	Filtered	Filtered	205640	151471	234553
CDK13	Q14004	Cyclin-dependent kinase 13	Filtered	Filtered	Filtered	9726.99	9726.99	9726.99
CDK5	Q00535	Cyclin-dependent-like kinase 5	652598	1.93893e+06	2.00026e+06	209520	1.06166e+06	1.03596e+06
CDK5RAP1	Q96SZ6	CDK5 regulatory subunit-associated protein 1	Filtered	Filtered	Filtered	242496	243380	228967
CDK5RAP3	Q96JB5	CDK5 regulatory subunit-associated protein 3	74776.3	74776.3	74776.3	95223.8	105675	82903.3
CDK6	Q00534	Cyclin-dependent kinase 6	192650	192650	192650	Filtered	Filtered	Filtered
CDK7	P50613	Cyclin-dependent kinase 7	Filtered	Filtered	Filtered	2847.02	131771	67308.8
CDK9	P50750	Cyclin-dependent kinase 9	Filtered	Filtered	Filtered	399629	428003	445758
CDKAL1	Q5VV42	Threonylcarbamoyladenosine tRNA methylthiotransferase	Filtered	Filtered	Filtered	91928.8	83106	91816.2
CDKN2AIP	Q9NXV6	CDKN2A-interacting protein	Filtered	Filtered	Filtered	11431.7	12607.9	11779.7
CDKN2AIPNL	Q96HQ2	CDKN2AIP N-terminal-like protein	Filtered	Filtered	Filtered	22784.9	26513.3	25229.1
CDS2	O95674	Phosphatidate cytidylyltransferase 2	Filtered	Filtered	Filtered	197814	206086	114686
CDV3	Q9UKY7	Protein CDV3 homolog	Filtered	Filtered	Filtered	58659.6	59117.2	71520.4
CDYL	Q9Y232	Chromodomain Y-like protein	Filtered	Filtered	Filtered	30397	27597.5	31668.5
CEBPZ	Q03701	CCAAT/enhancer-binding protein zeta	39420.1	39420.1	39420.1	49731.6	49731.6	49731.6
CECR5	Q9BXW7	Cat eye syndrome critical region protein 5	Filtered	Filtered	Filtered	1.18824e+06	982956	1.25717e+06
CELF1	Q92879	CUGBP Elav-like family member 1	Filtered	Filtered	Filtered	3121.73	11515.4	2567.53
CELSR1	Q9NYQ6	Cadherin EGF LAG seven-pass G-type receptor 1	106973	162271	64245.3	9730.11	49468.9	69065
CENPV	A0A0M3HER2	Centromere protein V	Filtered	Filtered	Filtered	39763.3	45711.5	39980.9
CEP55	Q53EZ4	Centrosomal protein of 55 kDa	97769.4	107030	103255	41516.5	41516.5	41516.5
CEPT1	Q9Y6K0	Choline/ethanolaminephosphotransferase 1	Filtered	Filtered	Filtered	898393	931677	1.06312e+06
CERCAM	Q5T4B2	Probable inactive glycosyltransferase 25 family member 3	Filtered	Filtered	Filtered	53062	48727.5	37853.4
CERS2	Q96G23	Ceramide synthase 2	Filtered	Filtered	Filtered	600751	578634	531830
CERS6	Q6ZMG9	Ceramide synthase 6	Filtered	Filtered	Filtered	218842	224640	265537
CFAP20	Q9Y6A4	Cilia- and flagella-associated protein 20	2860.08	2988.75	2927.63	8074.56	9164.84	9336.45
CFL2	Q9Y281	Cofilin-2	348335	370804	359844	97648.7	115296	118778
CGA	Q96QJ4	Glycoprotein hormones alpha chain	Filtered	Filtered	Filtered	338947	350450	350587
CGN	Q9P2M7	Cingulin	Filtered	Filtered	Filtered	32889.5	20913.5	29336
CHAF1B	Q13112	Chromatin assembly factor 1 subunit B	23898.8	19922.1	23229.2	64275.9	69585.8	60221.9
CHCHD1	Q96BP2	Coiled-coil-helix-coiled-coil-helix domain-containing protein 1	24484.6	26451.4	28418.2	310657	335136	313349
CHCHD2	Q9Y6H1	Coiled-coil-helix-coiled-coil-helix domain-containing protein 2	Filtered	Filtered	Filtered	175513	178998	165904
CHCHD3	Q9NX63	MICOS complex subunit MIC19	763807	646192	705000	81393.1	85446.8	84138.6
CHCHD4	Q8N4Q1	Mitochondrial intermembrane space import and assembly protein 40	Filtered	Filtered	Filtered	14754.8	16226.4	16620.7
CHCHD5	Q9BSY4	Coiled-coil-helix-coiled-coil-helix domain-containing protein 5	61669.7	61669.7	61669.7	197608	195466	201366
CHCHD6	Q9BRQ6	MICOS complex subunit MIC25	Filtered	Filtered	Filtered	31001.3	46700.7	31597.3
CHD4	Q14839	Chromodomain-helicase-DNA-binding protein 4	56901.4	59508.7	32260.6	376028	404160	285508
CHERP	Q8IWX8	Calcium homeostasis endoplasmic reticulum protein	84191.1	37080.7	60635.9	255685	298986	300374
CHID1	Q9BWS9	Chitinase domain-containing protein 1	44765.8	47352.8	63776.4	97704.2	100278	104495
CHMP1A	Q9HD42	Charged multivesicular body protein 1a	296141	294951	337858	25356.2	25356.2	25356.2
CHMP1B	Q7LBR1	Charged multivesicular body protein 1b	1.48029e+06	1.06854e+06	1.37381e+06	27250.6	26025.4	22518.9
CHMP2A	O43633	Charged multivesicular body protein 2a	2578239	2.71501e+06	2672136	66249.6	65234.2	73669
CHMP2B	Q9UQN3	Charged multivesicular body protein 2b	18461.7	17322.6	20057.2	Filtered	Filtered	Filtered
CHMP3	Q9Y3E7	Charged multivesicular body protein 3	1138698	966293	990685	Filtered	Filtered	Filtered
CHMP4A	Q9BY43	Charged multivesicular body protein 4a	928670	704580	842043	Filtered	Filtered	Filtered
CHMP4B	Q9H444	Charged multivesicular body protein 4b	1.45507e+06	1352834	1.37234e+06	27257.6	27272.9	25028.4
CHMP5	Q9NZZ3	Charged multivesicular body protein 5	351024	398650	431416	24546	20972.6	17399.2
CHMP6	Q96FZ7	Charged multivesicular body protein 6	199149	177393	168955	46722.2	44925.3	51044.8
CHORDC1	Q9UHD1	Cysteine and histidine-rich domain-containing protein 1	71710.1	84382	75304.3	15567.7	8714.81	12141.3
CHP1	Q99653	Calcineurin B homologous protein 1	434495	436489	381866	568887	510214	612472
CHPF	Q8IZ52	Chondroitin sulfate synthase 2	1.02111e+06	511753	954476	789245	847083	381354
CHPF2	Q9P2E5	Chondroitin sulfate glucuronyltransferase	23017.1	23017.1	23017.1	173659	275522	234514
CHPT1	Q8WUD6	Cholinephosphotransferase 1	Filtered	Filtered	Filtered	177953	189580	182475
CHRAC1	Q9NRG0	Chromatin accessibility complex protein 1	24003	25609.6	27216.2	44183.8	86145.6	95831.3
CHRNA9	Q9UGM1	Neuronal acetylcholine receptor subunit alpha-9	126371	126371	126371	113788	69488.3	91638.1
CHST12	Q9NRB3	Carbohydrate sulfotransferase 12	Filtered	Filtered	Filtered	4393.4	4382.08	4954.74
CHST14	Q8NCH0	Carbohydrate sulfotransferase 14	314892	318103	303612	68770.9	65733.9	75865.7
CHTF8	P0CG12	Chromosome transmission fidelity protein 8 homolog isoform 2	357056	338433	385650	50257.9	76082.8	13769.4
CHTOP	X6R700	Chromatin target of PRMT1 protein	12251.6	13496.5	11006.7	64164.1	81741.4	62692.2
CIB1	Q99828	Calcium and integrin-binding protein 1	147381	140581	120355	26928.4	28194.6	24143.6
CIP29	Q567R9	CIP29 protein	Filtered	Filtered	Filtered	146434	165556	145226
CIRBP	Q6ZR81	cDNA FLJ46566 fis, clone THYMU3040829, moderately similar to Cold-inducible RNA-binding protein	Filtered	Filtered	Filtered	42792.7	42609.8	36880.1
CISD1	Q9NZ45	CDGSH iron-sulfur domain-containing protein 1	Filtered	Filtered	Filtered	284838	282171	273686
CISD2	Q8N5K1	CDGSH iron-sulfur domain-containing protein 2	Filtered	Filtered	Filtered	279193	276662	258758
CKAP4	Q07065	Cytoskeleton-associated protein 4	Filtered	Filtered	Filtered	1.39286e+06	753021	1.44403e+06
CKAP5	Q8IYN5	CKAP5 protein	40959.6	48247.3	44902.7	16921.6	17869.7	23039.5
CKLF	Q9UBR5	Chemokine-like factor	135961	166843	161114	95738.3	96576.3	78210.5
CKMT1A	P12532	Creatine kinase U-type, mitochondrial	576982	553599	546904	573441	593317	554576
CLASP2	O75122	CLIP-associating protein 2	43914.8	130029	17266.9	12994.4	105323	101268
CLCC1	Q96S66	Chloride channel CLIC-like protein 1	Filtered	Filtered	Filtered	579533	532010	495775
CLCN3	P51790	H(+)/Cl(-) exchange transporter 3	97192.8	95772.7	134472	53616.3	56780.1	55259.5
CLCN6	P51797	Chloride transport protein 6	275727	260194	232105	43520.2	31877.9	44161.2
CLCN7	Q96RY8	Chloride channel protein	226492	225212	224384	246223	235628	220310
CLDN12	Q6FIF6	CLDN12 protein	93452.3	106253	95482.1	22529.2	17228.8	11928.4
CLDN3	Q75L79	Claudin	1.04947e+06	1.0932e+06	1440542	84881.5	94635.9	93893.9
CLDND1	Q9NY35	Claudin domain-containing protein 1	710178	646695	654626	284035	495957	72113.6
CLEC3B	P05452	Tetranectin	5722.62	5722.62	5722.62	24828.6	24828.6	24828.6
CLIC1	Q5SRT3	Chloride intracellular channel protein	1.63429e+06	1.64314e+06	1644161	117793	93127.8	152797
CLIC4	Q9Y696	Chloride intracellular channel protein 4	244516	219116	222987	54768	56897.9	57165.7
CLINT1	Q14677	Clathrin interactor 1	65034.4	138502	111852	196843	238695	221199
CLIP1	P30622	CAP-Gly domain-containing linker protein 1	62549.5	68772	66555.2	68210.2	47673.9	82345.8
CLMN	Q96JQ2	Calmin	Filtered	Filtered	Filtered	14347.2	14347.2	14347.2
CLN3	Q5XFT9	Battenin	Filtered	Filtered	Filtered	10006.1	8123.71	11325.6
CLN5	O75503	Ceroid-lipofuscinosis neuronal protein 5	Filtered	Filtered	Filtered	46050.8	49493.7	54027.5
CLPB	Q9H078	Caseinolytic peptidase B protein homolog	Filtered	Filtered	Filtered	460680	477656	482838
CLPB	F5GX99	Caseinolytic peptidase B protein homolog	Filtered	Filtered	Filtered	238605	217574	279053
CLPP	Q16740	ATP-dependent Clp protease proteolytic subunit, mitochondrial	101514	93842.3	105104	1.19843e+06	1.26271e+06	1.2193e+06
CLPTM1	O96005	Cleft lip and palate transmembrane protein 1	28431.5	28431.5	28431.5	593832	568691	511320
CLPTM1L	G5E9Z2	Cisplatin resistance related protein CRR9p, isoform CRA_c	Filtered	Filtered	Filtered	4753.41	4753.41	4753.41
CLPTM1L	Q96KA5	Cleft lip and palate transmembrane protein 1-like protein	12469.4	9140.45	5811.51	172235	182123	179388
CLPX	O76031	ATP-dependent Clp protease ATP-binding subunit clpX-like, mitochondrial	2468125	2468125	2468125	412382	395283	403179
CLSTN1	O94985	Calsyntenin-1	505549	437839	482332	46442.2	20143.1	29991.2
CLTA	P09496	Clathrin light chain A	84733.2	78428.7	137992	67398.9	73200.6	70137.3
CLTB	P09497	Clathrin light chain B	400524	339132	363675	377126	422258	435052
CLTC	Q00610	Clathrin heavy chain 1	5.08934e+06	4.63655e+06	4892471	1.58493e+06	1.86379e+06	1.50507e+06
CLU	P10909	Clusterin	10667582	11846706	10440130	782277	667749	669062
CLUH	O75153	Clustered mitochondria protein homolog	118705	147190	158331	48769.2	52151.2	52582.4
CLYBL	Q8N0X4	Citrate lyase subunit beta-like protein, mitochondrial	Filtered	Filtered	Filtered	3389.76	3389.76	3389.76
CMAS	Q8NFW8	N-acylneuraminate cytidylyltransferase	47442.2	16006.4	5178.27	46334.4	34399.3	39069.5
CMBL	Q96DG6	Carboxymethylenebutenolidase homolog	320335	319816	316908	12024.5	7363.23	2701.93
CMC1	Q7Z7K0	COX assembly mitochondrial protein homolog	Filtered	Filtered	Filtered	221276	221679	234761
CMC2	Q9NRP2	COX assembly mitochondrial protein 2 homolog	Filtered	Filtered	Filtered	153845	158238	180260
CMIP	Q8IY22	C-Maf-inducing protein	100276	118920	76450.9	Filtered	Filtered	Filtered
CMPK1	Q5T0D2	UMP-CMP kinase	348287	330156	319285	94839.3	91434.9	144337
CMTM7	Q96FZ5	CKLF-like MARVEL transmembrane domain-containing protein 7	20632.7	30922.4	25777.5	Filtered	Filtered	Filtered
CMTM8	Q8IZV2	CKLF-like MARVEL transmembrane domain-containing protein 8	13154.5	11598.9	20535.5	21337	28313.7	20746.2
CNBP	P62633	Cellular nucleic acid-binding protein	96262.7	164688	106533	270981	277044	265570
CNEP1R1	Q8N9A8	Nuclear envelope phosphatase-regulatory subunit 1	57970.1	61083.6	37699	113168	121476	156101
CNIH4	Q9P003	Protein cornichon homolog 4	Filtered	Filtered	Filtered	103992	101444	120429
CNN2	Q99439	Calponin-2	90439.4	67065.8	92710.9	63059.8	61601.8	73217.1
CNN3	Q15417	Calponin-3	120038	130540	114659	345532	674855	374753
CNNM1	Q9NRU3	Metal transporter CNNM1	40849	39110.3	103660	13259.5	13259.5	13259.5
CNNM2	Q9H8M5	Metal transporter CNNM2	65304.5	60633.5	58304.3	33230.5	36463.7	34520.9
CNNM3	Q8NE01	Metal transporter CNNM3	364907	337461	302645	202659	184977	161914
CNNM4	Q6P4Q7	Metal transporter CNNM4	120278	130322	122944	38427	42895.1	24183.7
CNOT1	A5YKK6	CCR4-NOT transcription complex subunit 1	36916.7	37105	50256.7	20089.4	21283.3	26868.2
CNOT10	Q9H9A5	CCR4-NOT transcription complex subunit 10	Filtered	Filtered	Filtered	48989.2	61379.9	47759.8
CNP	P09543	2',3'-cyclic-nucleotide 3'-phosphodiesterase	2.00537e+06	1.97501e+06	2.01152e+06	273267	257479	270074
CNPY2	Q9Y2B0	Protein canopy homolog 2	Filtered	Filtered	Filtered	764971	803199	821060
CNPY3	Q9BT09	Protein canopy homolog 3	Filtered	Filtered	Filtered	85308.3	83084.8	94884.7
CNPY4	Q8N129	Protein canopy homolog 4	Filtered	Filtered	Filtered	81978.1	59946.7	70962.4
CNST	Q6PJW8	Consortin	Filtered	Filtered	Filtered	8587	10363.2	9475.09
CNTNAP1	P78357	Contactin-associated protein 1	Filtered	Filtered	Filtered	68852.6	83551.6	62758
COA1	Q9GZY4	Cytochrome c oxidase assembly factor 1 homolog	Filtered	Filtered	Filtered	18171	16711.7	19630.4
COA3	Q9Y2R0	Cytochrome c oxidase assembly factor 3 homolog, mitochondrial	Filtered	Filtered	Filtered	433985	430002	353191
COA4	Q9NYJ1	Cytochrome c oxidase assembly factor 4 homolog, mitochondrial	Filtered	Filtered	Filtered	38085.1	50741.9	34055.2
COA5	Q86WW8	Cytochrome c oxidase assembly factor 5	Filtered	Filtered	Filtered	6450.45	7326.7	5574.21
COA6	X6R5Z6	Cytochrome c oxidase assembly factor 6 homolog	15711.9	15711.9	15711.9	418444	430397	402994
COA7	Q96BR5	Cytochrome c oxidase assembly factor 7	Filtered	Filtered	Filtered	431425	395133	451354
COASY	Q13057	Bifunctional coenzyme A synthase	129004	146113	119335	151858	165165	157359
COBL	O75128	Protein cordon-bleu	124167	101191	112679	11760.5	8499.04	15021.9
COCH	O43405	Cochlin	2.75916e+06	2.58271e+06	2720108	26344	26019.8	25449.4
COG1	Q8WTW3	Conserved oligomeric Golgi complex subunit 1	16502.7	20426.6	18136.7	73194.7	72026.4	76932.9
COG2	Q14746	Conserved oligomeric Golgi complex subunit 2	115495	116082	101033	71513.4	68089.8	75552.4
COG3	Q96JB2	Conserved oligomeric Golgi complex subunit 3	Filtered	Filtered	Filtered	28398.9	26024.4	35124.1
COG4	Q9H9E3	Conserved oligomeric Golgi complex subunit 4	19512.4	19471.2	19491.8	70025.1	72429.6	68694.7
COG5	U3KQU7	Conserved oligomeric Golgi complex subunit 5 (Fragment)	Filtered	Filtered	Filtered	45775.9	41237.5	36699.1
COG5	Q9UP83	Conserved oligomeric Golgi complex subunit 5	67253.6	30724	27292.2	41833.2	46927.9	50991.6
COG6	Q9Y2V7	Conserved oligomeric Golgi complex subunit 6	Filtered	Filtered	Filtered	95771.6	109099	92803.9
COG7	P83436	Conserved oligomeric Golgi complex subunit 7	43234.5	57654.5	28814.6	101330	83503	92727.7
COG8	Q96MW5	Conserved oligomeric Golgi complex subunit 8	Filtered	Filtered	Filtered	46137.6	50196.4	51535.5
COIL	P38432	Coilin	40135.9	51038.5	41587.7	238141	238250	255622
COL12A1	Q99715	Collagen alpha-1(XII) chain	9993615	8958426	7.83412e+06	29912.9	34179	29039.5
COL12A1	B9EJB8	Collagen, type XII, alpha 1	1.80044e+06	1.62476e+06	1592782	Filtered	Filtered	Filtered
COL15A1	P39059	Collagen alpha-1(XV) chain	8957218	8108451	9086740	27098.9	35430.2	39116.1
COL18A1	P39060	Collagen alpha-1(XVIII) chain	1.91826e+06	1.96204e+06	2.02879e+06	19114.7	14395.3	10759.4
COL26A1	Q96A83	Collagen alpha-1(XXVI) chain	105054	105048	86957.4	22505.7	29334.6	22699.6
COL4A1	Q59F15	COL4A1 protein variant (Fragment)	146192	130167	130588	24430.7	13315	24465.5
COL4A2	P08572	Collagen alpha-2(IV) chain	487172	471983	452593	51369.4	22095.4	33158.9
COL6A1	P12109	Collagen alpha-1(VI) chain	423134	453301	451907	81199.1	71584.8	69804.1
COL6A2	P12110	Collagen alpha-2(VI) chain	383102	322044	515327	11423.2	14321.1	30073
COL6A3	P12111	Collagen alpha-3(VI) chain	428768	410961	411550	452668	452668	452668
COL7A1	Q02388	Collagen alpha-1(VII) chain	489027	524149	541687	151588	29351.1	192206
COL9A3	Q9BT15	Putative uncharacterized protein (Fragment)	Filtered	Filtered	Filtered	38736.7	44988.9	46630.2
COLGALT1	Q8NBJ5	Procollagen galactosyltransferase 1	32418.5	46629.3	45826.8	709947	561152	742642
COMMD1	Q8N668	COMM domain-containing protein 1	29048	21552.9	25300.4	9676.78	7566.07	11787.5
COMMD3-BMI1	R4GMX3	Protein COMMD3-BMI1	Filtered	Filtered	Filtered	34961.4	35086.4	29803.7
COMMD4	Q9H0A8	COMM domain-containing protein 4	16149.7	16149.7	16149.7	3526.09	3526.09	3526.09
COMMD9	Q9P000	COMM domain-containing protein 9	26580.8	29113.9	27265.4	12103.8	12676.4	15088
COMT	P21964	Catechol O-methyltransferase	Filtered	Filtered	Filtered	194119	204191	187623
COMT	F2WW55	Catechol-O-methyltransferase (Fragment)	Filtered	Filtered	Filtered	180564	218145	200839
COPA	P53621	Coatomer subunit alpha	1371575	1.41355e+06	1.26147e+06	2.85156e+06	2.70079e+06	1.97782e+06
COPB1	P53618	Coatomer subunit beta	559591	547813	562730	229171	234396	216232
COPB2	P35606	Coatomer subunit beta'	884995	998634	1.00925e+06	577185	684988	696794
COPE	Q53HJ6	Epsilon subunit of coatomer protein complex isoform a variant (Fragment)	153459	163803	170966	94252.3	99576	85055.9
COPG1	Q9Y678	Coatomer subunit gamma-1	526162	451116	474901	239861	266227	262889
COPS2	Q59EL2	COP9 constitutive photomorphogenic homolog subunit 2 variant (Fragment)	125425	111571	131793	89306	90071.8	65982.5
COPS3	Q9UNS2	COP9 signalosome complex subunit 3	61399	76178.9	143099	48791.9	34618.6	44537.4
COPS4	Q9BT78	COP9 signalosome complex subunit 4	178379	177785	140492	63033.5	85650.2	81179.6
COPS5	Q92905	COP9 signalosome complex subunit 5	54049.8	30644.6	39344.4	17031.3	17429.8	18823.6
COPS6	Q7L5N1	COP9 signalosome complex subunit 6	91722.8	88309	79825.3	26405.9	29639.6	31896.4
COPS7A	Q9UBW8	COP9 signalosome complex subunit 7a	53303.3	49729.8	56876.8	28430.7	33236.4	28053.4
COPS8	Q99627	COP9 signalosome complex subunit 8	161379	206150	226977	68714.2	75303.9	71380.7
COPZ1	Q53FU3	Coatomer protein complex, subunit zeta 1 variant (Fragment)	425146	422283	427626	190228	207816	211081
COQ3	Q9NZJ6	Ubiquinone biosynthesis O-methyltransferase, mitochondrial	93160.3	50253.4	7346.47	137135	151599	140578
COQ5	Q5HYK3	2-methoxy-6-polyprenyl-1,4-benzoquinol methylase, mitochondrial	64568	64568	64568	171335	153999	128158
COQ6	Q9Y2Z9	Ubiquinone biosynthesis monooxygenase COQ6, mitochondrial	575805	1.03266e+06	589629	317624	320941	280997
COQ7	Q99807	5-demethoxyubiquinone hydroxylase, mitochondrial	Filtered	Filtered	Filtered	245193	271742	241842
COQ9	O75208	Ubiquinone biosynthesis protein COQ9, mitochondrial	Filtered	Filtered	Filtered	434169	378347	386322
CORO1A	Q59G88	Coronin (Fragment)	64480.4	84373.5	72167.2	19522.2	17937.9	15439.4
CORO1B	Q9BR76	Coronin-1B	901510	841174	770574	805417	700865	760137
CORO1C	Q9ULV4	Coronin-1C	167885	166515	165178	347481	352179	373734
COTL1	Q14019	Coactosin-like protein	230752	246553	254267	30239.5	35932.3	33085.9
COX1	X5D927	Cytochrome c oxidase subunit 1	Filtered	Filtered	Filtered	298998	308947	285746
COX10	Q12887	Protoheme IX farnesyltransferase, mitochondrial	Filtered	Filtered	Filtered	92643.7	77394.7	99702
COX11	Q9Y6N1	Cytochrome c oxidase assembly protein COX11, mitochondrial	Filtered	Filtered	Filtered	66839.4	68811.2	68104.7
COX14	Q96I36	Cytochrome c oxidase assembly protein COX14	Filtered	Filtered	Filtered	208823	214347	200531
COX15	Q7KZN9	Cytochrome c oxidase assembly protein COX15 homolog	Filtered	Filtered	Filtered	39864.2	36536.5	43827.2
COX17	Q14061	Cytochrome c oxidase copper chaperone	Filtered	Filtered	Filtered	19156.7	16003.3	13345
COX19	Q49B96	Cytochrome c oxidase assembly protein COX19	Filtered	Filtered	Filtered	70931.2	81152.8	76775.1
COX2	N0BMC4	Cytochrome c oxidase subunit 2	Filtered	Filtered	Filtered	43827.5	42824.3	43068.9
COX2	W8DBX9	Cytochrome c oxidase subunit 2	Filtered	Filtered	Filtered	262797	284054	281492
COX2	X5C6M5	Cytochrome c oxidase subunit 2	150268	193039	187418	13407583	14115442	14125397
COX20	Q5RI15	Cytochrome c oxidase protein 20 homolog	Filtered	Filtered	Filtered	216220	221411	208128
COX3	X5CKC7	Cytochrome c oxidase subunit 3	Filtered	Filtered	Filtered	211257	232004	238490
COX4I1	P13073	Cytochrome c oxidase subunit 4 isoform 1, mitochondrial	Filtered	Filtered	Filtered	4.12682e+06	4.23185e+06	4739240
COX4NB	Q53Y03	COX4 neighbor, isoform CRA_a	Filtered	Filtered	Filtered	45929	38865.3	49612.9
COX5A	P20674	Cytochrome c oxidase subunit 5A, mitochondrial	Filtered	Filtered	Filtered	1.43518e+06	1.67712e+06	1.46206e+06
COX5B	P10606	Cytochrome c oxidase subunit 5B, mitochondrial	Filtered	Filtered	Filtered	5323364	5.13558e+06	5453575
COX6A1	Q9UEG9	Cytochrome c oxidase subunit 6A, mitochondrial	Filtered	Filtered	Filtered	3532.61	14477.5	2859.87
COX6B1	P14854	Cytochrome c oxidase subunit 6B1	52814.8	44576.7	48695.8	1.32971e+06	1.02723e+06	1.24225e+06
COX6C	P09669	Cytochrome c oxidase subunit 6C	Filtered	Filtered	Filtered	1.72556e+06	1.92464e+06	1.72531e+06
COX7A2	Q496I0	COX7A2 protein	43414.9	43414.9	43414.9	3340927	3.39001e+06	3102405
COX7A2L	Q6FGA0	COX7A2L protein	Filtered	Filtered	Filtered	448456	496197	472906
COX7C	Q71U45	Cytochrome c oxidase VIIc	Filtered	Filtered	Filtered	1666059	1.55069e+06	1.55822e+06
CPA4	Q9UI42	Carboxypeptidase A4	239630	289931	252335	331426	319460	319684
CPD	O75976	Carboxypeptidase D	1.89971e+06	1.7989e+06	1.89946e+06	1.45243e+06	1.57508e+06	1.51351e+06
CPE	P16870	Carboxypeptidase E	1.98689e+06	1.94552e+06	1.7988e+06	156782	117445	164338
CPM	P14384	Carboxypeptidase M	1.05646e+06	1.01264e+06	1.04306e+06	263469	264653	296162
CPNE1	Q99829	Copine-1	1.30163e+06	1.26251e+06	1.16436e+06	23286.5	25997.3	31686.5
CPNE2	Q96FN4	Copine-2	187354	195357	196067	43084.2	59923	76761.8
CPNE3	O75131	Copine-3	3099284	3.26853e+06	3.36405e+06	32319.4	77847.5	40440.9
CPNE8	Q86YQ8	Copine-8	1.1574e+06	1.17356e+06	1.10732e+06	10039.7	10039.7	10039.7
CPOX	P36551	Oxygen-dependent coproporphyrinogen-III oxidase, mitochondrial	52198.8	27150.5	139837	1764276	1.76969e+06	1.81828e+06
CPSF1	Q10570	Cleavage and polyadenylation specificity factor subunit 1	61506.5	58540.7	53554.2	130595	116780	137367
CPSF2	Q9P2I0	Cleavage and polyadenylation specificity factor subunit 2	52304.4	58706.7	27456	148149	156088	186610
CPSF3	Q9UKF6	Cleavage and polyadenylation specificity factor subunit 3	70005.1	66060.1	106191	133733	131189	140353
CPSF4	O95639	Cleavage and polyadenylation specificity factor subunit 4	Filtered	Filtered	Filtered	22365.1	28782.7	24677
CPSF6	Q16630	Cleavage and polyadenylation specificity factor subunit 6	66069.6	64353.5	72230.7	129798	137135	133080
CPSF7	Q8N684	Cleavage and polyadenylation specificity factor subunit 7	134266	134266	134266	37569	67159.6	90558.8
CPT1A	P50416	Carnitine O-palmitoyltransferase 1, liver isoform	Filtered	Filtered	Filtered	1.30447e+06	1313697	1.23295e+06
CPT2	P23786	Carnitine O-palmitoyltransferase 2, mitochondrial	Filtered	Filtered	Filtered	484949	463280	527471
CPVL	Q9H3G5	Probable serine carboxypeptidase CPVL	55540.6	55540.6	55540.6	355445	346706	385204
CREG1	O75629	Protein CREG1	38617.8	65663.2	68019.9	260272	169717	168410
CRELD1	Q96HD1	Cysteine-rich with EGF-like domain protein 1	Filtered	Filtered	Filtered	152698	185856	164556
CRELD2	Q6UXH1	Cysteine-rich with EGF-like domain protein 2	89166.4	89166.4	89166.4	77432.8	75958.7	80042.1
CRIM1	Q9NZV1	Cysteine-rich motor neuron 1 protein	37554.6	45475	43421.4	23090.3	30018.6	23246.3
CRIP1	P50238	Cysteine-rich protein 1	10283.1	10250.4	11758	Filtered	Filtered	Filtered
CRIP2	Q53FN1	Cysteine-rich protein 2 variant (Fragment)	18613	13836	16224.5	23515.7	32066.6	24577.6
CRK	P46108	Adapter molecule crk	190070	208820	209110	225727	8598.09	117163
CRKL	P46109	Crk-like protein	122195	117196	110787	43490.6	43490.6	43490.6
CRNKL1	Q9BZJ0	Crooked neck-like protein 1	Filtered	Filtered	Filtered	33649.1	38837.1	30968.3
CROP	Q86Y74	CROP protein (Fragment)	69905.2	64831	58522.7	70073.4	70350.1	64507.1
CRTAP	Q8NB01	cDNA FLJ34453 fis, clone HLUNG2002429, highly similar to Homo sapiens cartilage-associated protein	108003	94781.9	59888.1	937748	965363	836937
CRYZ	Q08257	Quinone oxidoreductase	136369	131023	113155	478016	471543	494443
CS	O75390	Citrate synthase, mitochondrial	79510.9	704457	74567.5	2.53247e+06	2.76521e+06	2798307
CSDE1	Q9GZV0	cDNA FLJ12454 fis, clone NT2RM1000555, highly similar to UNR PROTEIN	156112	161030	168795	97856.8	126623	113468
CSE1L	P55060	Exportin-2	1.72601e+06	1.66869e+06	1.71381e+06	150380	159856	157471
CSGALNACT2	Q8N6G5	Chondroitin sulfate N-acetylgalactosaminyltransferase 2	Filtered	Filtered	Filtered	61769.7	68400.9	59209.8
CSNK1G1	U3KQB3	Casein kinase I isoform gamma-1	140066	126413	134033	746976	670666	58531.5
CSNK1G3	Q9Y6M4	Casein kinase I isoform gamma-3	83641.5	146343	84976.6	8962.32	8962.32	8962.32
CSNK2A1	Q5U5J2	CSNK2A1 protein	212822	181876	201244	345495	357495	326520
CSNK2A2	P19784	Casein kinase II subunit alpha'	113444	133042	140066	258592	263620	262555
CSNK2B	Q5SRQ6	Casein kinase II subunit beta	276125	272380	281239	274530	274108	265649
CSPG4	Q6UVK1	Chondroitin sulfate proteoglycan 4	790877	774627	723410	339148	350677	332213
CSRP1	E9PP21	Cysteine and glycine-rich protein 1	4737250	4.95242e+06	5233370	130226	135473	133811
CSRP1	P21291	Cysteine and glycine-rich protein 1	158875	172563	150945	279762	256909	299981
CST3	P01034	Cystatin-C	373438	779845	608830	178313	470003	399544
CSTB	Q76LA1	CSTB protein	169903	136986	128716	20865.5	21662.1	27217.9
CSTF1	Q05048	Cleavage stimulation factor subunit 1	89185.4	89882	69610.8	56704.1	59618.3	65427.3
CSTF2	P33240	Cleavage stimulation factor subunit 2	33525.2	26999.4	30262.3	291053	274738	279816
CSTF2T	Q9H0L4	Cleavage stimulation factor subunit 2 tau variant	Filtered	Filtered	Filtered	6267.68	6530.71	2721.61
CSTF3	Q12996	Cleavage stimulation factor subunit 3	36323.4	52347.8	61247.7	12603.8	16360.8	11961.7
CT45A3	Q8NHU0	Cancer/testis antigen family 45 member A3	117308	193841	191269	344389	365141	362918
CT47A1	Q5JQC4	Cancer/testis antigen 47A	147879	156272	143773	195868	184540	206904
CTBP1	X5D8Y5	C-terminal binding protein 1 isoform C (Fragment)	62316.2	79589.5	68827.6	120706	110627	116112
CTBP2	Q5SQP8	C-terminal-binding protein 2	549217	579858	570809	313459	286509	330501
CTBS	Q01459	Di-N-acetylchitobiase	49796	49796	49796	48239.1	36015.6	30825.3
CTDNEP1	O95476	CTD nuclear envelope phosphatase 1	Filtered	Filtered	Filtered	47828.4	47828.4	47828.4
CTDSP1	Q9GZU7	Carboxy-terminal domain RNA polymerase II polypeptide A small phosphatase 1	86181.5	64924.6	85494.7	72615.8	56186.8	52650.5
CTDSPL	O15194	CTD small phosphatase-like protein	1.57838e+06	2700811	1.58418e+06	5821.13	29370.8	17595.9
CTDSPL2	Q05D32	CTD small phosphatase-like protein 2	Filtered	Filtered	Filtered	23194.9	19019.3	21254.1
CTGF	Q6FHL8	CTGF protein	222965	159533	149304	80217.4	80217.4	80217.4
CTH	P32929	Cystathionine gamma-lyase	144212	144212	144212	Filtered	Filtered	Filtered
CTHRC1	Q96CG8	Collagen triple helix repeat-containing protein 1	150951	124200	103430	35296.7	33036.5	32803.6
CTNNA1	P35221	Catenin alpha-1	289907	281164	272173	105670	104332	102773
CTNNB1	P35222	Catenin beta-1	47008.2	50075	151847	29169.5	29536.5	27440.5
CTNNBL1	Q8WYA6	Beta-catenin-like protein 1	58735.5	84551.5	90830.6	551007	542389	619346
CTNND1	Q96FS1	CTNND1 protein (Fragment)	560272	599257	581545	138432	148338	151400
CTPS1	P17812	CTP synthase 1	202362	203747	188750	6644.88	31224.3	4240.19
CTR9	Q6PD62	RNA polymerase-associated protein CTR9 homolog	2.26075e+06	1.70644e+06	1.9836e+06	188058	188354	186352
CTSA	X6R8A1	Carboxypeptidase	150387	158212	145269	387404	405028	475595
CTSB	P07858	Cathepsin B	Filtered	Filtered	Filtered	77156.1	72232.8	70420
CTSC	P53634	Dipeptidyl peptidase 1	50330.8	11438.6	15840.2	59870.2	60928.6	63996.6
CTSF	Q9UBX1	Cathepsin F	63364.8	51571.8	57965.5	80804.7	61919	29718.9
CTSL	P07711	Cathepsin L1	Filtered	Filtered	Filtered	123553	123854	132986
CTSZ	Q9UBR2	Cathepsin Z	137303	109501	145851	847907	813596	764887
CTTN	Q53HG7	Cortactin isoform a variant (Fragment)	190559	197289	204799	415357	390209	464448
CTTNBP2NL	Q9P2B4	CTTNBP2 N-terminal-like protein	Filtered	Filtered	Filtered	122323	122323	122323
CUL1	Q13616	Cullin-1	98425.7	88627.6	215109	29262.6	49204.3	59656.8
CUL2	Q5T2B7	Cullin-2	44543.4	51818	49724.8	30642.3	29209.9	32074.6
CUL3	Q53S54	Putative uncharacterized protein CUL3 (Fragment)	187754	177459	223534	38718	41728.1	55679.3
CUL4A	Q13619	Cullin-4A	193213	166684	173710	68383.4	69507.7	65756.1
CUL4B	Q13620	Cullin-4B	10268.8	19606.7	8219.55	13246.6	14698.1	15136.4
CUL5	Q93034	Cullin-5	67323	116238	55157.5	14772	14772	14772
CUL7	Q14999	Cullin-7	35911.2	35911.2	35911.2	15672.3	14915.8	16428.8
CUTA	O60888	Protein CutA	1.03469e+06	830460	805902	259534	288553	555637
CUX1	Q13948	Protein CASP	272629	272629	272629	91218.6	92832.1	94963
CUX1	P39880	Homeobox protein cut-like 1	46872.7	46872.7	46872.7	18341.6	22155.3	25969
CWC15	Q9P013	Spliceosome-associated protein CWC15 homolog	Filtered	Filtered	Filtered	193458	188654	199064
CWC22	Q9HCG8	Pre-mRNA-splicing factor CWC22 homolog	Filtered	Filtered	Filtered	1237.49	1237.49	1237.49
CXADR	P78310	Coxsackievirus and adenovirus receptor	1.54006e+06	1.26022e+06	1.36244e+06	123305	125208	128714
CYB561	P49447	Cytochrome b561	64242.2	71143.6	78045	33217.5	33217.5	33217.5
CYB5A	Q59F44	Cytochrome b-5 isoform 1 variant (Fragment)	306735	306735	306735	192777	210445	194975
CYB5B	Q5HYD9	Putative uncharacterized protein DKFZp686M0619 (Fragment)	139426	136960	104013	2.67802e+06	2.79153e+06	2.5461e+06
CYB5R1	Q9UHQ9	NADH-cytochrome b5 reductase 1	Filtered	Filtered	Filtered	7389.61	14068.9	7899.81
CYB5R3	P00387	NADH-cytochrome b5 reductase 3	158581	151414	143287	2345990	2.33001e+06	2.40937e+06
CYBA	P13498	Cytochrome b-245 light chain	25574	25574	25574	179114	182092	176021
CYBRD1	Q53TN4	Cytochrome b reductase 1	2.71191e+06	2.59181e+06	2574030	424124	447244	481071
CYC1;	Q8TBT6	Putative uncharacterized protein (Fragment)	53590.8	32247.1	45720.8	2521930	2330450	2.27878e+06
CYCS	P99999	Cytochrome c	64283.8	69577.4	62520.8	414408	430412	381829
CYFIP1	X5D2F4	Cytoplasmic FMR1 interacting protein 1 isoform A (Fragment)	472307	474632	443960	25733.9	27215.4	24779.9
CYP1B1	Q53TK1	Cytochrome P450, family 1, subfamily B, polypeptide 1, isoform CRA_a	Filtered	Filtered	Filtered	25653.3	24505.1	58070.5
CYP20A1	Q567U3	CYP20A1 protein (Fragment)	Filtered	Filtered	Filtered	45293.8	49021.2	49629.8
CYP20A1	Q6UW02	Cytochrome P450 20A1	587542	587542	587542	57134.3	63891.3	54265.4
CYP4F11	Q9HBI6	Phylloquinone omega-hydroxylase CYP4F11	8938.57	8938.57	8938.57	253453	251620	227136
CYP4F22	Q6NT55	Cytochrome P450 4F22	Filtered	Filtered	Filtered	16659.3	14593.4	17078
CYP51A1	Q16850	Lanosterol 14-alpha demethylase	Filtered	Filtered	Filtered	175782	177239	124600
CYR61	Q6FI18	CYR61 protein	1.50388e+06	2.2166e+06	2.00401e+06	75092.2	72736	82080.1
CYR61	Q9UID7	CYR61 protein	75140.4	62057.2	76489.7	Filtered	Filtered	Filtered
CYSTM1	Q9H1C7	Cysteine-rich and transmembrane domain-containing protein 1	6.18383e+06	5694903	5.91802e+06	581595	584778	594271
CYTB	X5CH44	Cytochrome b	62192.6	62192.6	62192.6	641794	662321	618467
CYTH2	Q99418	Cytohesin-2	214674	214674	214674	206584	166810	208653
D2HGDH	Q8N465	D-2-hydroxyglutarate dehydrogenase, mitochondrial	Filtered	Filtered	Filtered	158263	162971	167218
DAB2	P98082	Disabled homolog 2	Filtered	Filtered	Filtered	112108	133935	90281
DAD1	P61803	Dolichyl-diphosphooligosaccharide--protein glycosyltransferase subunit DAD1	Filtered	Filtered	Filtered	727808	766680	705112
DAG1	Q14118	Dystroglycan	243582	246130	230829	355749	348217	361520
DAP3	P51398	28S ribosomal protein S29, mitochondrial	218521	35656.2	401386	697010	706204	729752
DARS	P14868	Aspartate--tRNA ligase, cytoplasmic	1.07317e+06	1.00444e+06	1.03162e+06	447398	500147	437922
DARS2	Q6PI48	Aspartate--tRNA ligase, mitochondrial	20926.1	54215.5	38302.2	1.49885e+06	1.2934e+06	1528707
DAZAP1	Q96EP5	DAZ-associated protein 1	62239	61289.1	53529.6	86483.8	95965.3	90078.2
DBI	P07108	Acyl-CoA-binding protein	272093	229105	249268	118207	101344	33084.1
DBN1	Q16643	Drebrin	75963.6	51161	69459.9	596514	589029	559771
DBNL	Q9UJU6	Drebrin-like protein	41196	40763	41629.1	34690.6	27363	31308.3
DBT	P11182	Lipoamide acyltransferase component of branched-chain alpha-keto acid dehydrogenase complex, mitochondrial	155199	144322	52833.1	104153	100424	93644.1
DCAF7	P61962	DDB1- and CUL4-associated factor 7	Filtered	Filtered	Filtered	Filtered	Filtered	742.071
DCBLD2	Q96PD2	Discoidin, CUB and LCCL domain-containing protein 2	102789	207190	200259	11224.5	10966.6	41857.6
DCP1A	Q9NPI6	mRNA-decapping enzyme 1A	Filtered	Filtered	Filtered	6421.8	7459.47	8705.7
DCPS	Q96C86	m7GpppX diphosphatase	51338.6	41281	46309.8	48440.5	48440.5	48440.5
DCTN1	Q14203	Dynactin subunit 1	108358	106600	107450	55332.6	51703.5	54097.5
DCTN3	X6RLR1	Dynactin subunit 3	75345	75345	75345	Filtered	Filtered	Filtered
DCTN4	Q9UJW0	Dynactin subunit 4	41050.9	45281.5	29106.7	33020.6	32332.8	34199.8
DCTN5	Q9BTE1	Dynactin subunit 5	Filtered	Filtered	Filtered	38897.7	43165.8	53831.4
DCTN6	O00399	Dynactin subunit 6	Filtered	Filtered	Filtered	71671.1	79802.1	61449.4
DCUN1D1	Q96GG9	DCN1-like protein 1	317564	169009	400789	43406.9	46937.8	41621.8
DCUN1D3	Q8IWE4	DCN1-like protein 3	150306	161015	148944	70513.2	6804.1	38658.7
DCXR	Q7Z4W1	L-xylulose reductase	79969.4	79317.8	83670.4	654524	643919	679704
DDAH1	O94760	N(G),N(G)-dimethylarginine dimethylaminohydrolase 1	224268	188805	196418	123194	42927.1	150245
DDB1	Q16531	DNA damage-binding protein 1	525036	512081	435553	450093	401442	447303
DDI2	Q5TDH0	Protein DDI1 homolog 2	100316	105790	111263	Filtered	Filtered	Filtered
DDOST	P39656	Dolichyl-diphosphooligosaccharide--protein glycosyltransferase 48 kDa subunit	51956.9	45834.4	39711.9	4.14131e+06	4.07663e+06	4238512
DDR1	Q08345	Epithelial discoidin domain-containing receptor 1	14302.5	16592.5	16526.5	Filtered	Filtered	Filtered
DDRGK1	Q96HY6	DDRGK domain-containing protein 1	Filtered	Filtered	Filtered	71735.3	85739.2	76251.3
DDT	Q53Y51	D-dopachrome tautomerase	445253	490031	465820	21634.6	36113.5	28512.9
DDX1	Q92499	ATP-dependent RNA helicase DDX1	163910	142367	160181	158699	153756	151807
DDX17	Q92841	Probable ATP-dependent RNA helicase DDX17	233002	231428	293326	302845	314764	360280
DDX18	Q9NVP1	ATP-dependent RNA helicase DDX18	Filtered	Filtered	Filtered	14021.8	16026.4	21333.5
DDX19A	Q9NUU7	ATP-dependent RNA helicase DDX19A	50757.9	36754	25860.7	56477.6	64784.5	70919.1
DDX21	Q9NR30	Nucleolar RNA helicase 2	138990	143818	139790	174117	177438	188539
DDX23	Q9BUQ8	Probable ATP-dependent RNA helicase DDX23	40271.6	108496	74383.6	414773	452187	434985
DDX27	Q96GQ7	Probable ATP-dependent RNA helicase DDX27	99525.4	96202.6	95884.5	84987.3	85367.6	85515
DDX28	Q9NUL7	Probable ATP-dependent RNA helicase DDX28	8364.9	8364.9	8364.9	186358	204680	175347
DDX39A	O00148	ATP-dependent RNA helicase DDX39A	Filtered	Filtered	Filtered	200491	241945	233000
DDX39B	Q13838	Spliceosome RNA helicase DDX39B	315337	333904	305254	2.1269e+06	2.15286e+06	2200719
DDX3X	Q59GX6	DEAD/H (Asp-Glu-Ala-Asp/His) box polypeptide 3 variant (Fragment)	210986	210368	228645	271944	277855	246606
DDX41	Q9UJV9	Probable ATP-dependent RNA helicase DDX41	Filtered	Filtered	Filtered	37026.2	27063.5	38321.3
DDX42	Q86XP3	ATP-dependent RNA helicase DDX42	96460	131552	117593	251808	238924	239673
DDX46	Q7L014	Probable ATP-dependent RNA helicase DDX46	140833	120388	131619	583804	612525	628454
DDX49	Q9Y6V7	Probable ATP-dependent RNA helicase DDX49	Filtered	Filtered	Filtered	1.46868e+06	1.96339e+06	1.69754e+06
DDX5	P17844	Probable ATP-dependent RNA helicase DDX5	849089	896698	811154	1.07291e+06	1092357	1.053e+06
DDX54	Q8TDD1	ATP-dependent RNA helicase DDX54	Filtered	Filtered	Filtered	77976.3	74627.5	69285.9
DDX55	Q8NHQ9	ATP-dependent RNA helicase DDX55	Filtered	Filtered	Filtered	2255.67	2255.67	2255.67
DDX6	P26196	Probable ATP-dependent RNA helicase DDX6	300226	274386	265042	109881	102085	109592
DECR1	Q16698	2,4-dienoyl-CoA reductase, mitochondrial	28642.8	26518.4	31894.7	477043	556606	556040
DECR2	Q9NUI1	Peroxisomal 2,4-dienoyl-CoA reductase	Filtered	Filtered	Filtered	210717	42216.6	156952
DEGS1	O15121	Sphingolipid delta(4)-desaturase DES1	Filtered	Filtered	Filtered	50177.3	53413.1	85035.3
DEK	P35659	Protein DEK	71845.6	60748.1	82943.1	123912	114359	139125
DENND5B	Q6ZUT9	DENN domain-containing protein 5B	8334.99	11383.2	10474.1	7268.2	7268.2	7268.2
DERA	Q9Y315	Deoxyribose-phosphate aldolase	168557	155939	135003	8723.51	13010	10866.8
DERL1	Q9BUN8	Derlin-1	176613	191335	207505	654516	618436	360143
DERL2	Q9GZP9	Derlin-2	Filtered	Filtered	Filtered	578918	522247	321162
DF	Q6FHW3	DF protein	107323	61180.6	35347.1	Filtered	Filtered	Filtered
DGAT1	O75907	Diacylglycerol O-acyltransferase 1	Filtered	Filtered	Filtered	5226.38	10355.3	9149.82
DGKA	P23743	Diacylglycerol kinase alpha	150005	141084	132163	Filtered	Filtered	Filtered
DGUOK	Q16854	Deoxyguanosine kinase, mitochondrial	Filtered	Filtered	Filtered	67170	56483.7	39807.6
DHCR24	Q3LIE7	Delta(24)-sterol reductase	42621.5	6838.83	42807.6	167274	167300	178518
DHCR7	Q9UBM7	7-dehydrocholesterol reductase	11395.3	11395.3	11395.3	386529	367979	368088
DHPS	P49366	Deoxyhypusine synthase	198019	157238	165793	Filtered	Filtered	Filtered
DHRS1	Q96LJ7	Dehydrogenase/reductase SDR family member 1	Filtered	Filtered	Filtered	216493	194457	212029
DHRS13	Q6UX07	Dehydrogenase/reductase SDR family member 13	Filtered	Filtered	Filtered	27712.3	24650.9	25040.6
DHRS4	Q9BTZ2	Dehydrogenase/reductase SDR family member 4	Filtered	Filtered	Filtered	421007	470581	444908
DHRS7	Q9Y394	Dehydrogenase/reductase SDR family member 7	Filtered	Filtered	Filtered	88609.2	101998	94489.1
DHRS7B	Q6IAN0	Dehydrogenase/reductase SDR family member 7B	Filtered	Filtered	Filtered	44716.2	49093.8	46553.5
DHTKD1	Q96HY7	Probable 2-oxoglutarate dehydrogenase E1 component DHKTD1, mitochondrial	1.39296e+06	1.39296e+06	1.39296e+06	381858	375241	386672
DHX15	O43143	Pre-mRNA-splicing factor ATP-dependent RNA helicase DHX15	139226	138818	135201	210172	192812	216070
DHX16	Q5SQH4	DBP2 protein	Filtered	Filtered	Filtered	48080.1	57664	46632.3
DHX29	Q7Z478	ATP-dependent RNA helicase DHX29	50963.7	50963.7	50963.7	140401	167436	113367
DHX30	Q7L2E3	Putative ATP-dependent RNA helicase DHX30	86988.7	75318.8	55731	402503	412301	407541
DHX36	Q9H2U1	ATP-dependent RNA helicase DHX36	9028.14	54803.7	9637.23	7992.1	7674.63	12812.2
DHX8	Q86YB2	DEAH (Asp-Glu-Ala-His) box polypeptide 8	65073.1	80872.2	77792.9	106760	135890	112805
DHX9	Q08211	ATP-dependent RNA helicase A	416617	448595	408997	986104	922501	972535
DIABLO	Q9NR28	Diablo homolog, mitochondrial	Filtered	Filtered	Filtered	701049	691678	630709
DIAPH1	Q6URC4	Diaphanous 1	439881	448340	393489	33681.6	29178.4	40970.4
DIDO1	Q9BTC0	Death-inducer obliterator 1	31619.5	137425	84522.2	175714	175519	179696
DIEXF	Q68CQ4	Digestive organ expansion factor homolog	24746.5	24746.5	24746.5	105324	97087	114464
DIP2A	Q14689	Disco-interacting protein 2 homolog A	183213	150960	172320	53861.4	53861.4	53861.4
DIP2B	Q9P265	Disco-interacting protein 2 homolog B	850227	681265	715664	36501.5	71913.2	49982.8
DIP2C	Q9Y2E4	Disco-interacting protein 2 homolog C	135098	131547	115077	Filtered	Filtered	Filtered
DIRAS2	Q96HU8	GTP-binding protein Di-Ras2	311609	299328	276895	Filtered	Filtered	Filtered
DIRC2	Q96SL1	Disrupted in renal carcinoma protein 2	274211	290724	289377	160672	87193.1	166957
DIS3	Q9Y2L1	Exosome complex exonuclease RRP44	50354.6	50354.6	50354.6	27395	23639.8	4338.79
DKC1	O60832	H/ACA ribonucleoprotein complex subunit 4	145061	132189	144614	339769	363024	368064
DKFZp434K0435	Q9UFQ0	Putative uncharacterized protein DKFZp434K0435 (Fragment)	113476	120642	96835.8	Filtered	Filtered	Filtered
DKFZp434K1323	Q9NSV7	Putative uncharacterized protein DKFZp434K1323	14160	14160	14160	Filtered	Filtered	Filtered
DKFZp434N101	Q9UFY1	Phosphoinositide phospholipase C (Fragment)	90481.6	98470.2	84205.9	Filtered	Filtered	Filtered
DKFZp547A0616	Q5JQ44	Putative uncharacterized protein DKFZp547A0616 (Fragment)	1.50308e+06	1373152	1.52329e+06	277911	256238	302671
DKFZp564A026	Q9Y438	Putative uncharacterized protein DKFZp564A026 (Fragment)	37237.2	32553.5	42009.8	28467	28467	28467
DKFZp564B112	Q9Y3Z5	Putative uncharacterized protein DKFZp564B112 (Fragment)	Filtered	Filtered	Filtered	10883.4	10883.4	10883.4
DKFZp666G145	Q658N3	Down-regulator of transcription 1, TBP-binding (Negative cofactor 2), isoform CRA_a	166011	103372	156903	102628	67974.4	46669
DKFZp666O0110	Q658W2	Putative uncharacterized protein DKFZp666O0110	100108	96597.3	111101	102441	44409.2	160472
DKFZp686A11192	Q6N037	Putative uncharacterized protein DKFZp686A11192	75482.6	152693	148812	456725	459985	439630
DKFZp686A1195	Q6MZU1	Putative uncharacterized protein DKFZp686A1195	39774.5	38857.7	34482.9	32947.3	34927.8	37348.1
DKFZp686A1765	Q68E05	Putative uncharacterized protein DKFZp686A1765	Filtered	Filtered	Filtered	58278.4	73485.8	80227.7
DKFZp686D0114	Q5JPJ9	Putative uncharacterized protein DKFZp686D0114	1.23453e+06	1.29438e+06	953506	654636	799776	600886
DKFZp686D0638	Q68D16	Putative uncharacterized protein DKFZp686D0638 (Fragment)	104625	113464	127028	15456.5	15456.5	15456.5
DKFZp686D12108	Q5CZI2	Putative uncharacterized protein DKFZp686D12108 (Fragment)	46739.1	85643.5	59707.3	Filtered	Filtered	Filtered
DKFZp686D1354	Q6MZT2	Putative uncharacterized protein DKFZp686D1354	214716	227803	234634	42273.8	35923.5	42901.6
DKFZp686E12166	Q7Z3X3	N-acetylglucosamine-6-sulfatase	Filtered	Filtered	Filtered	238944	199925	197279
DKFZp686E2459	Q7Z3D7	Putative uncharacterized protein DKFZp686E2459	Filtered	Filtered	Filtered	198453	199916	210081
DKFZp686L1857	Q7Z338	Putative uncharacterized protein DKFZp686L1857	227962	224567	224023	48665.4	44328.9	43878
DKFZp686L20222	Q5H9N4	Putative uncharacterized protein DKFZp686L20222	8601.15	8601.15	8601.15	10267.5	9824.98	10710.1
DKFZp686M02159	Q6N076	Mitogen-activated protein kinase (Fragment)	210507	194926	185499	30793.7	25106	38100.8
DKFZp686M09245	Q6MZV5	Putative uncharacterized protein DKFZp686M09245	377449	359194	354438	219861	212161	201407
DKFZp686O0870	Q6AWA4	Putative uncharacterized protein DKFZp686O0870 (Fragment)	Filtered	Filtered	Filtered	72839	72877	62056.1
DKFZp686O15119	Q68D38	Putative uncharacterized protein DKFZp686O15119 (Fragment)	Filtered	Filtered	Filtered	514730	501259	509780
DKFZp686P18130	Q7KZA3	Ferrochelatase	Filtered	Filtered	Filtered	78518.8	85091.3	76650.4
DKFZp686P18250	Q63HM4	Putative uncharacterized protein DKFZp686P18250	384619	351829	338759	162978	167454	164237
DKFZp761E1322	Q69YG1	Myotrophin	19401.9	11484.6	20883.7	Filtered	Filtered	Filtered
DKFZp761K058	Q8N3P5	Putative uncharacterized protein DKFZp761K058	Filtered	Filtered	Filtered	123525	150719	142197
DKFZp779L0468	Q68DQ4	Putative uncharacterized protein DKFZp779L0468	65391.8	66286.6	96213.6	18007.2	38527.1	56045.6
DKFZp779N0926	Q7Z664	Putative uncharacterized protein DKFZp779N0926 (Fragment)	38199.6	53374	46638.6	Filtered	Filtered	Filtered
DLAT	Q86YI5	Acetyltransferase component of pyruvate dehydrogenase complex	473408	359675	400788	4.14815e+06	4400522	4.5399e+06
DLD	P09622	Dihydrolipoyl dehydrogenase, mitochondrial	98581	98581	98581	2241280	2.30936e+06	2.28671e+06
DLG1	Q12959	Disks large homolog 1	315400	319383	294442	177452	200195	198042
DLST	P36957	Dihydrolipoyllysine-residue succinyltransferase component of 2-oxoglutarate dehydrogenase complex, mitochondrial	40465.3	37662	31569.1	3.28815e+06	3.19673e+06	3.6233e+06
DMBT1	Q9UGM3	Deleted in malignant brain tumors 1 protein	148889	164895	158665	Filtered	Filtered	Filtered
DMPK	X5DNJ6	Dystrophia myotonica-protein kinase isoform A (Fragment)	Filtered	Filtered	Filtered	29642.6	32520.9	26764.3
DNAAF5	Q86Y56	Dynein assembly factor 5, axonemal	144830	122605	139217	25547.2	28335.3	29618.7
DNAJA1	P31689	DnaJ homolog subfamily A member 1	631622	697205	685542	78525.6	88303	82109.2
DNAJA2	O60884	DnaJ homolog subfamily A member 2	2.42795e+06	2.53322e+06	2.37308e+06	285537	287102	275425
DNAJA3	Q96EY1	DnaJ homolog subfamily A member 3, mitochondrial	Filtered	Filtered	Filtered	596187	546375	618049
DNAJA4	Q8WW22	DnaJ homolog subfamily A member 4	21031.7	21031.7	21031.7	Filtered	Filtered	Filtered
DNAJB1	Q6FI51	DNAJB1 protein	276485	250365	243229	65402.5	39955.9	62396.8
DNAJB11	Q9UBS4	DnaJ homolog subfamily B member 11	241548	195958	397102	1.04069e+06	990716	979944
DNAJB12	Q9NXW2	DnaJ homolog subfamily B member 12	Filtered	Filtered	Filtered	48970.3	55897.9	57097.5
DNAJB14	Q8TBM8	DnaJ homolog subfamily B member 14	Filtered	Filtered	Filtered	72001.4	72001.4	72001.4
DNAJB2	Q53QD7	DnaJ (Hsp40) homolog, subfamily B, member 2, isoform CRA_a	195409	218361	206069	121908	111105	121612
DNAJB4	Q9UDY4	DnaJ homolog subfamily B member 4	84713.4	79282.3	79713.9	29081.9	31950.3	28718
DNAJC1	Q96NY3	DnaJ-like protein (Fragment)	Filtered	Filtered	Filtered	123060	114878	110438
DNAJC10	Q8IXB1	DnaJ homolog subfamily C member 10	Filtered	Filtered	Filtered	152583	178787	170118
DNAJC11	Q9NVH1	DnaJ homolog subfamily C member 11	Filtered	Filtered	Filtered	366131	333702	409801
DNAJC13	O75165	DnaJ homolog subfamily C member 13	325663	270597	304140	131368	155254	159081
DNAJC16	Q9Y2G8	DnaJ homolog subfamily C member 16	Filtered	Filtered	Filtered	62008.9	51750.6	47766.6
DNAJC19	Q96DA6	Mitochondrial import inner membrane translocase subunit TIM14	Filtered	Filtered	Filtered	164133	173665	165028
DNAJC3	X6R9L0	DnaJ homolog subfamily C member 3	Filtered	Filtered	Filtered	361896	393665	371715
DNAJC5	Q9H3Z4	DnaJ homolog subfamily C member 5	127662	150269	166028	50217.7	39357.8	64395.3
DNAJC7	Q99615	DnaJ homolog subfamily C member 7	453520	413429	55409	61819	44983.1	91249.6
DNAJC8	S4R3J5	DnaJ homolog subfamily C member 8 (Fragment)	Filtered	Filtered	Filtered	32588.6	35056.8	25600.1
DNAJC9	Q8WXX5	DnaJ homolog subfamily C member 9	193570	166114	194163	Filtered	Filtered	Filtered
DNASE1L1	Q5TZW2	Deoxyribonuclease	261338	272750	265845	50876.4	58455.6	82700.3
DNLZ	Q5SXM8	DNL-type zinc finger protein	Filtered	Filtered	Filtered	61877.1	130836	62247.8
DNM1	Q05193	Dynamin-1	250403	239998	226815	72339.9	154781	48877.2
DNM1L	G8JLD5	Dynamin-1-like protein	1.76985e+06	1.57776e+06	1.81849e+06	195398	192680	191047
DNM2	P50570	Dynamin-2	2.37772e+06	2.33159e+06	2159018	316987	318161	314940
DNM2	K7EMQ3	Dynamin-2 (Fragment)	1.11399e+06	1.09632e+06	561186	63868.4	66517.8	63909.6
DNMT1	P26358	DNA (cytosine-5)-methyltransferase 1	Filtered	Filtered	Filtered	19276.2	17659.5	16042.8
DNPEP	Q9ULA0	Aspartyl aminopeptidase	203092	239618	228466	80754	79814.5	69552
DNPH1	O43598	2'-deoxynucleoside 5'-phosphate N-hydrolase 1	165810	185673	167112	Filtered	Filtered	Filtered
DNTTIP2	Q5QJE6	Deoxynucleotidyltransferase terminal-interacting protein 2	Filtered	Filtered	Filtered	65001.1	80214.9	64561
DOCK5	Q9H7D0	Dedicator of cytokinesis protein 5	50887.9	55427	108149	Filtered	Filtered	Filtered
DOCK7	Q96N67	Dedicator of cytokinesis protein 7	28983	27527.4	25235.8	26755.9	34637.4	17657.3
DOLPP1	Q86YN1	Dolichyldiphosphatase 1	Filtered	Filtered	Filtered	74064.1	76531.2	76303.9
DPAGT1	Q9H3H5	UDP-N-acetylglucosamine--dolichyl-phosphate N-acetylglucosaminephosphotransferase	Filtered	Filtered	Filtered	133223	126302	137192
DPCD	Q9BVM2	Protein DPCD	142673	135214	85128.4	Filtered	Filtered	Filtered
DPF2	Q92785	Zinc finger protein ubi-d4	Filtered	Filtered	Filtered	76728.7	73280	72096.5
DPH2	Q9BQC3	Diphthamide biosynthesis protein 2	Filtered	Filtered	Filtered	2599.85	2599.85	2599.85
DPM1	Q5QPK2	Dolichol-phosphate mannosyltransferase subunit 1	41184.5	323578	66325.4	776514	835242	843514
DPM3	Q9P2X0	Dolichol-phosphate mannosyltransferase subunit 3	Filtered	Filtered	Filtered	1.43613e+06	1.18561e+06	1.22869e+06
DPP3	Q9NY33	Dipeptidyl peptidase 3	248445	225951	249568	16505.7	16505.7	16505.7
DPP4	P27487	Dipeptidyl peptidase 4	193707	185880	206421	36649	29942	17219.4
DPP7	Q9UHL4	Dipeptidyl peptidase 2	Filtered	Filtered	Filtered	25851.7	29736.7	42210.4
DPY19L1	Q2PZI1	Probable C-mannosyltransferase DPY19L1	Filtered	Filtered	Filtered	75079.1	239108	80432
DPY30	Q9C005	Protein dpy-30 homolog	57751.7	55756.4	56754	349071	395744	348508
DPYSL2	Q59GB4	Dihydropyrimidinase-like 2 variant (Fragment)	335217	344340	348666	30630.3	35120	34816.1
DRAM2	Q6UX65	DNA damage-regulated autophagy modulator protein 2	393001	308602	305516	Filtered	Filtered	Filtered
DRG1	Q9Y295	Developmentally-regulated GTP-binding protein 1	72239.5	66845.4	76092.3	34313.2	38506.3	35877.6
DRIP4	Q4W4Y1	Dopamine receptor interacting protein 4	36120908	31619196	30931928	236125	182264	221748
DROSHA	Q9NRR4	Ribonuclease 3	Filtered	Filtered	Filtered	11780.9	11005.6	11617.2
DSE	Q9UL01	Dermatan-sulfate epimerase	44068.6	33105	127817	66207.3	78910.4	66034.6
DSG2	Q14126	Desmoglein-2	3.26952e+06	2.94838e+06	3.16702e+06	1.20198e+06	1.16797e+06	1.18781e+06
DSP	P15924	Desmoplakin	77729.4	76270.9	89804.1	146512	119545	146580
DST	Q03001	Dystonin	4334180	1.97065e+06	3476594	356446	384644	408828
DTX2	Q86UW9	Probable E3 ubiquitin-protein ligase DTX2	73834.3	70200.3	77468.3	Filtered	Filtered	Filtered
DTYMK	Q6FGU2	DTYMK protein (Fragment)	104749	114978	108157	512560	530310	475404
DUS2	Q9NX74	tRNA-dihydrouridine(20) synthase [NAD(P)+]-like	68663.9	68663.9	68663.9	52744.1	96835.4	52436.9
DUSP23	Q9BVJ7	Dual specificity protein phosphatase 23	115684	61323.8	121490	31847.8	25635.4	41774.5
DUSP3	P51452	Dual specificity protein phosphatase 3	75831.9	76411.6	61363.7	Filtered	Filtered	Filtered
DUT	P33316	Deoxyuridine 5'-triphosphate nucleotidohydrolase, mitochondrial	235378	191887	262721	693990	867829	655632
DVL2	O14641	Segment polarity protein dishevelled homolog DVL-2	77624.4	64088	62137	9195.03	8703	8272.6
DYNC1H1	Q14204	Cytoplasmic dynein 1 heavy chain 1	1.21496e+06	1.47693e+06	1.37936e+06	159144	172271	160628
DYNC1I2	Q9H5W7	CDNA: FLJ22921 fis, clone KAT06711	380131	441441	316948	217742	198592	299486
DYNC1LI1	Q9Y6G9	Cytoplasmic dynein 1 light intermediate chain 1	201548	182939	176660	46316.1	46060.4	23329.6
DYNC1LI2	O43237	Cytoplasmic dynein 1 light intermediate chain 2	2.12099e+06	134704	124105	42496.4	46190.4	46024.1
DYNLL2	Q96FJ2	Dynein light chain 2, cytoplasmic	339411	233275	251183	257808	276760	250263
DYNLRB1	Q9NP97	Dynein light chain roadblock-type 1	322704	491274	202271	228404	225606	249072
DYNLT1	Q5VTU3	Dynein light chain Tctex-type 1	53646.4	57546.8	54777.4	13430.6	16884.5	19292.3
E4-DBP	Q9H4E3	DEAD box protein	20244.2	25513.9	13581	70169.1	80306.2	74768.7
EAPP	Q56P03	E2F-associated phosphoprotein	245078	283810	125249	30392.9	19301.3	19068.9
EARS2	Q5JPH6	Probable glutamate--tRNA ligase, mitochondrial	Filtered	Filtered	Filtered	138999	157401	154212
EBP	Q15125	3-beta-hydroxysteroid-Delta(8),Delta(7)-isomerase	Filtered	Filtered	Filtered	521400	416097	567572
ECE1	P42892	Endothelin-converting enzyme 1	839160	909259	782271	367958	393375	371835
ECEL1	O95672	Endothelin-converting enzyme-like 1	158208	148640	135844	17692.9	16641.4	11996.1
ECH1	Q13011	Delta(3,5)-Delta(2,4)-dienoyl-CoA isomerase, mitochondrial	40440.5	98812.8	46435.1	1.58551e+06	1.77249e+06	2.60545e+06
ECHDC1	Q9NTX5	Ethylmalonyl-CoA decarboxylase	159695	150825	237575	188132	214510	217013
ECHS1	P30084	Enoyl-CoA hydratase, mitochondrial	14747.8	13216.6	13475.8	1.75542e+06	1849505	1.75216e+06
ECI1	P42126	Enoyl-CoA delta isomerase 1, mitochondrial	17487	17487	17487	1554742	1.49991e+06	1.5389e+06
ECPAS	Q5VYK3	Proteasome-associated protein ECM29 homolog	68627.4	76434.3	78495.9	59706.3	38676.2	22849.8
ECSIT	Q9BQ95	Evolutionarily conserved signaling intermediate in Toll pathway, mitochondrial	Filtered	Filtered	Filtered	189133	230674	204346
EDC4	Q6P2E9	Enhancer of mRNA-decapping protein 4	155898	156389	147465	89114.6	83280	79079.5
EDEM3	Q9BZQ6	ER degradation-enhancing alpha-mannosidase-like protein 3	17031.3	17031.3	17031.3	67301.2	50232.2	53940.6
EDIL3	O43854	EGF-like repeat and discoidin I-like domain-containing protein 3	120428	79651.4	90453.2	158828	69299.3	150977
EEA1	Q15075	Early endosome antigen 1	66348.9	58728.8	49888.2	137451	143430	133019
EEF1A1	Q6IPT9	Eukaryotic translation elongation factor 1 alpha 1	38094752	35520552	37548432	7.20922e+06	7912279	6777492
EEF1A1	Q96EB3	EEF1A1 protein (Fragment)	193811	209575	167233	Filtered	Filtered	Filtered
EEF1A2	Q05639	Elongation factor 1-alpha 2	1.48019e+06	1.46178e+06	1.3242e+06	141744	136356	131088
EEF1B2	P24534	Elongation factor 1-beta	684325	647970	565322	363242	328552	378135
EEF1D	Q9H7G6	cDNA: FLJ20897 fis, clone ADKA03573	695818	690856	725126	706902	661786	629472
EEF1E1	O43324	Eukaryotic translation elongation factor 1 epsilon-1	495808	493156	213590	135581	119218	237817
EEF1G	Q53YD7	EEF1G protein	2.07452e+06	2.09414e+06	2.08563e+06	561191	517334	526937
EEF2	P13639	Elongation factor 2	8682773	8065623	8216891	3.58019e+06	3325430	3.6619e+06
EFCAB14	O75071	EF-hand calcium-binding domain-containing protein 14	13477.7	57957.9	8125.72	28609.1	6432.75	21542
EFEMP1	Q59G97	EGF-containing fibulin-like extracellular matrix protein 1 isoform b variant (Fragment)	131477	154606	139944	36001.3	46565.8	27699
EFHD2	Q96C19	EF-hand domain-containing protein D2	157650	139763	144353	270011	274148	278209
EFNA1	P20827	Ephrin-A1	Filtered	Filtered	Filtered	7429.86	33629.2	5129.55
EFNA4	P52798	Ephrin-A4	Filtered	Filtered	Filtered	18654.2	15382.8	17018.5
EFNA5	P52803	Ephrin-A5	176510	183751	154455	48394.3	48480.6	55442.7
EFR3A	Q14156	Protein EFR3 homolog A	96987.5	74196.8	73618.8	Filtered	Filtered	Filtered
EGF	P01133	Pro-epidermal growth factor	29212.1	29212.1	29212.1	Filtered	Filtered	Filtered
EHBP1L1	Q8N3D4	EH domain-binding protein 1-like protein 1	57102.9	70515.2	64276.3	84462	91167.4	90606
EHD1	Q9H4M9	EH domain-containing protein 1	1.06916e+06	1.03869e+06	1.02254e+06	37677.9	37278.3	43357.1
EHD2	Q9NZN4	EH domain-containing protein 2	307991	287076	288921	19063.2	13978.8	25960.6
EHD3	Q9NZN3	EH domain-containing protein 3	147778	151567	144601	29779.3	7419.43	18599.3
EHD4	Q9H223	EH domain-containing protein 4	564531	565450	522812	11816.4	61899.2	63126.7
EHHADH	Q08426	Peroxisomal bifunctional enzyme	150943	150943	150943	86213.5	93683.2	90242.8
EHMT1	Q9H9B1	Histone-lysine N-methyltransferase EHMT1	Filtered	Filtered	Filtered	35211.9	35457.8	57463
EI24	Q59EJ1	Etoposide-induced protein 2.4 variant (Fragment)	Filtered	Filtered	Filtered	138786	172101	163356
EIF2A	Q9BY44	Eukaryotic translation initiation factor 2A	77603.7	88821.8	75518.9	11522	12506	13489.9
EIF2AK2	Q8IW76	EIF2AK2 protein (Fragment)	Filtered	Filtered	Filtered	5075.19	22173.6	13624.4
EIF2AK3	Q9NZJ5	Eukaryotic translation initiation factor 2-alpha kinase 3	Filtered	Filtered	Filtered	79734.3	79734.3	79734.3
EIF2B1	Q14232	Translation initiation factor eIF-2B subunit alpha	69671.8	72090	71914.1	15396.2	23124.7	13567.5
EIF2S1	Q53XC0	Eukaryotic translation initiation factor 2, subunit 1 alpha, 35kDa, isoform CRA_a	656856	696274	691689	164897	163717	149339
EIF2S2	Q96I16	EIF2S2 protein	140162	133642	98389	51215.3	44793.7	45305.5
EIF2S3	P41091	Eukaryotic translation initiation factor 2 subunit 3	464280	432141	457363	96970	101706	83056.5
EIF3A	Q24JU4	Eukaryotic translation initiation factor 3 subunit A	895532	879839	885895	156729	170193	161319
EIF3B	P55884	Eukaryotic translation initiation factor 3 subunit B	559188	582402	589161	150968	155583	152358
EIF3C	Q99613	Eukaryotic translation initiation factor 3 subunit C	1.39758e+06	1.3099e+06	1.42247e+06	207260	197363	193377
EIF3D	O15371	Eukaryotic translation initiation factor 3 subunit D	348816	367069	341438	76564.3	62142.8	74478.1
EIF3E	Q6IAX5	Eukaryotic translation initiation factor 3 subunit E	718457	712252	710204	128683	123808	133514
EIF3F	O00303	Eukaryotic translation initiation factor 3 subunit F	474899	479368	383225	164038	154446	158141
EIF3G	Q6IAM0	Eukaryotic translation initiation factor 3 subunit G	113610	90465.3	91342.8	36339.5	35205	35915.2
EIF3J	O75822	Eukaryotic translation initiation factor 3 subunit J	Filtered	Filtered	Filtered	15571.8	26618.4	24195.9
EIF3K	Q9UBQ5	Eukaryotic translation initiation factor 3 subunit K	366464	364528	348025	93452.5	137614	151217
EIF3L	Q9Y262	Eukaryotic translation initiation factor 3 subunit L	392782	365776	356214	70324.6	78616.9	80832.9
EIF3M	Q7L2H7	Eukaryotic translation initiation factor 3 subunit M	137393	124260	145764	28080.2	30805.6	25850.7
EIF3S2	Q5U0F4	Eukaryotic translation initiation factor 3 subunit I	173028	190714	196591	57278	64005.2	58215.1
EIF3S3	Q6IB98	Eukaryotic translation initiation factor 3 subunit H	296805	327792	303377	70866.1	85041.6	75239.3
EIF4A1	P60842	Eukaryotic initiation factor 4A-I	2607294	2.56618e+06	2360990	1269949	1.309e+06	1245196
EIF4A2	Q14240	Eukaryotic initiation factor 4A-II	269398	302238	269987	168346	165595	183144
EIF4A3	P38919	Eukaryotic initiation factor 4A-III	144320	159907	151066	210200	229855	202526
EIF4B	P23588	Eukaryotic translation initiation factor 4B	64811.5	74964.2	71648	89624.5	86780.3	116868
EIF4E	X5D7E3	Eukaryotic translation initiation factor 4E isoform A (Fragment)	417859	228436	333643	130672	103604	136374
EIF4G1 variant protein	Q4LE58	EIF4G1 variant protein (Fragment)	182990	176386	178604	87673.7	92261.2	85945.9
EIF4G2	Q59G42	Eukaryotic translation initiation factor 4 gamma, 2 variant (Fragment)	26246.9	30717.2	27142.4	51857.5	55491.2	60203.8
EIF5	Q6IBU0	EIF5 protein	91245.9	86451.6	95831.3	177153	177000	218250
EIF5A	P63241	Eukaryotic translation initiation factor 5A-1	1.62864e+06	1.55377e+06	1.14306e+06	594572	502677	610325
EIF5B	Q8N5A0	Eukaryotic translation initiation factor 5B	117267	102015	103701	22944.9	50545.8	36456.7
EIF6	P56537	Eukaryotic translation initiation factor 6	646787	639897	719140	299801	317451	300105
ELAC2	Q9BQ52	Zinc phosphodiesterase ELAC protein 2	175332	136211	122362	145054	135867	144220
ELAVL1	Q15717	ELAV-like protein 1	146632	127212	217918	245274	280442	258781
ELMO2	Q96JJ3	Engulfment and cell motility protein 2	21739	29173.6	25456.3	Filtered	Filtered	Filtered
ELMOD2	Q8IZ81	ELMO domain-containing protein 2	64296.8	76907.5	44340.5	291631	288832	292600
ELOVL1	Q9BW60	Elongation of very long chain fatty acids protein 1	Filtered	Filtered	Filtered	95161.7	90633.2	142098
ELOVL5	Q9NYP7	Elongation of very long chain fatty acids protein 5	Filtered	Filtered	Filtered	469482	354763	401925
ELP3	Q9H9T3	Elongator complex protein 3	45280.7	53498.9	61717	Filtered	Filtered	Filtered
EMC1	Q8N766	ER membrane protein complex subunit 1	430673	430673	430673	654452	772111	701303
EMC10	Q5UCC4	ER membrane protein complex subunit 10	66323.6	66323.6	66323.6	241438	242120	253794
EMC2	Q53HG5	KIAA0103 variant (Fragment)	Filtered	Filtered	Filtered	285782	320340	310218
EMC3	Q9P0I2	ER membrane protein complex subunit 3	Filtered	Filtered	Filtered	116735	124114	117224
EMC4	Q5J8M3	ER membrane protein complex subunit 4	Filtered	Filtered	Filtered	131105	131063	124018
EMC7	Q9NPA0	ER membrane protein complex subunit 7	Filtered	Filtered	Filtered	63778.6	58037.9	61770.7
EMD	P50402	Emerin	29454.1	29454.1	29454.1	384392	360839	370160
EMG1	V9GYP5	Uncharacterized protein (Fragment)	32896.8	26777.7	39015.9	76604.7	80184.6	79615.3
EML2	O95834	Echinoderm microtubule-associated protein-like 2	45982.9	62051.5	74352.7	Filtered	Filtered	Filtered
EML3	Q32P44	Echinoderm microtubule-associated protein-like 3	8746.26	18116.4	13431.3	Filtered	Filtered	Filtered
EML4	Q9HC35	Echinoderm microtubule-associated protein-like 4	146190	112979	121370	35169.9	35169.9	35169.9
EMP3	Q6IBD3	Epithelial membrane protein 3	381302	356828	359276	105089	127652	150184
ENAH	Q8N8S7	Protein enabled homolog	14582.5	39372.8	59678.1	14522.2	38474.6	28751.3
ENDOD1	O94919	Endonuclease domain-containing 1 protein	Filtered	Filtered	Filtered	75674.1	77455	75153.4
ENDOG	Q14249	Endonuclease G, mitochondrial	Filtered	Filtered	Filtered	49070.2	49298.7	53270.9
ENO1	P06733	Alpha-enolase	6.62466e+06	7.72094e+06	7749802	431869	464293	476017
ENO2	Q6FHV6	ENO2 protein	93776.7	98992.6	56306.2	16043.5	16043.5	16043.5
ENO3	P13929	Beta-enolase	1.80419e+06	2954142	3.7648e+06	146301	138944	120416
ENOPH1	Q9UHY7	Enolase-phosphatase E1	19299.4	33688.4	4910.45	Filtered	Filtered	Filtered
ENTPD5	O75356	Ectonucleoside triphosphate diphosphohydrolase 5	57114	55320.2	29630.7	33584.1	18653.7	26118.9
ENY2	Q9NPA8	Transcription and mRNA export factor ENY2	13381.7	13381.7	13381.7	155645	167243	179785
EOGT	Q5NDL2	EGF domain-specific O-linked N-acetylglucosamine transferase	Filtered	Filtered	Filtered	182948	172042	173624
EP400	Q96L91	E1A-binding protein p400	Filtered	Filtered	Filtered	37914.9	99536.7	88948.3
EPB41	Q4VB86	EPB41 protein	264943	264943	264943	6263.59	11547.5	3773.57
EPB41L1	Q9H4G0	Band 4.1-like protein 1	151129	157032	158404	120697	142947	120221
EPB41L2	O43491	Band 4.1-like protein 2	335811	374594	345733	319567	331544	313040
EPB41L5	Q9HCM4	Band 4.1-like protein 5	44444.6	43093.8	63836.5	5649.57	31053.4	16207.1
EPCAM	P16422	Epithelial cell adhesion molecule	6805.76	6805.76	6805.76	Filtered	Filtered	Filtered
EPHA2	P29317	Ephrin type-A receptor 2	597373	612525	610346	55560.4	59322.9	49224.2
EPHB2 variant protein	Q4LE53	EPHB2 variant protein (Fragment)	7394.61	8089.02	10321.9	4605.38	4072.92	3116.52
EPHB4	Q59F17	Ephrin receptor EphB4 variant (Fragment)	813336	738905	741219	97454.2	91643.3	91407.1
EPHX1	R4SBI6	EPHX1	216228	168264	111756	497936	557331	511191
EPN1	Q9Y6I3	Epsin-1	146626	127619	135034	48417.9	50075.1	54862.8
EPN2	F6PQP6	Epsin-2 (Fragment)	205105	203221	194022	136101	112878	108875
EPPK1	P58107	Epiplakin	Filtered	Filtered	Filtered	61210.1	47335.6	67467.6
EPRS	P07814	Bifunctional glutamate/proline--tRNA ligase	552309	621037	630550	381712	343541	362304
EPS15	Q7Z5V0	EPS15 protein	239594	224469	228177	41369.3	60857.9	14083.1
EPS15L1	Q9UBC2	Epidermal growth factor receptor substrate 15-like 1	737217	780779	716307	88295	84666.5	100632
ERAL1	O75616	GTPase Era, mitochondrial	Filtered	Filtered	Filtered	325483	327737	342798
ERAP1	Q9NZ08	Endoplasmic reticulum aminopeptidase 1	52120.3	15696.5	41849.7	226311	227079	223439
ERBB2	X5DNK3	Receptor protein-tyrosine kinase (Fragment)	100990	83737.2	93836.3	545930	437529	576827
ERBIN	Q96RT1	Erbin	222144	185166	240219	89684.8	104229	97719.7
ERC1	X6RM00	ELKS/Rab6-interacting/CAST family member 1	20783.5	43646.7	28760.5	34967.5	80540.8	30785.3
ERCC2	Q2TB79	ERCC2 protein	Filtered	Filtered	Filtered	18561.3	17139.2	15717.1
ERCC2	P18074	TFIIH basal transcription factor complex helicase XPD subunit	Filtered	Filtered	Filtered	8106.29	14859.6	1352.97
ERGIC1	Q969X5	Endoplasmic reticulum-Golgi intermediate compartment protein 1	Filtered	Filtered	Filtered	273682	279234	288684
ERGIC2	Q9HC06	Cd002 protein	39826	33664	27501.9	551891	570857	540304
ERGIC3	Q9Y282	Endoplasmic reticulum-Golgi intermediate compartment protein 3	85189.9	85208.3	75419.1	1.00499e+06	867291	957787
ERH	P84090	Enhancer of rudimentary homolog	98824.6	67329.4	17399.3	530209	562885	496456
ERI3	O43414	ERI1 exoribonuclease 3	48665	57550.2	39779.8	Filtered	Filtered	Filtered
ERLIN1	O75477	Erlin-1	Filtered	Filtered	Filtered	367125	346751	309494
ERLIN2	O94905	Erlin-2	Filtered	Filtered	Filtered	148439	172596	169255
ERMP1	Q7Z2K6	Endoplasmic reticulum metallopeptidase 1	261097	261097	261097	Filtered	Filtered	Filtered
ERO1A	Q96HE7	ERO1-like protein alpha	36759.6	36759.6	36759.6	2.01277e+06	2.16195e+06	2.04091e+06
ERP44	Q9BS26	Endoplasmic reticulum resident protein 44	176084	394426	240272	1.33229e+06	1.3922e+06	1.36862e+06
ESD	P10768	S-formylglutathione hydrolase	187806	165101	114714	21365	17684.1	19524.5
ESYT1	Q9BSJ8	Extended synaptotagmin-1	304922	297387	284953	1.36464e+06	1.42595e+06	1.50227e+06
ESYT2	H7BXI1	Extended synaptotagmin-2 (Fragment)	128278	113363	108034	528318	650781	529723
ETF1	P62495	Eukaryotic peptide chain release factor subunit 1	372426	401098	372787	143058	102160	172749
ETFA	H0YLU7	Electron transfer flavoprotein subunit alpha, mitochondrial (Fragment)	Filtered	Filtered	Filtered	8700.21	9384.5	10068.8
ETFA	P13804	Electron transfer flavoprotein subunit alpha, mitochondrial	26552.1	35165.4	317815	1.56436e+06	1559855	1.57103e+06
ETFB	P38117	Electron transfer flavoprotein subunit beta	323141	186285	254754	6066074	6.29542e+06	6.58686e+06
ETFBKMT	Q8IXQ9	Electron transfer flavoprotein beta subunit lysine methyltransferase	Filtered	Filtered	Filtered	80726.2	109963	91007.6
ETFDH	Q547S8	Electron transfer flavoprotein-ubiquinone oxidoreductase, mitochondrial	Filtered	Filtered	Filtered	266513	281622	266050
ETHE1	O95571	Persulfide dioxygenase ETHE1, mitochondrial	90834.9	108347	119839	636284	814482	1.2047e+06
ETNK1	Q9HBU6	Ethanolamine kinase 1	58587	58587	58587	14913.1	4868.65	31453.2
EVA1B	Q9NVM1	Protein eva-1 homolog B	145034	142306	154288	Filtered	Filtered	Filtered
EVI5	O60447	Ecotropic viral integration site 5 protein homolog	Filtered	Filtered	Filtered	31311.3	31311.3	31311.3
EWSR1	Q01844	RNA-binding protein EWS	117864	117984	117745	141578	149916	137048
EXD2	Q9NVH0	Exonuclease 3'-5' domain-containing protein 2	Filtered	Filtered	Filtered	98904.1	156230	157576
EXOC1	Q9NV70	Exocyst complex component 1	Filtered	Filtered	Filtered	43399.9	36287.8	37352.4
EXOC2	Q96KP1	Exocyst complex component 2	135809	119546	112889	50358.7	55196.9	47512.1
EXOC3L4	Q17RC7	Exocyst complex component 3-like protein 4	51256.3	45744	40231.7	Filtered	Filtered	Filtered
EXOC4	Q96A65	Exocyst complex component 4	29085.3	40247.9	22186.3	13541	48929.5	13723.3
EXOC6B	Q9Y2D4	Exocyst complex component 6B	42873.7	42873.7	42873.7	17933.6	17933.6	17933.6
EXOC7	Q9UPT5	Exocyst complex component 7	28058.1	28058.1	28058.1	37008.5	31849.7	39915.6
EXOC8	Q8IYI6	Exocyst complex component 8	57998.8	63257.3	60628	70205	63911.1	62542.7
EXOG	Q9Y2C4	Nuclease EXOG, mitochondrial	Filtered	Filtered	Filtered	52251.3	61160.8	62582.2
EXOSC1	R4GNH9	Exosome complex component CSL4	Filtered	Filtered	Filtered	30532.4	28570.1	25379.8
EXOSC10	Q59G73	Exosome component 10 isoform 2 variant (Fragment)	Filtered	Filtered	Filtered	31391	34493.4	33091.4
EXOSC2	Q13868	Exosome complex component RRP4	32469.4	245017	138743	149778	167857	164279
EXOSC3	Q9NQT5	Exosome complex component RRP40	Filtered	Filtered	Filtered	67522.8	78098.6	76738.2
EXOSC4	Q9NPD3	Exosome complex component RRP41	66761	55498.4	63063.7	44107.4	39046.7	47519.8
EXOSC5	Q9NQT4	Exosome complex component RRP46	Filtered	Filtered	Filtered	148031	150737	145291
EXOSC6	Q5RKV6	Exosome complex component MTR3	69569.1	69373.1	80920.8	160113	169431	157403
EXOSC8	Q96B26	Exosome complex component RRP43	56096.9	51608.4	55471.9	80892.6	156154	139875
EXOSC9	Q06265	Exosome complex component RRP45	47876	44355.6	18165.5	90272.2	95523.1	89946.8
EXT1	Q16394	Exostosin-1	224631	224662	272104	52576	41216.3	37857.3
EXT2	Q93063	Exostosin-2	51371.6	51371.6	51371.6	61287.9	65256.3	67782
EXTL2	Q9UBQ6	Exostosin-like 2	498208	488664	470243	386198	378426	410063
EZH2	S4S3R8	EZH2b	Filtered	Filtered	Filtered	6372.57	9157.77	8303.43
EZR	Q6NUR7	Ezrin	9375735	8773583	8769114	879280	892397	914061
F11R	Q9Y624	Junctional adhesion molecule A	1.95242e+06	1831729	1.80863e+06	355160	359524	371959
F13A1	P00488	Coagulation factor XIII A chain	404705	335519	390478	2272.65	2272.65	2272.65
F2	P00734	Prothrombin	1.64566e+06	1.76877e+06	1.73465e+06	42006	22493.8	32249.9
F2R	P25116	Proteinase-activated receptor 1	129229	308359	110163	Filtered	Filtered	Filtered
F2RL2	O00254	Proteinase-activated receptor 3	79177	45258.4	68042	Filtered	Filtered	Filtered
F5	P12259	Coagulation factor V	719958	610588	691939	Filtered	Filtered	Filtered
FABP5	Q01469	Fatty acid-binding protein, epidermal	174661	164088	160513	28215.5	25045.7	15520.6
FACL4	Q8TAF6	Acyl-CoA synthetase 4	354939	393537	315842	214134	203457	140899
FADS1	O60427	Fatty acid desaturase 1	Filtered	Filtered	Filtered	269267	256032	234899
FADS2	O95864	Fatty acid desaturase 2	Filtered	Filtered	Filtered	157255	142471	173160
FAF2	Q96CS3	FAS-associated factor 2	1215.53	1215.53	1215.53	355082	380907	332393
FAHD1	Q6P587	Acylpyruvase FAHD1, mitochondrial	Filtered	Filtered	Filtered	228382	256034	282347
FAHD2A	Q96GK7	Fumarylacetoacetate hydrolase domain-containing protein 2A	36204.1	49253	42487.8	293651	295163	312662
FAHD2B	Q6P2I3	Fumarylacetoacetate hydrolase domain-containing protein 2B	Filtered	Filtered	Filtered	33506.5	33506.5	33506.5
FAM114A1	Q8IWE2	Protein NOXP20	Filtered	Filtered	Filtered	4754.5	3084.56	1414.61
FAM114A2	Q9NRY5	Protein FAM114A2	226112	250964	238538	44332.1	56861.2	44961.6
FAM120A	Q9NZB2	Constitutive coactivator of PPAR-gamma-like protein 1	141640	155521	192261	75355.1	91107.5	87343.3
FAM126A	Q9BYI3	Hyccin	16211.1	16205.9	19103.2	3250.61	3250.61	3250.61
FAM129B	Q96TA1	Niban-like protein 1	170534	158212	178527	323733	24284.6	253852
FAM134A	Q8NC44	Protein FAM134A	Filtered	Filtered	Filtered	1977.4	383153	2603.31
FAM134C	Q86VR2	Protein FAM134C	Filtered	Filtered	Filtered	275493	168887	262243
FAM136A	Q96C01	Protein FAM136A	Filtered	Filtered	Filtered	302239	321177	313907
FAM162A	Q96A26	Protein FAM162A	14330.3	14330.3	14330.3	679784	749503	647968
FAM168A	Q92567	Protein FAM168A	208822	214228	177756	33769.9	28871.4	34970.4
FAM168B	A1KXE4	Myelin-associated neurite-outgrowth inhibitor	151668	89438.2	156278	35060.8	35060.8	35060.8
FAM169A	Q9Y6X4	Soluble lamin-associated protein of 75 kDa	Filtered	Filtered	Filtered	91460.9	95983.8	86937.9
FAM171A2	A8MVW0	Protein FAM171A2	195593	170382	187737	13154	161629	87391.5
FAM177A1	Q8N128	Protein FAM177A1	219957	214830	209915	145611	161550	130164
FAM208A	Q9UK61	Protein TASOR	Filtered	Filtered	Filtered	13728.7	14883.4	17870
FAM20B	O75063	Glycosaminoglycan xylosylkinase	408737	604125	296580	118983	142476	127288
FAM213A	Q9BRX8	Redox-regulatory protein FAM213A	30129.7	25307.6	17892.1	134146	168292	156920
FAM213B	Q8TBF2	Prostamide/prostaglandin F synthase	15880.9	13354	13575.9	4926.43	4213.19	5639.67
FAM234A	Q9H0X4	Protein FAM234A	348020	319160	352617	35387.3	44592.2	42654.2
FAM26E	Q8N5C1	Protein FAM26E	149964	126150	144154	17534.5	18881.6	27316
FAM3C	Q92520	Protein FAM3C	17965.1	73740	18099	565769	540228	566009
FAM49B	Q9NUQ9	Protein FAM49B	564989	531214	564201	151350	137445	192945
FAM65A	Q6ZS17	Protein FAM65A	321742	298846	274816	109850	28807.3	69328.4
FAM69A	Q5T7M9	Protein FAM69A	Filtered	Filtered	Filtered	71375.4	139126	64634.1
FAM76B	Q5HYJ3	Protein FAM76B	Filtered	Filtered	Filtered	6446.46	6446.46	6446.46
FAM89B	Q8N5H3	Protein FAM89B	12958.2	12055.8	13860.7	Filtered	Filtered	Filtered
FAM8A1	Q9UBU6	Protein FAM8A1	Filtered	Filtered	Filtered	139794	164338	134179
FAM91A1	Q658Y4	Protein FAM91A1	73997.1	66037.8	69960.6	64674.9	58832.4	66950.3
FAM96B	Q9Y3D0	Mitotic spindle-associated MMXD complex subunit MIP18	840027	593391	969196	32075.3	25004.4	30327.3
FAM98B	Q52LJ0	Protein FAM98B	29271.6	44684.8	37651.7	50986.6	46920.2	44410.3
FAR1	Q9H600	cDNA: FLJ22728 fis, clone HSI15617 (Fragment)	119739	119739	119739	81442.4	88925.4	82448.1
FARP1	Q9Y4F1	FERM, RhoGEF and pleckstrin domain-containing protein 1	134204	130582	125287	29466.3	23498.1	36529.6
FARP2	O94887	FERM, RhoGEF and pleckstrin domain-containing protein 2	Filtered	Filtered	Filtered	95367.4	44132.7	69750
FARS2	O95363	Phenylalanine--tRNA ligase, mitochondrial	Filtered	Filtered	Filtered	37173.4	34664	40715.5
FARSA	Q9Y285	Phenylalanine--tRNA ligase alpha subunit	86819.6	87420.1	89126.5	24213.8	27258.2	22114.5
FARSB	Q9NSD9	Phenylalanine--tRNA ligase beta subunit	117089	131168	120128	38648.5	27844.5	21535.8
FASN	P49327	Fatty acid synthase	2.40664e+06	2.26329e+06	2.44929e+06	67592.8	48067.1	56442.7
FASTK	Q53FZ9	Fas-activated serine/threonine kinase isoform 1 variant (Fragment)	Filtered	Filtered	Filtered	2587.86	4647.36	3617.61
FASTKD1	Q53R41	FAST kinase domain-containing protein 1, mitochondrial	Filtered	Filtered	Filtered	57266.4	56989.5	60390.3
FASTKD2	Q9NYY8	FAST kinase domain-containing protein 2, mitochondrial	2695.25	236005	119350	115947	97937.6	104637
FASTKD5	Q7L8L6	FAST kinase domain-containing protein 5, mitochondrial	Filtered	Filtered	Filtered	306901	328683	353583
FAT1	Q14517	Protocadherin Fat 1	332054	308950	343224	15051.4	89924	63749.6
FAU	P62861	40S ribosomal protein S30	131044	181410	231776	1.06181e+06	1.05701e+06	1.13736e+06
FBL	Q96BS4	FBL protein (Fragment)	43719.9	46308.5	52726	823370	813180	712959
FBLN1	P23142	Fibulin-1	239592	259566	215859	3728.14	3728.14	3728.14
FBLN1	B4DUV1	Fibulin-1	42697.8	39498.4	36299	Filtered	Filtered	Filtered
FBLN2	P98095	Fibulin-2	407446	385012	315873	25012.9	13948.6	12372.6
FBN1	P35555	Fibrillin-1	393551	426952	415108	54444.3	63250.5	37672.6
FBXL18	A0A024R857	F-box and leucine-rich repeat protein 18, isoform CRA_b	7591.82	7591.82	7591.82	Filtered	Filtered	Filtered
FBXL2	Q9UKC9	F-box/LRR-repeat protein 2	42749.4	42754.9	42752.1	36367.2	23700.3	38391.1
FBXL20	Q96IG2	F-box/LRR-repeat protein 20	264314	161380	308346	109548	74155.5	71666.7
FBXO2	Q9UK22	F-box only protein 2	558060	478191	509341	45078.1	36761.8	49875.1
FBXO27	Q8NI29	F-box only protein 27	Filtered	Filtered	Filtered	24516.8	24516.8	24516.8
FCGRT	P55899	IgG receptor FcRn large subunit p51	225073	228232	228373	143674	130500	147989
FCHO2	Q0JRZ9	F-BAR domain only protein 2	15580.5	17602	10676.5	42123.1	61432.7	22813.4
FDFT1	Q6IAX1	FDFT1 protein	Filtered	Filtered	Filtered	69684.4	67103.5	64966
FDPS	P14324	Farnesyl pyrophosphate synthase	347617	373740	299219	98162.3	62474.4	89277.2
FDX1	P10109	Adrenodoxin, mitochondrial	Filtered	Filtered	Filtered	465410	465804	477343
FDX1L	Q6P4F2	Adrenodoxin-like protein, mitochondrial	Filtered	Filtered	Filtered	134046	130289	135456
FDXR	Q6GSK2	NADPH:adrenodoxin oxidoreductase, mitochondrial	Filtered	Filtered	Filtered	18655.6	14262.8	9406.48
FEN1	Q6FHX6	Flap endonuclease 1	229621	212394	192168	261547	252516	260454
FERMT2	Q96AC1	Fermitin family homolog 2	682077	706653	707273	98071.8	100521	106061
FERMT3	Q86UX7	Fermitin family homolog 3	63280.6	74155.8	48220.4	Filtered	Filtered	Filtered
FGD4	F8VWL3	FYVE, RhoGEF and PH domain-containing protein 4	Filtered	Filtered	Filtered	21564.5	27334.8	15794.3
FGFR1	P11362	Fibroblast growth factor receptor 1	23107.8	17855.7	20481.8	Filtered	Filtered	Filtered
FGFR2-AHCYL1	V5YQL4	Adenosylhomocysteinase	1.07078e+06	933931	1.05057e+06	97260.9	121304	116811
FGFRL1	Q8N441	Fibroblast growth factor receptor-like 1	91182.4	76522	75799.6	Filtered	Filtered	Filtered
FH	P07954	Fumarate hydratase, mitochondrial	53198.6	43954	88112.2	1.16557e+06	1.01132e+06	1.09322e+06
FHL2	Q6I9R8	FHL2 protein	50306.2	27660.5	53694.1	16257.5	6397.49	7254.7
FHOD1	Q9Y613	FH1/FH2 domain-containing protein 1	45519.9	45964.2	46733	34828.5	11625.9	11121
FIBP	Q53F51	FGF intracellular binding protein isoform b variant (Fragment)	147086	129207	134360	49032.4	51179.5	53388.3
FIS1	Q9Y3D6	Mitochondrial fission 1 protein	31335.5	39325.7	37262.5	193734	220916	188575
FKBP10	Q96AY3	Peptidyl-prolyl cis-trans isomerase FKBP10	Filtered	Filtered	Filtered	1.71423e+06	1.84816e+06	1.89808e+06
FKBP11	Q9NYL4	Peptidyl-prolyl cis-trans isomerase FKBP11	Filtered	Filtered	Filtered	1.03326e+06	1.11355e+06	1.1101e+06
FKBP14	Q9NWM8	Peptidyl-prolyl cis-trans isomerase FKBP14	Filtered	Filtered	Filtered	244339	186904	351993
FKBP15	Q5T1M5	FK506-binding protein 15	Filtered	Filtered	Filtered	5473.34	5389.56	5557.11
FKBP1A	Q5W0X3	Peptidyl-prolyl cis-trans isomerase FKBP1A	203996	289710	251546	122676	131899	166121
FKBP2	Q53XJ5	FK506 binding protein 2, 13kDa	75954.2	85902.9	95851.5	2.09655e+06	2.20681e+06	1.81829e+06
FKBP3	Q53GD8	FK506-binding protein 3 variant (Fragment)	73027.1	73027.1	73027.1	57201.3	34639.8	56367.6
FKBP4	Q02790	Peptidyl-prolyl cis-trans isomerase FKBP4	714935	561507	667156	171600	158356	169928
FKBP7	Q9Y680	Peptidyl-prolyl cis-trans isomerase FKBP7	Filtered	Filtered	Filtered	7250.04	7689.63	7342.3
FKBP8	Q14318	Peptidyl-prolyl cis-trans isomerase FKBP8	Filtered	Filtered	Filtered	454700	434982	461377
FKBP8	M0R2K9	Peptidyl-prolyl cis-trans isomerase FKBP8 (Fragment)	Filtered	Filtered	Filtered	596024	529205	594408
FKBP9	O95302	Peptidyl-prolyl cis-trans isomerase FKBP9	Filtered	Filtered	Filtered	1.43705e+06	1.30568e+06	1.05765e+06
FKRP	Q9H9S5	Fukutin-related protein	46356.9	57500.9	61908.6	83028.4	133448	139513
FLAD1	Q8NFF5	FAD synthase	46513.9	66101.9	60410.3	190301	202697	205659
FLII	Q13045	Protein flightless-1 homolog	149503	147048	161248	45719.6	60355.4	63410.8
FLJ00009	Q9H7Q8	FLJ00009 protein (Fragment)	51397.7	44845.9	48121.8	37495.6	41206	42177
FLJ00080	Q6ZWP8	Inactive rhomboid protein (Fragment)	156814	167248	184044	67827.2	67827.2	67827.2
FLJ00336	Q6ZNJ4	FLJ00336 protein (Fragment)	Filtered	Filtered	Filtered	5929.42	7370.81	5084.16
FLNA	Q60FE6	Filamin A	1.2555e+06	1.16169e+06	1083236	1.3765e+06	1.22282e+06	1288399
FLNB	O75369	Filamin-B	257098	292363	254497	1.08656e+06	1.086e+06	1.02556e+06
FLNC	Q14315	Filamin-C	77273.2	53708.7	161522	27341.3	28792.6	24756.6
FLOT1	Q5ST80	FLOT1 protein	982592	1.07506e+06	921220	412662	368026	303563
FLOT2	Q14254	Flotillin-2	401472	369948	357106	140478	143050	150676
FMNL1	O95466	Formin-like protein 1	851635	931070	1.68197e+06	38849.4	41350	31737.5
FMNL2	Q96PY5	Formin-like protein 2	555017	485490	521505	82503	81439.6	91202.2
FMR1	X5DQX7	Fragile X mental retardation 1 isoform A (Fragment)	20546.9	17190.3	13833.6	11147.6	14406.7	12731.9
FN1	A0A024R462	Fibronectin 1, isoform CRA_n	1347340	1.33704e+06	1.25584e+06	73751.6	216715	42145.2
FN3K	Q9H479	Fructosamine-3-kinase	12926.1	13108.5	13290.8	9022.32	8838.24	6179.6
FNBP1	Q96RU3	Formin-binding protein 1	Filtered	Filtered	Filtered	56462.9	49928.4	43393.9
FNBP1L	S4R347	Formin-binding protein 1-like	Filtered	Filtered	Filtered	27210.7	27210.7	27210.7
FNBP4	Q8N3X1	Formin-binding protein 4	Filtered	Filtered	Filtered	118534	110365	128095
FNDC3A	Q9Y2H6	Fibronectin type-III domain-containing protein 3A	28745.3	28745.3	28745.3	154274	199017	124812
FNDC3B	Q53EP0	Fibronectin type III domain-containing protein 3B	Filtered	Filtered	Filtered	149045	92985.6	143599
FNTA	P49354	Protein farnesyltransferase/geranylgeranyltransferase type-1 subunit alpha	117598	99970.4	129926	Filtered	Filtered	Filtered
FOLR1	Q9NP04	Folate receptor alpha isoform (Fragment)	35801.2	23685.9	29743.6	Filtered	Filtered	Filtered
FOXRED1	Q96CU9	FAD-dependent oxidoreductase domain-containing protein 1	Filtered	Filtered	Filtered	253514	261842	255149
FOXRED2	Q8IWF2	FAD-dependent oxidoreductase domain-containing protein 2	Filtered	Filtered	Filtered	103697	99452	90282.5
FPGS	Q05932	Folylpolyglutamate synthase, mitochondrial	Filtered	Filtered	Filtered	2652.41	2652.41	2652.41
FRMD8P1	Q9BZ68	Putative FERM domain-containing protein FRMD8P1	155980	153981	160232	190553	187670	200305
FRS2	Q8WU20	Fibroblast growth factor receptor substrate 2	65548.2	71588.1	56101.3	Filtered	Filtered	Filtered
FRYL	O94915	Protein furry homolog-like	166862	290824	303051	17917.6	15426.6	20408.7
FSCN1	Q16658	Fascin	1.18471e+06	1.27353e+06	1.219e+06	216354	236361	203135
FSTL1	Q12841	Follistatin-related protein 1	144499	133503	110985	86470.2	82996.6	79978.8
FSTL3	O95633	Follistatin-related protein 3	206243	192355	183576	47352.4	42357.4	47634.8
FTH1	Q6NS36	Ferritin (Fragment)	607369	616879	583567	10852.3	10952.5	10902.4
FTL	P02792	Ferritin light chain	346975	351681	401393	7047.35	7047.35	7047.35
FTSJ3	Q8IY81	pre-rRNA processing protein FTSJ3	53399.6	53399.6	53399.6	54052.8	59014.4	46076.4
FUBP1	Q96AE4	Far upstream element-binding protein 1	261228	244578	231049	418654	382433	434259
FUBP3	Q96I24	Far upstream element-binding protein 3	129470	123853	126661	254407	244127	236030
FUCA2	Q9BTY2	Plasma alpha-L-fucosidase	Filtered	Filtered	Filtered	89325	78553.8	91032.6
FUNDC1	Q8IVP5	FUN14 domain-containing protein 1	Filtered	Filtered	Filtered	8863.64	10286.1	6694.5
FUNDC2	Q9BWH2	FUN14 domain-containing protein 2	Filtered	Filtered	Filtered	38254.6	45822.2	53549.5
FURIN	P09958	Furin	66212.3	62096.4	62037.1	66248.3	67261.7	73334.4
FUS	Q8TBR3	Fusion (Involved in t(1216) in malignant liposarcoma)	122045	119853	269678	815105	808977	991284
FXN	Q16595	Frataxin, mitochondrial	108195	82505.1	53659.3	128852	135787	131671
FXR1	P51114	Fragile X mental retardation syndrome-related protein 1	322284	144103	279186	908972	899757	927632
FXR2	P51116	Fragile X mental retardation syndrome-related protein 2	Filtered	Filtered	Filtered	48398.9	20066.9	40736.9
FYN	P06241	Tyrosine-protein kinase Fyn	3.65519e+06	3.46503e+06	3560303	399798	1.27413e+06	381691
FZD2	Q86UZ8	FZD2 protein (Fragment)	1.8875e+06	1.81432e+06	1.80631e+06	185269	173250	131541
FZD6	O60353	Frizzled-6	346849	388808	355011	116774	120988	131775
FZD7	O75084	Frizzled-7	788050	693387	1.05455e+06	40327.3	40327.3	40327.3
G3BP1	Q6FI03	G3BP protein	72029.9	65163.8	59846.8	146334	157140	143112
G3BP2	Q9UN86	Ras GTPase-activating protein-binding protein 2	74866.2	36564.9	52199.6	86274.4	91162.1	80561.8
G6PD	P11413	Glucose-6-phosphate 1-dehydrogenase	1.44357e+06	1.54383e+06	1.54922e+06	284628	312396	241336
GAA	P10253	Lysosomal alpha-glucosidase	30363	32362.2	30181.3	25851	21600	29216.1
GABARAPL2	P60520	Gamma-aminobutyric acid receptor-associated protein-like 2	79608.2	82359	94213.8	52398.4	49897.8	52478
GADD45GIP1	Q8TAE8	Growth arrest and DNA damage-inducible proteins-interacting protein 1	Filtered	Filtered	Filtered	358460	335850	368191
GAK	Q59HA5	Cyclin G-associated kinase variant (Fragment)	9019.09	7862.13	8440.61	Filtered	Filtered	Filtered
GALC	P54803	Galactocerebrosidase	78278.2	78278.2	78278.2	23683	29026.5	25787
GALE	Q5QPP4	UDP-glucose 4-epimerase (Fragment)	232638	264271	216563	32922.4	24425.3	42214.6
GALNS	Q9HAL1	cDNA FLJ11426 fis, clone HEMBA1001059, highly similar to Human N-acetylgalactosamine 6-sulphatase (GALNS)	Filtered	Filtered	Filtered	13606.6	14433.4	15260.2
GALNT1	Q68VJ7	Polypeptide N-acetylgalactosaminyltransferase 1 (Fragment)	125760	165482	173735	55171.7	31038.3	6904.89
GALNT2	Q10471	Polypeptide N-acetylgalactosaminyltransferase 2	728272	792392	541183	1.63926e+06	1.71036e+06	1.55933e+06
GALNT6	Q8NCL4	Polypeptide N-acetylgalactosaminyltransferase 6	6545.9	6545.9	6545.9	42207.4	42815.3	60085.6
GALNT7	Q86SF2	N-acetylgalactosaminyltransferase 7	Filtered	Filtered	Filtered	45104.2	94638	29968.8
GANAB	E9PKU7	Neutral alpha-glucosidase AB	86538.7	57812.5	29086.3	150647	128363	121266
GAPD	Q5ZEY3	Glyceraldehyde-3-phosphate dehydrogenase (Fragment)	105405	71364.7	102905	22288.4	22288.4	22288.4
GAPVD1	Q14C86	GTPase-activating protein and VPS9 domain-containing protein 1	178242	192026	194812	29232.2	8854.94	22986.6
GAR1	Q9NY12	H/ACA ribonucleoprotein complex subunit 1	167536	186928	161637	322376	323168	330169
GARS	P41250	Glycine--tRNA ligase	375235	397080	349135	354694	349421	323443
GART	Q59HH3	Trifunctional purine biosynthetic protein adenosine-3 (Fragment)	880859	760416	805049	168266	173291	154308
GAS1	P54826	Growth arrest-specific protein 1	Filtered	Filtered	Filtered	14308.9	148301	81304.7
GATAD2A	Q86YP4	Transcriptional repressor p66-alpha	Filtered	Filtered	Filtered	104289	90034.6	83676
GATAD2B	Q8WXI9	Transcriptional repressor p66-beta	Filtered	Filtered	Filtered	60039.8	63450.6	33609.3
GATB	O75879	Glutamyl-tRNA(Gln) amidotransferase subunit B, mitochondrial	63206.5	63206.5	63206.5	339264	338090	305017
GATM	P50440	Glycine amidinotransferase, mitochondrial	Filtered	Filtered	Filtered	280078	296332	325083
GBA	P04062	Glucosylceramidase	55581.3	62450.1	66034.6	298436	247095	250798
GBAS	O75323	Protein NipSnap homolog 2	100208	88610	94408.8	523201	531568	520967
GBF1	Q92538	Golgi-specific brefeldin A-resistance guanine nucleotide exchange factor 1	30925.1	40877.7	11713.9	66592.7	69751.8	75136.5
GCAT	O75600	2-amino-3-ketobutyrate coenzyme A ligase, mitochondrial	Filtered	Filtered	Filtered	325208	244845	301624
GCC1	Q96CN9	GRIP and coiled-coil domain-containing protein 1	Filtered	Filtered	Filtered	171462	148453	167588
GCC2	Q8IWJ2	GRIP and coiled-coil domain-containing protein 2	34095.1	34095.1	34095.1	116179	99030.9	96275.3
GCDH	Q92947	Glutaryl-CoA dehydrogenase, mitochondrial	Filtered	Filtered	Filtered	1.22232e+06	1.14415e+06	1.30091e+06
GCLC	Q14TF0	Glutamate-cysteine ligase	136326	119980	99035.1	Filtered	Filtered	Filtered
GCLM	P48507	Glutamate--cysteine ligase regulatory subunit	263313	248772	234095	92152.2	79108.8	60006.3
GCS1	Q58F09	Glucosidase I	Filtered	Filtered	Filtered	95456.1	82281.8	90007.3
GCSH	Q6QN92	Mitochondrial glycine cleavage system H-protein (Fragment)	Filtered	Filtered	Filtered	229214	247202	263519
GDAP1	Q8TB36	Ganglioside-induced differentiation-associated protein 1	Filtered	Filtered	Filtered	80376.3	71603.9	70452.3
GDAP2	Q9NXN4	Ganglioside-induced differentiation-associated protein 2	14516.3	16304.1	15410.2	41484.7	18434.8	20010.6
GDE1	Q9NZC3	Glycerophosphodiester phosphodiesterase 1	30055.3	30055.3	30055.3	257461	255829	268907
GDI1	P31150	Rab GDP dissociation inhibitor alpha	108991	89701	70411.5	156101	20496.2	88298.9
GDI2	Q6IAT1	Epididymis secretory sperm binding protein Li 46e	2.25723e+06	2.31607e+06	2233065	105412	103595	95817.9
GEMIN4	Q9HC39	Putative uncharacterized protein	37110.6	45493.4	52162	49441.5	62814.9	58040.6
GEMIN5	Q8TEQ6	Gem-associated protein 5	46793.1	44211.9	48048.5	65347.8	62928.8	53042.2
GFM1	E5KND7	Elongation factor G, mitochondrial	63733.8	34168.8	42594.8	3.14507e+06	3424969	3.32072e+06
GFM2	Q969S9	Ribosome-releasing factor 2, mitochondrial	Filtered	Filtered	Filtered	749863	841218	809505
GFPT1	Q06210	Glutamine--fructose-6-phosphate aminotransferase [isomerizing] 1	204483	189944	215402	23396.8	28400.8	17212.8
GGCX	P38435	Vitamin K-dependent gamma-carboxylase	Filtered	Filtered	Filtered	66077.2	69197.2	67429.9
GGH	Q92820	Gamma-glutamyl hydrolase	5190.95	6749.61	5945.83	287114	314382	320887
GGT1	Q6NZY2	GGT1 protein (Fragment)	315015	323493	300933	Filtered	Filtered	Filtered
GGT7	Q9UJ14	Gamma-glutamyltransferase 7	6141.36	6141.36	6141.36	20221	22708.6	33558.1
GHDC	Q8N2G8	GH3 domain-containing protein	364731	364731	364731	46383.2	45720.2	51967.8
GHITM	Q9H3K2	Growth hormone-inducible transmembrane protein	Filtered	Filtered	Filtered	307841	301393	294506
GID8	Q9NWU2	Glucose-induced degradation protein 8 homolog	70157.4	65818	42233.2	64581.2	65052.9	65357
GIGYF2	Q6Y7W6	PERQ amino acid-rich with GYF domain-containing protein 2	21408.3	21408.3	21408.3	3622.91	3622.91	3622.91
GIPC1	O14908	PDZ domain-containing protein GIPC1	234176	240978	212441	23927.4	22965.3	21480.2
GIPC3	Q8TF64	PDZ domain-containing protein GIPC3	109838	93974.4	121950	7617.59	40554.6	24086.1
GJC1	Q5H9P2	Gap junction protein (Fragment)	921103	792259	772306	10813.6	11031.7	11195.6
GLA	Q53Y83	Galactosidase, alpha	48567.9	54660.7	55425.4	95168.7	104476	108340
GLB1	Q53G40	Beta-galactosidase (Fragment)	85848.8	105298	82223.9	157544	162753	160087
GLCE	O94923	D-glucuronyl C5-epimerase	Filtered	Filtered	Filtered	27967	35330	28847.6
GLE1	Q53GS7	Nucleoporin GLE1	Filtered	Filtered	Filtered	728.013	728.013	728.013
GLG1	Q92896	Golgi apparatus protein 1	980736	917708	1.01823e+06	226052	234105	244922
GLIPR1	P48060	Glioma pathogenesis-related protein 1	43045	81357.9	53703.3	56245	50535.8	52656.4
GLIPR2	Q9H4G4	Golgi-associated plant pathogenesis-related protein 1	122005	122081	119563	45898	62108.1	11146.7
GLMN	Q92990	Glomulin	116786	107356	105670	16154.1	15671.9	17417
GLMP	Q8WWB7	Glycosylated lysosomal membrane protein	93321.8	67798.9	120726	46407.8	46500.3	40794.4
GLO1	X5DNM4	Lactoylglutathione lyase (Fragment)	632884	612331	637674	44388.4	30503.6	61676.1
GLOD4	Q9Y3E8	CGI-150 protein	270211	241715	257867	105953	94657.6	110786
GLRX5	Q86SX6	Glutaredoxin-related protein 5, mitochondrial	Filtered	Filtered	Filtered	871972	869235	910669
GLS	O94925	Glutaminase kidney isoform, mitochondrial	140973	119130	133269	3.58804e+06	3.65617e+06	3.82749e+06
GLT8D1	Q7Z4D0	MSTP139	140026	140026	140026	52896.6	47682	42467.3
GLT8D2	Q9H1C3	Glycosyltransferase 8 domain-containing protein 2	Filtered	Filtered	Filtered	2832.32	2832.32	2832.32
GLUD1	Q14400	GLUD1 protein (Fragment)	Filtered	Filtered	Filtered	302411	288822	277122
GLUD1	P00367	Glutamate dehydrogenase 1, mitochondrial	1.02199e+06	1.21995e+06	781221	1.39978e+06	1.61709e+06	1.49249e+06
GLUD2	P49448	Glutamate dehydrogenase 2, mitochondrial	Filtered	Filtered	Filtered	29033.6	36231.8	25404.6
GLUL	P15104	Glutamine synthetase	99948.1	88290.5	84954.6	Filtered	Filtered	Filtered
GLYR1	Q49A26	Putative oxidoreductase GLYR1	Filtered	Filtered	Filtered	18067.2	18998.5	19447.9
GM2A	P17900	Ganglioside GM2 activator	176144	130662	85180.1	100679	119795	118440
GMFB	Q59G69	Glia maturation factor, beta variant (Fragment)	Filtered	Filtered	Filtered	18856.7	18856.7	18856.7
GMPPA	Q96IJ6	Mannose-1-phosphate guanyltransferase alpha	107433	126589	199486	Filtered	Filtered	Filtered
GMPPB	Q9Y5P6	Mannose-1-phosphate guanyltransferase beta	11005.2	9723.26	10364.2	Filtered	Filtered	Filtered
GMPR2	Q9P2T1	GMP reductase 2	186828	196117	171737	32847.4	25349.5	17851.6
GMPS	P49915	GMP synthase [glutamine-hydrolyzing]	479598	453114	466224	232443	198203	202074
GNA11	Q59FM5	Guanine nucleotide-binding protein G, alpha subunit variant (Fragment)	1.50178e+06	1.45245e+06	1.60815e+06	479115	498897	419826
GNA13	Q14344	Guanine nucleotide-binding protein subunit alpha-13	12777320	13048385	12944912	3.20778e+06	3.07045e+06	3.03393e+06
GNAI1	P63096	Guanine nucleotide-binding protein G(i) subunit alpha-1	385431	445037	295555	112920	87583.9	96969.5
GNAI2	P04899	Guanine nucleotide-binding protein G(i) subunit alpha-2	2.25321e+06	1992932	2336769	1.3279e+06	1.53583e+06	1.55126e+06
GNAI3	P08754	Guanine nucleotide-binding protein G(k) subunit alpha	6836436	5641813	5.99975e+06	1.9979e+06	2.01862e+06	1.84343e+06
GNAQ	P50148	Guanine nucleotide-binding protein G(q) subunit alpha	386436	391384	398660	136149	148777	132935
GNAS	Q5JWF2	Guanine nucleotide-binding protein G(s) subunit alpha isoforms XLas	15906660	15840552	15428055	3.69819e+06	3.41654e+06	3.49083e+06
GNAS	H0Y7F4	Guanine nucleotide-binding protein G(s) subunit alpha isoforms short (Fragment)	29352.7	31373.4	27332	29544	29544	29544
GNB1	P62873	Guanine nucleotide-binding protein G(I)/G(S)/G(T) subunit beta-1	4.74091e+06	4.40043e+06	4.01468e+06	1.72679e+06	1.56056e+06	1685310
GNB2	Q6FHM2	GNB2 protein	16826212	15696410	14710298	4322495	4155165	4.65364e+06
GNB4	Q9HAV0	Guanine nucleotide-binding protein subunit beta-4	843414	753922	746943	354138	303897	328309
GNE	Q9Y223	Bifunctional UDP-N-acetylglucosamine 2-epimerase/N-acetylmannosamine kinase	58061.6	45715.3	42782.2	Filtered	Filtered	Filtered
GNG10	P50151	Guanine nucleotide-binding protein G(I)/G(S)/G(O) subunit gamma-10	566913	911832	926902	339127	386484	389322
GNG12	Q9UBI6	Guanine nucleotide-binding protein G(I)/G(S)/G(O) subunit gamma-12	3215927	3229943	3.05521e+06	900765	895835	982558
GNG4	P50150	Guanine nucleotide-binding protein G(I)/G(S)/G(O) subunit gamma-4	206286	201450	186216	51153.6	48496.7	44591.8
GNG5	P63218	Guanine nucleotide-binding protein G(I)/G(S)/G(O) subunit gamma-5	1435308	1.26876e+06	1.08804e+06	571574	528232	494987
GNL2	Q5T0F3	Guanine nucleotide binding protein-like 2 (Nucleolar)	13787.9	13787.9	13787.9	18800.1	22490	19399.4
GNL3	Q9BVP2	Guanine nucleotide-binding protein-like 3	Filtered	Filtered	Filtered	53770	62352.6	61717.4
GNPAT	Q53H08	Glyceronephosphate O-acyltransferase variant (Fragment)	Filtered	Filtered	Filtered	154401	148298	147958
GNPDA1	P46926	Glucosamine-6-phosphate isomerase 1	188162	162438	179258	332507	187301	259904
GNPTAB	Q3T906	N-acetylglucosamine-1-phosphotransferase subunits alpha/beta	Filtered	Filtered	Filtered	27349.2	25569	26459.1
GNPTG	Q9UJJ9	N-acetylglucosamine-1-phosphotransferase subunit gamma	Filtered	Filtered	Filtered	73596.5	98027.5	66123.3
GOLGA1	Q92805	Golgin subfamily A member 1	Filtered	Filtered	Filtered	81642.2	71038	105996
GOLGA2	Q08379	Golgin subfamily A member 2	23060.9	22210	21359.2	470879	417374	418888
GOLGA3	Q08378	Golgin subfamily A member 3	8070.57	13132.5	3008.67	32757	39287.1	38370
GOLGA4	Q13439	Golgin subfamily A member 4	Filtered	Filtered	Filtered	97031.9	98490.8	108211
GOLGA5	Q8TBA6	Golgin subfamily A member 5	2515.22	2515.22	2515.22	139399	155862	152412
GOLGA7	Q7Z5G4	Golgin subfamily A member 7	1.0504e+06	916002	986597	68263.1	69179.8	74214.4
GOLGB1	Q14789	Golgin subfamily B member 1	6130454	3.12544e+06	6.14714e+06	1.63135e+06	1.48983e+06	1.60245e+06
GOLIM4	O00461	Golgi integral membrane protein 4	280192	285827	274936	667946	695992	681170
GOLM1	Q8NBJ4	Golgi membrane protein 1	166237	132983	120093	247915	217396	232563
GOLPH3	Q9H4A6	Golgi phosphoprotein 3	38969	48701.8	29236.1	87753.3	84963.7	84964.6
GOLT1B	Q9Y3E0	Vesicle transport protein GOT1B	44979.2	41152.3	43065.8	685761	731265	524925
GOPC	Q9HD26	Golgi-associated PDZ and coiled-coil motif-containing protein	Filtered	Filtered	Filtered	196478	199682	226378
GORASP1	Q9BQQ3	Golgi reassembly-stacking protein 1	22866.2	19801	18124.1	55713.1	62958.5	56239.5
GORASP2	Q9H8Y8	Golgi reassembly-stacking protein 2	58901.3	66386.5	60533.9	146962	305839	129520
GOSR1	O95249	Golgi SNAP receptor complex member 1	4151.98	5277.68	4057.32	55801.6	49662.2	53062.3
GOT1	P17174	Aspartate aminotransferase, cytoplasmic	288827	279076	303849	145530	137714	87677.3
GOT2	P00505	Aspartate aminotransferase, mitochondrial	490854	469231	496336	7.64782e+06	7824700	7748896
GPAA1	O43292	Glycosylphosphatidylinositol anchor attachment 1 protein	73418.1	73418.1	73418.1	301861	277071	301672
GPAT3	Q53EU6	Glycerol-3-phosphate acyltransferase 3	5195.31	4561.27	5829.35	179144	165049	153679
GPC1	P35052	Glypican-1	1.54671e+06	1324640	1374049	114069	132133	115890
GPD1L	Q8N335	Glycerol-3-phosphate dehydrogenase 1-like protein	193008	200817	3498.9	79128.5	73606.6	75909.9
GPD2	P43304	Glycerol-3-phosphate dehydrogenase, mitochondrial	8519.66	8519.66	8519.66	2.76281e+06	2.76187e+06	2.3988e+06
GPHN	Q9NQX3	Gephyrin	291160	295164	259081	Filtered	Filtered	Filtered
GPI	P06744	Glucose-6-phosphate isomerase	2.15514e+06	2.01484e+06	2.55002e+06	237898	193479	196658
GPKOW	Q92917	G patch domain and KOW motifs-containing protein	Filtered	Filtered	Filtered	17006.3	14627.4	15816.9
GPR107	Q5VW38	Protein GPR107	Filtered	Filtered	Filtered	78135.9	81476.3	89704
GPR108	Q9NPR9	Protein GPR108	Filtered	Filtered	Filtered	43999.6	43999.6	43999.6
GPR126	Q86SQ4	G-protein coupled receptor 126	56868.9	45327	42198	Filtered	Filtered	Filtered
GPR177	Q96IV8	GPR177 protein (Fragment)	223416	223416	223416	148218	78752.9	143962
GPR180	Q86V85	Integral membrane protein GPR180	Filtered	Filtered	Filtered	13503.1	11911.3	14236.9
GPR89B	X5DNN3	G protein-coupled receptor 89B isoform D (Fragment)	Filtered	Filtered	Filtered	38712	38370.7	34409.8
GPRC5A	Q8NFJ5	Retinoic acid-induced protein 3	587262	497551	481989	60702.4	39147.3	102472
GPS1	Q13098	COP9 signalosome complex subunit 1	329930	328640	296571	150311	125835	136450
GPT2	Q8TD30	Alanine aminotransferase 2	Filtered	Filtered	Filtered	102685	83854.5	101476
GPX1	Q7L4Q3	Glutathione peroxidase	Filtered	Filtered	Filtered	335684	176436	370512
GPX4	R4GNE4	Glutathione peroxidase (Fragment)	84802.8	90935.7	77604.4	43099.2	63492.4	49773.4
GPX7	Q96SL4	Glutathione peroxidase 7	Filtered	Filtered	Filtered	57133.1	57603.5	52173.4
GPX8	Q8TED1	Probable glutathione peroxidase 8	Filtered	Filtered	Filtered	62742.4	57812	57785.2
GRAMD1A	Q96CP6	GRAM domain-containing protein 1A	Filtered	Filtered	Filtered	64387.3	69914.1	68692.5
GRAMD1B	Q3KR37	GRAM domain-containing protein 1B	Filtered	Filtered	Filtered	33849.6	27201.5	30978.9
GRAMD3	Q96HH9	GRAM domain-containing protein 3	Filtered	Filtered	Filtered	25568.2	11548.5	8730.75
GRB2	P62993	Growth factor receptor-bound protein 2	283198	294265	282384	16996.9	14152.2	18054.8
GRHPR	Q9UBQ7	Glyoxylate reductase/hydroxypyruvate reductase	184975	174781	194221	619003	610248	629400
GRN	P28799	Granulins	Filtered	Filtered	Filtered	117011	123213	85227.8
GRPEL1	Q9HAV7	GrpE protein homolog 1, mitochondrial	Filtered	Filtered	Filtered	3.42445e+06	3477425	3514928
GRPEL2	Q8TAA5	GrpE protein homolog 2, mitochondrial	Filtered	Filtered	Filtered	51424.8	52883.8	106002
GRSF1	Q12849	G-rich sequence factor 1	32355.6	32355.6	32355.6	1.25811e+06	1.29205e+06	1.32163e+06
GRWD1	Q9BQ67	Glutamate-rich WD repeat-containing protein 1	103303	88510.8	77867.6	80643.8	84225.2	97143.5
GSK3B	Q86TM2	Glycogen synthase kinase 3 beta (Fragment)	120814	128727	126613	Filtered	Filtered	Filtered
GSN	P06396	Gelsolin	1.01762e+06	1.02657e+06	1.05038e+06	27666.6	34528.9	37641.6
GSPT1	Q7KZX8	G1 to S phase transition 1	267826	287006	300574	146601	149810	126340
GSTK1	Q9Y2Q3	Glutathione S-transferase kappa 1	Filtered	Filtered	Filtered	411817	445044	462764
GSTM2	Q0D2I8	Glutathione S-transferase	97236.5	139237	143977	5916.29	4509.58	7323
GSTM3	Q6FGJ9	Glutathione S-transferase	860300	739216	846600	37558.7	48071.3	34592.5
GSTM5	Q5T8R2	Glutathione S-transferase	55373.1	40642.9	51783.7	20017.8	20017.8	20017.8
GSTP1	C7DJS2	Glutathione S-transferase pi (Fragment)	2623696	1.99359e+06	2.44584e+06	663542	641556	462921
GTBP	Q1L838	GTBP-ALT	16789.2	15157.7	14053.1	20917.8	21755.4	22197.2
GTF2A2	P52657	Transcription initiation factor IIA subunit 2	101438	128336	96162.2	16842.2	21728.3	11956.1
GTF2H1	P32780	General transcription factor IIH subunit 1	Filtered	Filtered	Filtered	3643.98	3515.45	3357.35
GTF2H2	R4GMS9	General transcription factor IIH subunit 2 (Fragment)	Filtered	Filtered	Filtered	29488.7	28157.2	27903.6
GTF2H4	Q92759	General transcription factor IIH subunit 4	Filtered	Filtered	Filtered	11862.6	18088.7	24314.8
GTF2I	X5DR09	General transcription factor IIi isoform A (Fragment)	110312	126299	120210	399271	396125	350401
GTF3C3	Q9Y5Q9	General transcription factor 3C polypeptide 3	Filtered	Filtered	Filtered	32746.8	37442.2	47582.1
GTF3C5	Q9Y5Q8	General transcription factor 3C polypeptide 5	Filtered	Filtered	Filtered	158815	201879	160019
GTPBP10	A4D1E9	GTP-binding protein 10	1.00611e+06	1.00611e+06	1.00611e+06	275218	310820	269283
GTPBP3	Q969Y2	tRNA modification GTPase GTPBP3, mitochondrial	Filtered	Filtered	Filtered	189106	195319	205676
GTPBP4	Q9BZE4	Nucleolar GTP-binding protein 1	22970	410656	216813	84891.2	96611.5	93389.2
GTPBP6	O43824	Putative GTP-binding protein 6	Filtered	Filtered	Filtered	59263.1	56780.3	52821.8
GTPBP8	Q8N3Z3	GTP-binding protein 8	Filtered	Filtered	Filtered	42014.4	50308.9	46299.4
GUF1	Q8N442	Translation factor GUF1, mitochondrial	Filtered	Filtered	Filtered	33320.5	39772.7	27680
GUK1	Q96IN2	GUK1 protein (Fragment)	Filtered	Filtered	Filtered	109611	123318	116884
GUSB	P08236	Beta-glucuronidase	Filtered	Filtered	Filtered	51173.3	61077.3	53427.5
GXYLT1	Q4G148	Glucoside xylosyltransferase 1	Filtered	Filtered	Filtered	61657.2	65578.6	62308.5
GYG1	Q8N5Y3	GYG1 protein (Fragment)	312848	358580	345838	53965.5	42952.2	46585.2
GYS1	P13807	Glycogen [starch] synthase, muscle	361766	379734	357038	87209.7	74405	85896.7
H1FX	Q92522	Histone H1x	Filtered	Filtered	Filtered	36539.3	35516.9	34304.5
H2AFV	Q71UI9	Histone H2A.V	131525	123306	127416	Filtered	Filtered	Filtered
H2AFY	O75367	Core histone macro-H2A.1	1.20925e+06	1.1711e+06	1.19069e+06	3082445	1713283	3082687
H6PD	R4GMU1	GDH/6PGL endoplasmic bifunctional protein	Filtered	Filtered	Filtered	141116	142553	134850
HACD2	Q6Y1H2	Very-long-chain (3R)-3-hydroxyacyl-CoA dehydratase 2	Filtered	Filtered	Filtered	235895	213484	203582
HACD3	Q9P035	Very-long-chain (3R)-3-hydroxyacyl-CoA dehydratase 3	10402.4	10402.4	10402.4	579097	592122	584326
HACL1	Q9UJ83	2-hydroxyacyl-CoA lyase 1	Filtered	Filtered	Filtered	144193	205579	169179
HADH	Q16836	Hydroxyacyl-coenzyme A dehydrogenase, mitochondrial	Filtered	Filtered	Filtered	562905	581023	560112
HADHA	P40939	Trifunctional enzyme subunit alpha, mitochondrial	25488.1	23867.6	27108.6	1.3033e+06	1.4396e+06	1.22731e+06
HADHB	P55084	Trifunctional enzyme subunit beta, mitochondrial	2.67179e+06	6.81293e+06	252989	2386693	2.69683e+06	2.43475e+06
HAGH	Q16775	Hydroxyacylglutathione hydrolase, mitochondrial	75690.7	119771	90874.3	133245	142643	141706
HARS2	P49590	Probable histidine--tRNA ligase, mitochondrial	244692	318145	294377	339853	342940	299971
HAT1	O14929	Histone acetyltransferase type B catalytic subunit	73001.6	166505	176353	43133.5	38120.7	32050.5
HAX1	O00165	HCLS1-associated protein X-1	Filtered	Filtered	Filtered	364151	386973	378583
HBA2	A0A0K2BMD8	Mutant hemoglobin alpha 2 globin chain	6566397	6.68408e+06	6692754	233687	215727	182206
HBB	Q9GZL9	Beta-globin (Fragment)	25506130	25614368	18728846	975943	975204	656265
HCCS	P53701	Cytochrome c-type heme lyase	122622	122622	122622	510200	580130	579760
HCFC1	P51610	Host cell factor 1	122379	72145.8	21912.8	176426	155680	171070
hCG_15901	Q8WXB2	BAM	Filtered	Filtered	Filtered	8860.2	8860.2	8860.2
hCG_23373	Q53YD8	ADP-ribosylation factor-like 2	150925	47629.8	90550.6	333165	326001	337931
hCG_28765	A0A024R152	HCG28765, isoform CRA_b	Filtered	Filtered	Filtered	45231.2	49046.9	45097.4
HCK	P08631	Tyrosine-protein kinase HCK	Filtered	Filtered	Filtered	48822.5	4073.99	19645.6
HDAC1	Q6IT96	Histone deacetylase	157552	135773	142969	671867	661240	658963
HDAC2	Q92769	Histone deacetylase 2	57275	57275	57275	310077	308236	301953
HDAC3	O15379	Histone deacetylase 3	Filtered	Filtered	Filtered	55904.5	77431.4	71058.1
HDDC2	Q7Z4H3	HD domain-containing protein 2	20033	20817.5	21601.9	156371	156371	156371
HDGF	P51858	Hepatoma-derived growth factor	35203.7	24999.6	36904.9	41415.1	43797.3	39354
HDHD3	A0A024R837	Haloacid dehalogenase-like hydrolase domain containing 3, isoform CRA_a	24972.3	24972.3	24972.3	246998	291726	260706
HDLBP	Q00341	Vigilin	107603	217158	101819	133637	89204.8	91832.7
HEATR1	Q9H583	HEAT repeat-containing protein 1	39832.2	46271.3	43717.3	59537.2	55092.6	56394.5
HEATR3	Q7Z4Q2	HEAT repeat-containing protein 3	2918.23	2662.38	3174.08	2183.7	2183.7	2183.7
HEBP1	Q9NRV9	Heme-binding protein 1	237394	226747	177983	275198	285874	277582
HEBP2	Q9Y5Z4	Heme-binding protein 2	56390.9	62611.2	60550.3	Filtered	Filtered	Filtered
HECTD1	Q9ULT8	E3 ubiquitin-protein ligase HECTD1	66131.5	59642.8	53154	85254.4	85254.4	85254.4
HECTD3	Q5T447	E3 ubiquitin-protein ligase HECTD3	184205	111034	123538	16519.5	16519.5	16519.5
HEG1	Q9ULI3	Protein HEG homolog 1	95767.9	95767.9	95767.9	21845.6	23887.9	28068
HEL103	V9HWK0	Signal recognition particle subunit SRP72	179558	174867	192741	87824.9	99604.3	92574.1
HEL107	V9HWD9	Transketolase	1.11496e+06	1.08381e+06	1.13699e+06	243633	196337	261289
HEL114	V9HWK2	Epididymis luminal protein 114	1133016	1.00543e+06	1.0125e+06	79655.8	99290.2	90722.7
HEL117	V9HWD3	Epididymis luminal protein 117	Filtered	Filtered	Filtered	259004	267509	274928
HEL-117	V9HW74	Ubiquitin carboxyl-terminal hydrolase	4.94524e+06	4681527	4.63601e+06	248491	255910	248934
HEL162	V9HWK4	Epididymis luminal protein 162	159116	110667	62218.5	137538	240513	196347
HEL2	V9HW98	Epididymis luminal protein 2	2804953	2.86035e+06	2.66398e+06	497489	495109	527827
HEL20	V9HWF9	Epididymis luminal protein 20	83029.8	94055.4	92134.9	58540.7	61107.3	41367.3
HEL-215	Q6PUJ7	Epididymis luminal protein 215	430250	115646	81902.6	3.24533e+06	3.71214e+06	3417004
HEL25	V9HWG0	Chromobox homolog 5 (HP1 alpha homolog, Drosophila), isoform CRA_b	Filtered	Filtered	Filtered	139383	134763	113354
HEL32	V9HWA6	Epididymis luminal protein 32	269073	286977	276162	39418.6	38291.4	40589.4
HEL57	V9HWH1	Epididymis luminal protein 57	15111.3	15111.3	15111.3	201905	217916	185893
HEL60	V9HWB7	Aconitate hydratase	125151	122791	131691	43513.1	43513.1	43513.1
HEL-68	V9HVZ6	Epididymis luminal protein 68	192465	177170	206838	160025	211177	176495
HEL70	V9HWC0	Epididymis luminal protein 70	999863	1.02548e+06	1.15984e+06	325359	380874	333031
HEL-75	V9HW90	Epididymis luminal protein 75	509499	508391	533640	823798	733429	849534
HEL97	V9HWJ9	Epididymis luminal protein 97	Filtered	Filtered	Filtered	140188	146209	151342
HEL-S-1	V9HWD6	Epididymis secretory protein Li 1	1.68173e+06	1.72887e+06	1.80045e+06	149396	127557	144377
HEL-S-10	V9HWI1	Epididymis secretory protein Li 10	224035	237251	221437	13073.9	13112.5	34359.3
HEL-S-100	V9HW39	Epididymis secretory protein Li 100	53237.5	53237.5	53237.5	Filtered	Filtered	Filtered
HEL-S-100n	V9HW96	Chaperonin containing TCP1, subunit 2 (Beta), isoform CRA_b	3127239	3193568	3.23527e+06	2.38351e+06	2.44472e+06	2.2547e+06
HEL-S-102	V9HW43	Epididymis secretory protein Li 102	1.25623e+06	1.1454e+06	1.21902e+06	251538	224850	267661
HEL-S-106	V9HW38	Epididymis secretory protein Li 106	152223	135772	153040	1.5399e+06	1.40359e+06	1.3113e+06
HEL-S-107	V9HW71	Endoplasmic reticulum resident protein 29	40485.7	113595	77040.5	2.43502e+06	2669238	2554097
HEL-S-108	V9HW56	Epididymis secretory protein Li 108	342967	336638	343706	396607	355213	343488
HEL-S-109	V9HW75	Epididymis secretory protein Li 109	Filtered	Filtered	Filtered	502190	514607	506458
HEL-S-112	V9HW92	Epididymis secretory protein Li 112	224240	226071	202187	70007.5	334797	97380.8
HEL-S-114	V9HW51	Epididymis secretory protein Li 114	Filtered	Filtered	Filtered	49321.6	50123.9	49722.8
HEL-S-123m	V9HW26	ATP synthase subunit alpha	154155	138458	145473	8931202	8968496	8817229
HEL-S-124m	V9HW84	Epididymis secretory sperm binding protein Li 124m	245912	229722	232629	17180176	15848470	10602704
HEL-S-125m	V9HWP2	Epididymis luminal protein 35	344319	354456	322332	22917432	24137044	21744510
HEL-S-128m	V9HWC7	Epididymis secretory sperm binding protein Li 128m	20788718	20690306	18975506	367719	347224	342099
HEL-S-130P	V9HWI3	Cathepsin D (Lysosomal aspartyl peptidase), isoform CRA_a	213033	212493	207200	485406	484651	438150
HEL-S-133P	V9HWB9	L-lactate dehydrogenase	12644429	11313778	12589509	2.99729e+06	3.08347e+06	2.75202e+06
HEL-S-15	V9HWI5	Cofilin 1 (Non-muscle), isoform CRA_b	4388218	4.53026e+06	4293374	858138	774321	918140
HEL-S-156an	V9HWH6	Purine nucleoside phosphorylase	161571	164863	174844	9765.36	9827.88	9890.39
HEL-S-162eP	V9HVZ4	Glyceraldehyde-3-phosphate dehydrogenase	41718244	39968596	38362424	7.31374e+06	6465621	6550152
HEL-S-164nA	V9HWJ0	Epididymis secretory sperm binding protein Li 164nA	127800	155866	127495	8718895	9333384	8767842
HEL-S-165mP	V9HWI0	Epididymis secretory protein Li 6	251742	242977	237929	105495	93553	113692
HEL-S-166mP	V9HWA2	Aldo-keto reductase family 7, member A2 (Aflatoxin aldehyde reductase)	232219	230637	219122	135638	122728	145393
HEL-S-1a	V9HWC3	Epididymis secretory sperm binding protein Li 1a	53705.7	66978.6	74735.6	Filtered	Filtered	Filtered
HEL-S-21	V9HWG9	Epididymis secretory protein Li 21	1.19269e+06	1053561	966489	28077.7	32486.1	37473.1
HEL-S-22	V9HWE9	Epididymis secretory protein Li 22	2532244	2.22966e+06	2237357	125838	128375	126793
HEL-S-26	V9HWJ2	Isocitrate dehydrogenase [NADP]	259161	239448	222432	14369.6	16807.7	17226.8
HEL-S-270	V9HW65	Annexin	19286116	16189151	16539231	370931	367336	405954
HEL-S-277	V9HW53	Dimethylarginine dimethylaminohydrolase 2, isoform CRA_a	136012	126955	156156	26852.9	18879.3	27526
HEL-S-28	V9HWF0	Epididymis secretory protein Li 28	228058	204660	326553	Filtered	Filtered	Filtered
HEL-S-283	V9HWJ8	Epididymis secretory protein Li 283	409085	341363	388577	97785.3	114217	111793
HEL-S-29	V9HWH2	Creatine kinase brain isoform 1	2.49445e+06	2.55475e+06	2.27329e+06	144958	131281	129924
HEL-S-2a	V9HW12	Epididymis secretory sperm binding protein Li 2a	225422	191243	173259	4077.65	6117.08	5097.36
HEL-S-30	V9HWB8	Pyruvate kinase	15940182	15716491	14633253	838086	917259	855086
HEL-S-301	V9HW73	Epididymis secretory protein Li 301	5525.06	8057.44	5314	Filtered	Filtered	Filtered
HEL-S-302	V9HW45	Epididymis secretory protein Li 302	48385.3	56199.9	40570.7	43460.6	49581.5	47771.3
HEL-S-303	V9HW44	Epididymis secretory protein Li 303	1.52036e+06	858031	1511874	59516.5	59398.6	68413.6
HEL-S-31	V9HWH3	Epididymis secretory protein Li 31	674702	686309	649811	33833.6	30413.1	33706.1
HEL-S-310	V9HW01	Epididymis secretory protein Li 310	258320	249956	231583	476628	497620	514933
HEL-S-32	V9HWF2	Malate dehydrogenase	1.14761e+06	1.13498e+06	1.19654e+06	245153	236601	245094
HEL-S-36	V9HWC5	Epididymis secretory protein Li 36	11087.2	11087.2	11087.2	Filtered	Filtered	Filtered
HEL-S-39	V9HWC6	Peptidyl-prolyl cis-trans isomerase	513789	473817	475340	2991386	3.12354e+06	3.18447e+06
HEL-S-42	V9HWD0	Epididymis secretory protein Li 42	16950	18284.5	15615.6	Filtered	Filtered	Filtered
HEL-S-43	V9HWH9	Protein S100	4.81943e+06	4711584	5512300	396841	595199	495869
HEL-S-44	V9HWC9	Superoxide dismutase [Cu-Zn]	268204	296016	255686	15947.6	19728.4	18805.8
HEL-S-45	V9HWG3	Epididymis secretory protein Li 45	161030	167741	159854	Filtered	Filtered	Filtered
HEL-S-47e	V9HWE8	Epididymis secretory sperm binding protein Li 47e	148495	127346	124657	Filtered	Filtered	Filtered
HEL-S-49	V9HWK1	Triosephosphate isomerase	2882500	2.50292e+06	2.46721e+06	209822	209446	202585
HEL-S-51	V9HWI6	Epididymis secretory protein Li 51	423063	258143	417484	Filtered	Filtered	Filtered
HEL-S-52	V9HWG7	Epididymis secretory protein Li 52	1.2329e+06	1.33893e+06	1.1895e+06	436037	525019	485827
HEL-S-55	V9HW35	Epididymis secretory protein Li 55	3.60672e+06	3125664	3.56191e+06	8.22645e+06	8660896	8.31892e+06
HEL-S-61	V9HW29	Kinesin-like protein	174047	234006	302732	83290.5	82463.5	102542
HEL-S-62p	V9HWA9	Epididymis secretory sperm binding protein Li 62p	1.60273e+06	1.3838e+06	1.50227e+06	Filtered	Filtered	Filtered
HEL-S-64p	V9HWJ1	Glutathione synthetase	62693.3	102617	48687.8	44325.4	75801.6	119695
HEL-S-66	V9HW69	Epididymis secretory protein Li 66	206329	244607	237015	115097	92498.4	81357.7
HEL-S-66p	V9HWB5	Epididymis secretory sperm binding protein Li 66p	699727	608395	657854	144571	200476	89967.3
HEL-S-67p	V9HWC2	Epididymis secretory sperm binding protein Li 67p	1245691	1.03237e+06	1.12373e+06	755674	712228	809322
HEL-S-68p	V9HWF4	Phosphoglycerate kinase	2.02279e+06	1.87719e+06	2031133	313875	364122	317673
HEL-S-69	V9HW37	Epididymis secretory protein Li 69	2.49474e+06	2585040	2.52106e+06	1495482	1.44311e+06	1.13812e+06
HEL-S-69p	V9HWF5	Peptidyl-prolyl cis-trans isomerase	4.48015e+06	4.50208e+06	4.33323e+06	1.33014e+06	1.22482e+06	1.29812e+06
HEL-S-70	V9HW80	Epididymis luminal protein 220	7571681	7710997	7.45576e+06	2581549	2.76042e+06	2.51007e+06
HEL-S-70p	V9HWH7	Epididymis secretory sperm binding protein Li 70p	901969	932314	867797	373884	370707	365903
HEL-S-71	V9HW41	Epididymis secretory protein Li 71	2839357	2.49634e+06	2.64426e+06	592504	593682	633672
HEL-S-72p	V9HW22	Epididymis luminal protein 33	16164349	16527432	17875000	14250913	14423335	14919577
HEL-S-77	V9HW58	Epididymis secretory protein Li 77	208857	126388	127129	155398	172270	175378
HEL-S-77p	V9HW00	Epididymis secretory sperm binding protein Li 77p (Fragment)	90355.7	79129.4	101308	51649.4	48132.4	55765
HEL-S-78p	V9HVY1	Epididymis secretory sperm binding protein Li 78p	936419	843438	751688	79955.9	79955.9	79955.9
HEL-S-80p	V9HW04	Serine/threonine-protein phosphatase	849677	825125	881637	623786	548436	588950
HEL-S-84	V9HW95	Epididymis secretory protein Li 84	Filtered	Filtered	Filtered	1.27224e+06	1.29172e+06	1.6148e+06
HEL-S-87p	V9HWN7	Fructose-bisphosphate aldolase	3109839	3.06935e+06	3.08934e+06	570836	1.17207e+06	1.25685e+06
HEL-S-8a	V9HW91	Epididymis secretory sperm binding protein Li 8a	169470	174191	164817	183851	195393	171017
HEL-S-90n	V9HWJ5	Nicotinate-nucleotide pyrophosphorylase [carboxylating]	391661	365380	418595	6626.47	5788.1	6207.28
HEL-S-91n	V9HW09	Epididymis secretory sperm binding protein Li 91n	408961	355169	383317	304460	322895	326214
HEL-S-94n	V9HW72	Epididymis secretory sperm binding protein Li 94n	4.12366e+06	3.89583e+06	3791225	1.1997e+06	1.31055e+06	1.16817e+06
HEL-S-95n	V9HW89	Epididymis secretory sperm binding protein Li 95n	148597	124287	157060	50559.6	59052.3	67545
HEMK1	Q9Y5R4	HemK methyltransferase family member 1	Filtered	Filtered	Filtered	30482	31569.7	31025.9
hEMMPRIN	Q54A51	Basigin (Ok blood group), isoform CRA_a	2.75439e+06	2.91012e+06	2956018	428485	429855	447005
HERC2	O95714	E3 ubiquitin-protein ligase HERC2	41188.6	41188.6	41188.6	Filtered	Filtered	Filtered
HERC4	Q5GLZ8	Probable E3 ubiquitin-protein ligase HERC4	152657	212618	157125	27877.7	27877.7	27877.7
HEXA	Q9BVJ8	HEXA protein (Fragment)	6375.3	11817.3	18099.5	125181	116639	109491
HEXB	P07686	Beta-hexosaminidase subunit beta	77986.2	44547.1	59949.6	118794	111752	105809
HEXIM1	O94992	Protein HEXIM1	Filtered	Filtered	Filtered	65376.9	63899.5	43027.6
HFE	Q9UK37	Hereditary haemochromatosis protein (Fragment)	22182.3	23760.4	22971.4	9728.88	14768.7	15243.2
HGS	O14964	Hepatocyte growth factor-regulated tyrosine kinase substrate	883289	1.09805e+06	786847	144772	136022	140111
HGSNAT	Q68CP4	Heparan-alpha-glucosaminide N-acetyltransferase	157765	153663	112204	70554.7	64236.6	52839.3
HHIPL2	Q6UWX4	HHIP-like protein 2	503452	562873	563521	95110.2	97788.3	100853
HIBADH	P31937	3-hydroxyisobutyrate dehydrogenase, mitochondrial	17206.9	17206.9	17206.9	989802	962106	1.03961e+06
HIBCH	Q6NVY1	3-hydroxyisobutyryl-CoA hydrolase, mitochondrial	Filtered	Filtered	Filtered	291483	294075	331638
HIBCH	B9A058	3-hydroxyisobutyryl-CoA hydrolase, mitochondrial	Filtered	Filtered	Filtered	16435.2	13844.1	12009.4
HIGD2A	Q9BW72	HIG1 domain family member 2A, mitochondrial	Filtered	Filtered	Filtered	99592.1	118103	107373
HINT1	P49773	Histidine triad nucleotide-binding protein 1	212923	229990	207954	21440.6	18857.3	33300.4
HINT2	Q9BX68	Histidine triad nucleotide-binding protein 2, mitochondrial	Filtered	Filtered	Filtered	384174	338810	351862
HINT3	Q9NQE9	Histidine triad nucleotide-binding protein 3	Filtered	Filtered	Filtered	168055	168055	168055
HIP1	O00291	Huntingtin-interacting protein 1	Filtered	Filtered	Filtered	31014.6	22414.8	29736.3
HIP1R	O75146	Huntingtin-interacting protein 1-related protein	Filtered	Filtered	Filtered	3596.57	3596.57	3596.57
HIST1H1B	P16401	Histone H1.5	522753	571168	546189	48160.3	53771.4	49786.1
HIST1H1C	P16403	Histone H1.2	5331.75	16279.4	10805.6	1051.13	1051.13	1051.13
HIST1H1D	P16402	Histone H1.3	Filtered	Filtered	Filtered	5726.47	5726.47	5726.47
HIST1H1E	Q4VB24	Histone cluster 1, H1e	2.47662e+06	2.45921e+06	2.35167e+06	399408	429282	330565
HIST1H3A	Q71DI3	Histone H3.2	48986500	51529540	48197516	268136	264149	268292
HIST1H4L	P62805	Histone H4	68661312	58012356	62098212	345406	353594	314926
HIST2H2AB	Q8IUE6	Histone H2A type 2-B	1.00553e+06	1.14127e+06	968400	5538.34	6277.4	4562.16
HIST2H2BE	Q16778	Histone H2B type 2-E	1.09231e+06	1.22904e+06	1.01984e+06	36255.2	40661.9	38458.5
HIST2H3PS2	Q5TEC6	Histone H3	1.31577e+06	1.16261e+06	1.14667e+06	Filtered	Filtered	Filtered
HIST3H2A	Q7L7L0	Histone H2A type 3	115078408	102558472	95784896	931717	972320	935571
HISTHIST1H2BN	U3KQK0	Histone H2B	41395340	38467120	42859864	482074	464778	491011
HK1	Q59FD4	Hexokinase 1 isoform HKI variant (Fragment)	24284.7	121333	118206	284527	280304	295473
HK2	P52789	Hexokinase-2	19917.2	20208.7	19625.8	341813	331296	332130
HLA-A	G1ENZ0	MHC class I antigen (Fragment)	Filtered	Filtered	Filtered	34485.9	20407.7	24368.3
HLA-A	E2FIL8	MHC class I antigen (Fragment)	6525947	7239036	6227772	1.18877e+06	1.30692e+06	1.17986e+06
HLA-A	B5A516	MHC class I antigen (Fragment)	7.04735e+06	7106886	5.52805e+06	1.17194e+06	602388	1.10983e+06
HLA-A	R4I4B6	MHC class I antigen (Fragment)	7.03921e+06	7.03921e+06	7.03921e+06	1.58183e+06	1.62959e+06	1534065
HLA-A	I6RGV3	MHC class I antigen (Fragment)	5.58777e+06	6.3303e+06	6.61903e+06	1.45025e+06	1.57631e+06	1.495e+06
HLA-A	Q95J07	MHC Class I Antigen	4.96732e+06	5461151	4853479	1.44788e+06	1326702	1.249e+06
HLA-A	H2DH13	MHC class I antigen (Fragment)	494471	540647	565714	106589	108725	82929
HLA-A	A0A090KKC3	HLA class I antigen (Fragment)	86733.5	77716.2	74087.3	18863.9	20125.5	19054.7
HLA-B	B7XH59	MHC class I antigen (Fragment)	3.28808e+06	3651037	3.14979e+06	599595	659314	614428
HLA-B	G9I2K8	MHC Class I antigen (Fragment)	699123	753013	785352	211069	246832	230735
HLA-B	A0A140HMA0	MHC class I antigen	207588	211346	180188	45685.7	43046.3	42347.6
HLA-B	F4NBQ6	MHC class I antigen (Fragment)	58091.6	39693.3	46571.5	402506	402506	402506
HLA-C	V6A6E5	MHC class I antigen	7.04735e+06	7106886	5.52805e+06	1.17194e+06	1.11628e+06	1.10983e+06
HLA-C	A0A0S4T3F5	MHC class I antigen	767401	898489	915090	195590	199458	209025
HLA-C	A0A0S4T1M1	MHC class I antigen	728349	709549	388242	161494	137168	172497
HLA-C	S5DI43	MHC class I antigen (Fragment)	21262.1	34835.3	22053.8	5480.3	13895.5	9814.74
HM13	Q8TCT9	Minor histocompatibility antigen H13	Filtered	Filtered	Filtered	2.69179e+06	2.87197e+06	2.86144e+06
HMGA1	P17096	High mobility group protein HMG-I/HMG-Y	1.45171e+06	1.11615e+06	818220	87533.9	184971	33965.1
HMGA1	Q5T6U8	High mobility group AT-hook 1	305697	267297	180025	8687.23	12382	11219.6
HMGA2	Q1M183	HMGA2e	96922.4	92049.9	47948.4	Filtered	Filtered	Filtered
HMGB1	Q5T7C4	High mobility group protein B1	117988	98985.7	216699	109193	95291.8	101402
HMGCL	P35914	Hydroxymethylglutaryl-CoA lyase, mitochondrial	Filtered	Filtered	Filtered	302970	283690	311543
HMGCS1	Q8N995	cDNA FLJ38173 fis, clone FCBBF1000053, highly similar to HYDROXYMETHYLGLUTARYL-COA SYNTHASE, CYTOPLASMIC	24379.9	24379.9	24379.9	Filtered	Filtered	Filtered
HMOX1	Q96DI8	Heme oxygenase (Decycling) 1	Filtered	Filtered	Filtered	47808.5	47342.2	49506.8
HMOX2	Q6IBP2	HMOX2 protein	108478	108478	108478	460024	507793	507130
HN1L	Q9H910	Hematological and neurological expressed 1-like protein	85204.4	72457.8	82444	36994.2	37962.3	39463
HNRNPA0	Q13151	Heterogeneous nuclear ribonucleoprotein A0	Filtered	Filtered	Filtered	340914	111842	126155
HNRNPA2B1	P22626	Heterogeneous nuclear ribonucleoproteins A2/B1	650980	658143	625317	3.87571e+06	3.91114e+06	3837474
HNRNPA3	P51991	Heterogeneous nuclear ribonucleoprotein A3	73152.4	66603.4	56139.1	337803	361893	311338
HNRNPAB	Q53F64	Heterogeneous nuclear ribonucleoprotein AB isoform a variant (Fragment)	75311.2	66693.9	50917.1	269481	271266	248012
HNRNPC	G3V4W0	Heterogeneous nuclear ribonucleoproteins C1/C2 (Fragment)	1.95537e+06	1.6961e+06	1.8039e+06	3.24086e+06	3458196	1.34864e+06
HNRNPD	Q14103	Heterogeneous nuclear ribonucleoprotein D0	440726	424214	368318	922221	1.01573e+06	1017452
HNRNPDL	O14979	Heterogeneous nuclear ribonucleoprotein D-like	289265	288380	255610	640789	827706	803073
HNRNPF	P52597	Heterogeneous nuclear ribonucleoprotein F	51762.8	51762.8	51762.8	764874	697552	737439
HNRNPH1	P31943	Heterogeneous nuclear ribonucleoprotein H	252573	251783	252892	2743521	2.62109e+06	2.48855e+06
HNRNPH2	P55795	Heterogeneous nuclear ribonucleoprotein H2	Filtered	Filtered	Filtered	269647	285678	244724
HNRNPH3	Q53F48	Heterogeneous nuclear ribonucleoprotein H3 isoform a variant (Fragment)	49829	51769.7	48319.6	270421	311617	286634
HNRNPL	Q6NTA2	HNRNPL protein (Fragment)	230455	215016	157254	374982	351234	379645
HNRNPM	M0QZM1	Heterogeneous nuclear ribonucleoprotein M (Fragment)	Filtered	Filtered	Filtered	85301.9	130098	135527
HNRNPM	P52272	Heterogeneous nuclear ribonucleoprotein M	130783	122790	63593	378556	362207	337803
HNRNPR	O43390	Heterogeneous nuclear ribonucleoprotein R	86960.9	70017.4	114211	190825	199481	212514
HNRNPU	Q00839	Heterogeneous nuclear ribonucleoprotein U	426122	386575	398000	2.72632e+06	2608292	2.76431e+06
HNRNPUL2	Q1KMD3	Heterogeneous nuclear ribonucleoprotein U-like protein 2	27430.8	55401.9	43929	187519	209723	566554
HNRPA1	P09651	Heterogeneous nuclear ribonucleoprotein A1	210502	233356	229659	1.27557e+06	1.2802e+06	1.20936e+06
HNRPK	Q6IBN1	HNRPK protein	1.17173e+06	1218971	997138	4290938	4437256	4.56968e+06
HNRPLL	Q8WVV9	Heterogeneous nuclear ribonucleoprotein L-like	7192.29	7192.29	7192.29	11477.1	17109.8	13999.7
HNRPUL1	Q9BUJ2	Heterogeneous nuclear ribonucleoprotein U-like protein 1	196228	193189	191919	287924	270730	290828
HOOK3	Q86VS8	Protein Hook homolog 3	Filtered	Filtered	Filtered	8193.98	8193.98	8193.98
HP1BP3	X6RGJ2	Heterochromatin protein 1-binding protein 3 (Fragment)	287858	285060	291994	60509.6	47767.4	58004.2
HPCAL1	Q6FGY1	HPCAL1 protein	138943	188029	186486	92336.5	97625.4	91314.2
HPDL	Q96IR7	4-hydroxyphenylpyruvate dioxygenase-like protein	85547.1	85547.1	85547.1	1.34272e+06	1.29161e+06	1.33565e+06
HPR	P00739	Haptoglobin-related protein	194425	223965	199354	64650.4	73260.7	59981.3
HPRT1	Q6LET3	HPRT1 protein (Fragment)	527000	544915	449977	38678.7	40509.2	42166
HRAS	X5D945	Harvey rat sarcoma viral oncoprotein isoform A (Fragment)	4816563	4767554	5172654	1.15378e+06	1.40478e+06	1.14014e+06
HRNR	Q86YZ3	Hornerin	6315.87	6912.04	6895.37	4013.95	3625.2	3948.25
HRS	Q52NV4	Histidyl-tRNA synthetase	125067	113052	99353.6	58073.6	63115.3	53031.9
HRSP12	P52758	Ribonuclease UK114	Filtered	Filtered	Filtered	110686	120385	139774
HS2ST1	Q7LGA3	Heparan sulfate 2-O-sulfotransferase 1	93164	103715	89164.5	384309	364991	337508
HS6ST2	Q96MM7	Heparan-sulfate 6-O-sulfotransferase 2	44837.6	35892.5	22693	8790.98	8790.98	8790.98
HSBP1	O75506	Heat shock factor-binding protein 1	57111.8	64733.7	61639	124072	132435	142815
HSCB	Q8IWL3	Iron-sulfur cluster co-chaperone protein HscB, mitochondrial	Filtered	Filtered	Filtered	147174	148131	142902
HSD17B10	Q99714	3-hydroxyacyl-CoA dehydrogenase type-2	54479.9	58004.9	55381.9	4949957	4.35739e+06	4.53239e+06
HSD17B11	Q8NBQ5	Estradiol 17-beta-dehydrogenase 11	8333.8	8333.8	8333.8	157315	134403	165623
HSD17B12	Q53GQ0	Very-long-chain 3-oxoacyl-CoA reductase	13793.4	23021.8	20695.2	247753	285545	255642
HSD17B4	P51659	Peroxisomal multifunctional enzyme type 2	102309	177712	146044	1.3012e+06	1132329	1.13552e+06
HSD17B7	P56937	3-keto-steroid reductase	Filtered	Filtered	Filtered	157176	92620.3	173993
HSDL1	Q3SXM5	Inactive hydroxysteroid dehydrogenase-like protein 1	Filtered	Filtered	Filtered	216676	202299	227214
HSDL2	Q6YN16	Hydroxysteroid dehydrogenase-like protein 2	198004	34252.9	116128	330094	335063	310355
HSP90AA1	P07900	Heat shock protein HSP 90-alpha	3.25048e+06	3.23115e+06	3.90163e+06	591550	665444	621953
HSP90AB1	P08238	Heat shock protein HSP 90-beta	15818419	14763164	14754476	6970800	4839476	7.13139e+06
HSPA13	Q53FK2	Stress 70 protein chaperone, microsome-associated, 60kDa variant (Fragment)	43427	43427	43427	126488	125718	142512
HSPA14	Q0VDF9	Heat shock 70 kDa protein 14	Filtered	Filtered	Filtered	25072.2	25072.2	25072.2
HSPA1L	Q53FA3	Heat shock 70 kDa protein 1-like (Fragment)	Filtered	Filtered	Filtered	54604.8	54604.8	54604.8
HSPA2	P54652	Heat shock-related 70 kDa protein 2	1.94065e+06	1.95135e+06	2.0139e+06	225462	238360	219587
HSPA4	P34932	Heat shock 70 kDa protein 4	850857	932405	873690	503380	496105	491398
HSPA4L	Q53ZP9	Heat shock protein apg-1	149523	91295.3	33067.2	62666.4	56722.6	20899.2
HSPA5	V9HWB4	Epididymis secretory sperm binding protein Li 89n	85764.4	178151	123821	9376151	9455013	10616679
HSPBP1	Q9NZL4	Hsp70-binding protein 1	322410	279855	303741	122591	115509	117628
HSPD1	P10809	60 kDa heat shock protein, mitochondrial	370007	404483	413267	41599664	53634524	41662528
HSPE1	P61604	10 kDa heat shock protein, mitochondrial	578956	538777	527381	46119424	46005724	49310992
HSPE1-MOB4	S4R3N1	Protein HSPE1-MOB4	97232.8	93729.9	90227	114940	122555	144533
HSPG2	A0A024RAB6	Heparan sulfate proteoglycan 2 (Perlecan), isoform CRA_b	20807266	19256540	20709876	96729.1	75346.6	83282.9
HSPH1	Q92598	Heat shock protein 105 kDa	427126	504111	482895	198096	206171	205345
HSR1	Q96QB8	GTP-binding protein	128047	234792	224992	Filtered	Filtered	Filtered
HTATIP2	Q9BUP3	Oxidoreductase HTATIP2	146439	152601	247041	685670	774228	636967
HTATSF1	O43719	HIV Tat-specific factor 1	Filtered	Filtered	Filtered	134980	144214	130966
hTIM44	Q9UPE4	Mitochondrial import inner membrane translocase subunit TIM44	64282.4	42182.8	47747.8	662000	733785	710460
HTRA1	Q92743	Serine protease HTRA1	1.22291e+06	1.05081e+06	1.07142e+06	70669.1	164902	11661
HTRA2	O43464	Serine protease HTRA2, mitochondrial	36528.9	36528.9	36528.9	421580	374006	396127
HTT	P42858	Huntingtin	45248.7	24081.2	55097.4	Filtered	Filtered	Filtered
HUWE1	Q7Z6Z7	E3 ubiquitin-protein ligase HUWE1	107842	121496	119596	68786.4	63304.2	69648.2
HVPS41	Q9H348	HVps41p	8566.06	10204.3	6927.8	16689.6	16843.4	15104.7
HYAL2	Q12891	Hyaluronidase-2	25445	36618.9	57094.1	2581.8	2581.8	2581.8
HYOU1	Q9Y4L1	Hypoxia up-regulated protein 1	131488	156848	145826	2.01852e+06	1.97185e+06	1.95438e+06
HYPK	Q9NX55	Huntingtin-interacting protein K	Filtered	Filtered	Filtered	4823.8	5716.19	6608.58
IARS	Q59G75	Isoleucyl-tRNA synthetase, cytoplasmic variant (Fragment)	1.22045e+06	1.1487e+06	1.15146e+06	387432	364218	401376
IARS2	Q9NSE4	Isoleucine--tRNA ligase, mitochondrial	270393	76662.7	25270.1	3572061	3.70858e+06	3.63672e+06
ICAM1	P05362	Intercellular adhesion molecule 1	1.32789e+06	1.40272e+06	1.46555e+06	378123	383534	380207
ICAM1	Q5NKV8	Intercellular adhesion molecule 1	555441	490049	535584	89928.7	86369.6	87170.9
ICAM5	Q9UMF0	Intercellular adhesion molecule 5	94528.5	77901.8	89462.5	47626.6	50698.7	49756.1
ICMT	O60725	Protein-S-isoprenylcysteine O-methyltransferase	Filtered	Filtered	Filtered	46544.6	85572.2	73748.4
IDE	P14735	Insulin-degrading enzyme	189212	198434	182256	130819	146996	131888
IDH2	Q53GL5	Isocitrate dehydrogenase 2 (NADP+), mitochondrial variant (Fragment)	623338	788194	480600	3.64823e+06	3614562	3.92093e+06
IDH3A	Q53GF8	Isocitrate dehydrogenase [NAD] subunit, mitochondrial (Fragment)	Filtered	Filtered	Filtered	2.69133e+06	2.76228e+06	2.95921e+06
IDH3B	O43837	Isocitrate dehydrogenase [NAD] subunit beta, mitochondrial	147263	147263	147263	1.39529e+06	1.44133e+06	1.30366e+06
IDH3G	P51553	Isocitrate dehydrogenase [NAD] subunit gamma, mitochondrial	Filtered	Filtered	Filtered	791333	786846	913455
IDI1	Q13907	Isopentenyl-diphosphate Delta-isomerase 1	52202.7	60185.6	62203.6	58206	70342.3	61475.2
IER3IP1	Q9Y5U9	Immediate early response 3-interacting protein 1	165826	220025	225361	660873	518935	700804
IFI30	P13284	Gamma-interferon-inducible lysosomal thiol reductase	Filtered	Filtered	Filtered	561.402	448.91	151.941
IFITM3	Q01628	Interferon-induced transmembrane protein 3	161083	243667	299265	34432.1	30997.7	29728.1
IFT20	Q8IY31	Intraflagellar transport protein 20 homolog	Filtered	Filtered	Filtered	37584.2	29929.6	24361.7
IGBP1	P78318	Immunoglobulin-binding protein 1	80721.1	62307.4	54748.4	Filtered	Filtered	Filtered
IGF1R	P08069	Insulin-like growth factor 1 receptor	2.17218e+06	2.26483e+06	1.85941e+06	315706	330930	294852
IGF2BP1	Q9NZI8	Insulin-like growth factor 2 mRNA-binding protein 1	435854	1.3422e+06	776635	264000	328512	273645
IGF2BP2	Q9Y6M1	Insulin-like growth factor 2 mRNA-binding protein 2	Filtered	Filtered	Filtered	52750	63410.1	62390.6
IGF2BP3	O00425	Insulin-like growth factor 2 mRNA-binding protein 3	19283	21996.8	16569.2	30958.6	29147.9	26826.5
IGF2R	P11717	Cation-independent mannose-6-phosphate receptor	2171603	2326545	2.22985e+06	1192441	1.19187e+06	1.18169e+06
IGFBP2	P18065	Insulin-like growth factor-binding protein 2	262215	174708	183066	56526.2	64227.2	69981
IGFBP4	P22692	Insulin-like growth factor-binding protein 4	25103.5	22390	23746.7	25291.9	33511.6	37662.4
IGFBP7	Q16270	Insulin-like growth factor-binding protein 7	311214	299508	251056	5525.94	6146.71	5836.32
IGL	Q6PIK1	IGL@ protein	33068.2	148560	28695.6	Filtered	Filtered	Filtered
IGSF3	O75054	Immunoglobulin superfamily member 3	2989120	2869412	2.47496e+06	163911	165459	178295
IGSF8	Q969P0	Immunoglobulin superfamily member 8	24660692	25015196	25874570	232030	214450	274875
IKBIP	Q70UQ0	Inhibitor of nuclear factor kappa-B kinase-interacting protein	Filtered	Filtered	Filtered	169819	184674	168027
IKBKAP	Q8N516	Elongator complex protein 1	1.95003e+06	92157.1	91024.4	25978.5	25978.5	25978.5
IL10RB	Q08334	Interleukin-10 receptor subunit beta	256447	224827	301185	Filtered	Filtered	Filtered
IL17RA	Q96F46	Interleukin-17 receptor A	76051.4	124124	214219	46786.6	85422.8	59347
IL18	Q96KJ8	Interleukin 18	151896	348390	270209	Filtered	Filtered	Filtered
IL27RA	Q6UWB1	Interleukin-27 receptor subunit alpha	112623	85951.1	98071.2	41439.9	41975.4	46461.2
IL6ST	Q17RA0	Interleukin 6 signal transducer (Gp130, oncostatin M receptor)	116042	131705	114761	34573.6	39862.1	43223.7
ILF2	Q53FG3	Interleukin enhancer binding factor 2 variant (Fragment)	653894	634700	586719	1.15105e+06	1.20082e+06	1.09281e+06
ILF3	Q12906	Interleukin enhancer-binding factor 3	204372	195872	209363	768010	882553	837026
ILVBL	M0R026	Acetolactate synthase-like protein	26011.7	4264.66	47758.7	119756	124449	116237
IMMT	Q16891	MICOS complex subunit MIC60	Filtered	Filtered	Filtered	607702	589027	630051
IMMT	C9J406	MICOS complex subunit MIC60	Filtered	Filtered	Filtered	16596.8	23219.9	7536.07
IMPAD1	Q9NX62	Inositol monophosphatase 3	260066	177876	293976	1.29865e+06	1.35577e+06	1.21906e+06
IMPDH2	P12268	Inosine-5'-monophosphate dehydrogenase 2	933273	911546	858382	189814	195537	184054
INAFM1	C9JVW0	Putative transmembrane protein INAFM1	20103.7	20103.7	20103.7	20191.1	22698.3	25205.4
INPP5A	Q8N6C1	CTCL tumor antigen HD-CL-02	221877	219653	212327	77101.9	44150.1	39245.2
INPP5K	Q9BT40	Inositol polyphosphate 5-phosphatase K	Filtered	Filtered	Filtered	37454.6	40412.7	28630.7
INPPL1	O15357	Phosphatidylinositol 3,4,5-trisphosphate 5-phosphatase 2	164374	169535	162307	12799.8	12799.8	12799.8
INSR	P06213	Insulin receptor	691164	584722	636204	74763.6	84435.6	80276
INTS1	Q8N201	Integrator complex subunit 1	Filtered	Filtered	Filtered	60908.6	60164.5	65119.7
INTS10	Q9NVR2	Integrator complex subunit 10	Filtered	Filtered	Filtered	11862.6	11862.6	11862.6
INTS3	Q68E01	Integrator complex subunit 3	16112.2	16112.2	16112.2	114865	103360	125804
INTS4	Q96HW7	Integrator complex subunit 4	Filtered	Filtered	Filtered	19663.7	41430.3	69690.5
INTS7	Q9NVH2	Integrator complex subunit 7	Filtered	Filtered	Filtered	5594.45	5623.32	5652.19
INTS9	Q9NV88	Integrator complex subunit 9	4961.74	5572.49	4350.99	22851.7	23353.4	17496.8
IPO4	Q8TEX9	Importin-4	312162	350234	259607	89623.8	100537	85630.8
IPO5	O00410	Importin-5	165938	133196	140101	161446	176040	170403
IPO7	O95373	Importin-7	495243	452903	470402	156145	164420	158364
IPO8	O15397	Importin-8	73765.9	80729.1	62076.8	73395.1	67138	67174.8
IPO9	Q96P70	Importin-9	35635.6	94133.1	43556.7	5813.9	5813.9	5813.9
IQGAP1	P46940	Ras GTPase-activating-like protein IQGAP1	1.75472e+06	1628903	1.66134e+06	468639	448153	419569
IRF2BP1	Q8IU81	Interferon regulatory factor 2-binding protein 1	48731.5	48731.5	48731.5	32467.2	15631.4	15356
IRF2BP2	Q7Z5L9	Interferon regulatory factor 2-binding protein 2	Filtered	Filtered	Filtered	57858.1	55930.5	44818.7
ISCA1	Q9BUE6	Iron-sulfur cluster assembly 1 homolog, mitochondrial	Filtered	Filtered	Filtered	128901	158324	120144
ISCA2	Q86U28	Iron-sulfur cluster assembly 2 homolog, mitochondrial	Filtered	Filtered	Filtered	166181	151221	163091
ISCU	Q9H1K1	Iron-sulfur cluster assembly enzyme ISCU, mitochondrial	Filtered	Filtered	Filtered	124654	114603	151797
ISOC1	Q96CN7	Isochorismatase domain-containing protein 1	74922.3	48102.2	75762.3	92733	132735	69897.9
ISOC2	Q96AB3	Isochorismatase domain-containing protein 2	Filtered	Filtered	Filtered	102275	106966	109405
IST1	P53990	IST1 homolog	1.16015e+06	876927	1.00131e+06	136151	47948.4	136802
ISY1	Q9ULR0	Pre-mRNA-splicing factor ISY1 homolog	Filtered	Filtered	Filtered	112838	116978	99888
ISYNA1	Q9NPH2	Inositol-3-phosphate synthase 1	258208	279236	266815	15649.4	92372.6	54011
ITCH	Q96J02	E3 ubiquitin-protein ligase Itchy homolog	826880	777931	739850	31755.9	28999	37343.7
ITFG1	Q8TB96	T-cell immunomodulatory protein	258755	225493	234231	96507.3	108820	106876
ITGA1	P56199	Integrin alpha-1	142256	144085	157972	Filtered	Filtered	Filtered
ITGA2	P17301	Integrin alpha-2	2489325	2286363	2468937	304071	288785	311649
ITGA2	E9PB77	Integrin alpha-2	481599	561183	597861	88010.4	67527.3	94393.8
ITGA3	P26006	Integrin alpha-3	2942473	2.65692e+06	2.52294e+06	81707.5	87738.4	95179.4
ITGA5	P08648	Integrin alpha-5	3.86031e+06	3.6766e+06	4006819	452153	455932	455838
ITGA6	P23229	Integrin alpha-6	10677122	10821033	10646568	569527	587032	566559
ITGAV	A5YM53	ITGAV protein	5358641	4.68307e+06	4.96604e+06	380891	400561	357887
ITGB1	P05556	Integrin beta-1	7676470	7.72378e+06	7992213	2.39746e+06	2847837	2456434
ITGB1BP1	Q6IAZ8	ITGB1BP1 protein	6301.18	7361.58	6831.38	77311.4	21316.7	20023.6
ITGB3	P05106	Integrin beta-3	98108.4	76510.2	102599	Filtered	Filtered	Filtered
ITGB4	P16144	Integrin beta-4	622698	580471	567929	56901.2	53415.3	53004.2
ITGB5	P18084	Integrin beta-5	3.65853e+06	3.34525e+06	3.24869e+06	256212	258025	254245
ITGB8	P26012	Integrin beta-8	188960	177386	180151	872801	430933	29113.3
ITIH1	P19827	Inter-alpha-trypsin inhibitor heavy chain H1	492150	408623	436918	Filtered	Filtered	Filtered
ITIH2	Q5T985	Inter-alpha-trypsin inhibitor heavy chain H2	1.31093e+06	1.26475e+06	1.21094e+06	109993	5775.81	57884.5
ITIH3	Q06033	Inter-alpha-trypsin inhibitor heavy chain H3	376600	389042	440033	Filtered	Filtered	Filtered
ITIH4	Q14624	Inter-alpha-trypsin inhibitor heavy chain H4	467767	406287	357125	Filtered	Filtered	Filtered
ITM2B	Q9Y287	Integral membrane protein 2B	426173	398004	440059	284948	60504.2	101268
ITM2C	Q9NQX7	Integral membrane protein 2C	208176	189282	167868	48584.8	36045.9	23507
ITPA	Q9BY32	Inosine triphosphate pyrophosphatase	306834	365309	330577	78913.4	76173.2	60274.6
ITPR1	Q14643	Inositol 1,4,5-trisphosphate receptor type 1	76521.4	152743	124349	713495	657657	690314
ITPR2	Q14571	Inositol 1,4,5-trisphosphate receptor type 2	29923.4	29923.4	29923.4	309839	341789	337734
ITPR3	Q14573	Inositol 1,4,5-trisphosphate receptor type 3	Filtered	Filtered	Filtered	334345	299256	330193
ITPRIP	Q8IWB1	Inositol 1,4,5-trisphosphate receptor-interacting protein	Filtered	Filtered	Filtered	51320.2	51539.1	48119.9
ITSN1	Q15811	Intersectin-1	118217	131356	120158	25950.9	22973.2	20877.1
ITSN2	Q9NZM3	Intersectin-2	34644.2	32084.4	25061.1	14355.1	9639.4	17168.6
IVD	P26440	Isovaleryl-CoA dehydrogenase, mitochondrial	Filtered	Filtered	Filtered	301401	302028	308254
IWS1	Q96ST2	Protein IWS1 homolog	Filtered	Filtered	Filtered	12658.7	11367.1	13950.4
JADE2	Q9NQC1	Protein Jade-2	3.87803e+06	3.77551e+06	3567071	628404	766372	763114
JAGN1	Q8N5M9	Protein jagunal homolog 1	Filtered	Filtered	Filtered	201808	202860	204611
JAK1	Q4LDX3	Tyrosine-protein kinase	273204	268711	255193	27916.6	32222	36527.3
JAM3	Q9BX67	Junctional adhesion molecule C	795430	907136	1.19942e+06	193780	142429	219034
JARID2	Q92833	Protein Jumonji	Filtered	Filtered	Filtered	2330.04	1805.1	1991.4
JCHAIN	P01591	Immunoglobulin J chain	105154	125829	130945	Filtered	Filtered	Filtered
JMJD8	Q96S16	JmjC domain-containing protein 8	17102.2	27087.6	37072.9	90137.8	100342	92213.7
JTB	O76095	Protein JTB	9672.11	9088.52	8504.93	47920.2	34801.1	36003.4
JUP	P14923	Junction plakoglobin	2201622	2.09421e+06	2106656	609543	612904	639954
KANK2	Q63ZY3	KN motif and ankyrin repeat domain-containing protein 2	63620	73553.8	51948	62365	64652.6	66726.1
KARS	Q15046	Lysine--tRNA ligase	358729	327900	356026	444905	505600	494809
KAT7	O95251	Histone acetyltransferase KAT7	Filtered	Filtered	Filtered	26608	29762.2	32430.9
KCNMA1	S4R2X4	Calcium-activated potassium channel subunit alpha-1 (Fragment)	Filtered	Filtered	Filtered	59262.4	59504.9	59747.3
KCNN4	O15554	Intermediate conductance calcium-activated potassium channel protein 4	171987	135066	176414	29320	29269.2	29164.1
KCT2	Q8NC54	Keratinocyte-associated transmembrane protein 2	Filtered	Filtered	Filtered	331002	272381	261908
KDELC2	Q7Z4H8	KDEL motif-containing protein 2	Filtered	Filtered	Filtered	595409	591781	532414
KDELR1	P24390	ER lumen protein-retaining receptor 1	38613.5	61264.4	55778.9	211786	181031	155273
KDM1A	O60341	Lysine-specific histone demethylase 1A	69028.4	57215.7	98726.9	164052	233336	217995
KDM2A	Q9Y2K7	Lysine-specific demethylase 2A	Filtered	Filtered	Filtered	42064.9	39830.7	32978.3
KDSR	Q06136	3-ketodihydrosphingosine reductase	Filtered	Filtered	Filtered	108079	106141	90518.9
KHDRBS1	Q07666	KH domain-containing, RNA-binding, signal transduction-associated protein 1	78748.4	94982	94748.7	133015	128736	137747
KHNYN	O15037	Protein KHNYN	49251.7	49251.7	49251.7	15015.2	15015.2	15015.2
KHSRP	Q92945	Far upstream element-binding protein 2	462962	497954	536058	590290	652482	531739
KIAA0063	Q6IB81	KIAA0063 protein	83140.4	106771	130402	Filtered	Filtered	Filtered
KIAA0100	Q14667	Protein KIAA0100	Filtered	Filtered	Filtered	9495.3	8802.1	9848.85
KIAA0319	Q5VV43	Dyslexia-associated protein KIAA0319	24408.3	18384.5	12360.8	Filtered	Filtered	Filtered
KIAA0319L	Q8IZA0	Dyslexia-associated protein KIAA0319-like protein	198004	179969	182092	83603.4	79141.8	92599
KIAA0391	O15091	Mitochondrial ribonuclease P protein 3	Filtered	Filtered	Filtered	312297	372850	357726
KIAA0528	B7ZLK2	KIAA0528 protein	200433	235625	226836	100644	104055	116703
KIAA1033	B7ZKT9	KIAA1033 protein	68915.1	65005.4	72329.6	29058.5	29058.5	29058.5
KIAA1147	C9J7X6	Protein LCHN	Filtered	Filtered	Filtered	12937.2	12937.2	12937.2
KIAA1161	Q6NSJ0	Uncharacterized family 31 glucosidase KIAA1161	Filtered	Filtered	Filtered	5245.54	5245.54	5245.54
KIAA1429	Q69YN4	Protein virilizer homolog	336000	320257	233441	80271.9	84634.2	83842.5
KIAA1522	Q9P206	Uncharacterized protein KIAA1522	92898.4	130256	122759	58568.1	53317.5	49052.3
KIAA1996	Q8NCM9	KIAA1996 protein (Fragment)	Filtered	Filtered	Filtered	26590.4	13091.3	33466.9
KIAA2013	Q8IYS2	Uncharacterized protein KIAA2013	45900.7	91327.6	10861	126891	102284	132102
KIDINS220	Q9ULH0	Kinase D-interacting substrate of 220 kDa	501543	496104	494344	146786	163021	139193
KIF1BP	Q96EK5	KIF1-binding protein	Filtered	Filtered	Filtered	15167.5	15167.5	15167.5
KIF23	Q02241	Kinesin-like protein KIF23	65977.4	57018.4	51835.2	23665.6	19333.3	21410.7
KIF4A	Q6PKB2	Kinesin-like protein (Fragment)	Filtered	Filtered	Filtered	5326.07	4367.35	4224.56
KIRREL	Q96J84	Kin of IRRE-like protein 1	450080	444911	430670	106406	113812	98814.8
[truncated: 2,671 more rows]
