# Supplementary material for: Preferential Localization of MUC1 Glycoprotein in Exosomes Secreted by Non-Small Cell Lung Carcinoma Cells
Source: Int J Mol Sci. 2019 Jan 14;20(2):323. doi: 10.3390/ijms20020323 (PMC6358839; doi:10.3390/ijms20020323)
Supplement: Supplementary file 1 [file ijms-20-00323-s001.zip › ijms-419133 Supplementary files - new/Table S2.xlsx]

## Sheet: 定量数据处理
PG.Genes	PG.ProteinAccessions	PG.ProteinDescriptions	EX1	EX2	EX3	MP1	MP2	MP3	Ave_Ex	Ave_MP	Ratio-MP/EX	P Value
;WDHD1;WDHD1;WDHD1	Q05DR3	WDHD1 protein (Fragment)	1	1	1	987.053	987.053	987.053	1	987.053	987.053	6.64645e-33
RFC4	P35249	Replication factor C subunit 4	1	1	1	689.559	689.559	689.559	1	689.559	689.559	1.36304e-32
PRG1;SRGN	P10124	Serglycin	1.41083e+06	1.4232e+06	1.40453e+06	68180.1	84175.8	79772.7	1.41285e+06	77376.2	0.0547659	7.20607e-09
EIF3E	Q6IAX5	Eukaryotic translation initiation factor 3 subunit E	718457	712252	710204	128683	123808	133514	713638	128668	0.1803	1.26306e-08
;PRKCSH	K7ELL7	Glucosidase 2 subunit beta	38548.1	42500.1	3650.29	4663105	4.60524e+06	4.65569e+06	28232.8	4.64134e+06	164.395	2.42527e-08
eIF3a;EIF3A;EIF3A	Q24JU4	Eukaryotic translation initiation factor 3 subunit A	895532	879839	885895	156729	170193	161319	887089	162747	0.183462	3.92523e-08
ANPEP;ANPEP;	Q59E93	Membrane alanine aminopeptidase variant (Fragment)	4203741	4.28174e+06	4213023	413388	411257	355695	4.23284e+06	393447	0.0929511	6.53468e-08
SLC38A2;;SLC38A2	Q96QD8	Sodium-coupled neutral amino acid transporter 2	356428	362037	353676	24031.8	26549.2	18694.4	357381	23091.8	0.064614	6.58422e-08
GBAS	O75323	Protein NipSnap homolog 2	100208	88610	94408.8	523201	531568	520967	94408.8	525245	5.56352	8.28653e-08
AGPAT1;;;;AGPAT1;	Q9HBM8	cDNA, FLJ78849, highly similar to 1-acyl-sn-glycerol-3-phosphate acyltransferase alpha (EC 2.3.1.51)	1	1	1	129912	129978	130044	1	129978	129978	8.55916e-08
SLC25A22	Q9H936	Mitochondrial glutamate carrier 1	2674905	2674905	2674905	219185	217933	221052	2674905	219390	0.0820179	1.36186e-07
STX3;STX3;STX3;STX3;STX3A;DKFZp686L1857	Q7Z338	Putative uncharacterized protein DKFZp686L1857	227962	224567	224023	48665.4	44328.9	43878	225518	45624.1	0.202308	1.52347e-07
CAPNS1	P04632	Calpain small subunit 1	1.07932e+06	1.07927e+06	1.08737e+06	119700	115224	131152	1.08199e+06	122025	0.112779	1.99952e-07
;LTBR;LTBR	P36941	Tumor necrosis factor receptor superfamily member 3	765861	765861	765861	8365.88	7073.2	7719.54	765861	7719.54	0.0100796	2.4227e-07
SPTAN1	Q13813	Spectrin alpha chain, non-erythrocytic 1	205701	184625	198610	782936	790022	801497	196312	791485	4.03178	2.73908e-07
PLSCR1	O15162	Phospholipid scramblase 1	602888	611270	616492	50038.2	67106.9	53392.3	610217	56845.8	0.0931568	2.93488e-07
PLOD3	O60568	Procollagen-lysine,2-oxoglutarate 5-dioxygenase 3	291004	287174	300294	2.06632e+06	2.07248e+06	2.04685e+06	292824	2.06188e+06	7.04138	3.14057e-07
GNA13	Q14344	Guanine nucleotide-binding protein subunit alpha-13	12777320	13048385	12944912	3.20778e+06	3.07045e+06	3.03393e+06	12923539	3.10406e+06	0.240186	3.23728e-07
LRRC59	Q96AG4	Leucine-rich repeat-containing protein 59	141373	177535	124561	2.9899e+06	3.01152e+06	2.93321e+06	147823	2.97821e+06	20.1471	3.56159e-07
CBX3	Q13185	Chromobox protein homolog 3	1	1	1	104965	104745	104904	1	104871	104871	3.91202e-07
;;SUCLG1;SUCLG1	Q6IAL5	Putative uncharacterized protein tmp_locus_1	109379	135854	82903.1	1.65084e+06	1.62622e+06	1688150	109379	1.65507e+06	15.1316	4.48911e-07
LTF;;LTF;;;;;LTF;LTF;LTF;;;HEL110;	W8QEY1	Lactoferrin	8644836	8499046	8.37335e+06	662117	977156	899633	8.50574e+06	846302	0.0994977	6.02441e-07
EPHA2	P29317	Ephrin type-A receptor 2	597373	612525	610346	55560.4	59322.9	49224.2	606748	54702.5	0.0901569	6.32912e-07
GRHPR	Q9UBQ7	Glyoxylate reductase/hydroxypyruvate reductase	184975	174781	194221	619003	610248	629400	184659	619550	3.3551	6.48237e-07
;SERPINF1;SERPINF1;SERPINF1;SERPINF1;SERPINF1;SERPINF1	P36955	Pigment epithelium-derived factor	160719	160230	160474	1	1	1	160474	1	6.23153e-06	7.73457e-07
	I1SRC5	UBE2L3/KRAS fusion protein	8026236	7809837	7855167	1.26621e+06	1.12941e+06	1.24536e+06	7897080	1.21366e+06	0.153684	8.17682e-07
PABPN1	Q86U42	Polyadenylate-binding protein 2	76527.6	73765.1	65019.1	317265	322231	328888	71770.6	322795	4.49759	8.31557e-07
SOD2	Q7Z7M4	Superoxide dismutase (Fragment)	32071.2	232944	245788	5686907	5565061	5504574	170268	5585514	32.8043	8.38888e-07
RPS16	P62249	40S ribosomal protein S16	1.98269e+06	1.92848e+06	1.96576e+06	387589	422766	411024	1.95898e+06	407126	0.207826	9.56588e-07
LAMB2	P55268	Laminin subunit beta-2	19021368	18898202	18873112	674379	722651	693004	18930894	696678	0.0368011	9.8021e-07
CC2D1A	Q6P1N0	Coiled-coil and C2 domain-containing protein 1A	211976	217698	221261	17224.7	16608.5	10767.5	216978	14866.9	0.0685179	1.06955e-06
VCP;HEL-S-70	V9HW80	Epididymis luminal protein 220	7571681	7710997	7.45576e+06	2581549	2.76042e+06	2.51007e+06	7.57948e+06	2.61735e+06	0.34532	1.19216e-06
;RAD23B;	Q53F10	UV excision repair protein RAD23 homolog B variant (Fragment)	264747	269221	271008	118983	117715	111610	268325	116102	0.432693	1.28624e-06
U2AF1;U2AF1L5;U2AF1	Q01081	Splicing factor U2AF 35 kDa subunit	49950.7	45829	41131.1	245551	250135	256217	45636.9	250634	5.49191	1.30015e-06
	A8K6Q8	cDNA FLJ75881, highly similar to Homo sapiens transferrin receptor (p90, CD71) (TFRC), mRNA	809382	831709	820626	415071	411213	395425	820572	407236	0.496284	1.3041e-06
	E9PSI1	Transmembrane 9 superfamily member	118078	104624	128844	578982	604540	594093	117182	592539	5.05657	1.31666e-06
GLO1;HEL-S-74;GLO1	X5DNM4	Lactoylglutathione lyase (Fragment)	632884	612331	637674	44388.4	30503.6	61676.1	627630	45522.7	0.0725311	1.32928e-06
ATP2A2	P16615	Sarcoplasmic/endoplasmic reticulum calcium ATPase 2	9373.96	58909.2	26169.9	1500048	1566054	1553031	31484.4	1539711	48.904	1.34654e-06
ATAD1	Q8NBU5	ATPase family AAA domain-containing protein 1	1	1	1	461713	463431	463392	1	462845	462845	1.49748e-06
PFKM	P08237	ATP-dependent 6-phosphofructokinase, muscle type	264575	253167	254087	29730.2	26808	38248.7	257276	31595.7	0.122808	1.52608e-06
HNRNPA2B1	P22626	Heterogeneous nuclear ribonucleoproteins A2/B1	650980	658143	625317	3.87571e+06	3.91114e+06	3837474	644813	3.87478e+06	6.00914	1.63193e-06
COPB1	P53618	Coatomer subunit beta	559591	547813	562730	229171	234396	216232	556711	226600	0.407033	1.71215e-06
PEBP1	P30086	Phosphatidylethanolamine-binding protein 1	959869	977095	951599	94762.6	80997.6	87701.5	962855	87820.6	0.0912086	1.74753e-06
OGDH	Q02218	2-oxoglutarate dehydrogenase, mitochondrial	111798	106243	56682	1.52773e+06	1.4513e+06	1500872	91574.4	1.4933e+06	16.307	1.87963e-06
CPM	P14384	Carboxypeptidase M	1.05646e+06	1.01264e+06	1.04306e+06	263469	264653	296162	1.03738e+06	274761	0.26486	2.06185e-06
NPC1;NPC1;	Q59GR1	Niemann-Pick disease, type C1 variant (Fragment)	419804	422851	412946	244760	249849	239309	418533	244639	0.584515	2.11246e-06
HDAC1	Q6IT96	Histone deacetylase	157552	135773	142969	671867	661240	658963	145431	664023	4.56589	2.19936e-06
TGFBR3	Q03167	Transforming growth factor beta receptor type 3	3163894	3.12703e+06	3.2e+06	308942	314800	340720	3.16364e+06	321487	0.101619	2.41895e-06
;;;EFTUD2;U5-116KD	Q6IBM8	U5-116KD protein	234674	236921	255524	600779	616902	595766	242373	604482	2.49402	2.50301e-06
MPZL1	Q9UEL6	Myelin protein zero-like protein 1 (Fragment)	3.29705e+06	3.31571e+06	3239049	158302	182487	194483	3.28394e+06	178424	0.0543323	2.5105e-06
hCG_24991;RAB13;RAB13	Q504R6	RAB13 protein (Fragment)	2.07083e+06	2024263	2089292	660479	738728	723426	2.06146e+06	707545	0.343225	2.52764e-06
CNP	P09543	2',3'-cyclic-nucleotide 3'-phosphodiesterase	2.00537e+06	1.97501e+06	2.01152e+06	273267	257479	270074	1.9973e+06	266940	0.133651	2.60099e-06
CCAR1	Q8IX12	Cell division cycle and apoptosis regulator protein 1	128517	111448	116379	435575	428728	416076	118781	426793	3.59309	2.611e-06
SCFD2	Q8WU76	Sec1 family domain-containing protein 2	1	1	1	68668.3	69049.2	68910.9	1	68876.1	68876.1	2.61336e-06
;PMPCB	O75439	Mitochondrial-processing peptidase subunit beta	23708.2	121742	72724.9	1.74914e+06	1.70074e+06	1.6748e+06	72724.9	1.70823e+06	23.4889	2.68047e-06
KIRREL	Q96J84	Kin of IRRE-like protein 1	450080	444911	430670	106406	113812	98814.8	441887	106344	0.240659	2.98619e-06
SLC6A9	P48067	Sodium- and chloride-dependent glycine transporter 1	1.20078e+06	1.25616e+06	1.21867e+06	47007.7	87842.2	14976.3	1.2252e+06	49942.1	0.0407623	3.01785e-06
PA2G4;;PA2G4;PA2G4;PA2G4	Q9UQ80	Proliferation-associated protein 2G4	300791	299347	304158	177839	179347	172611	301432	176599	0.585867	3.19141e-06
CRYZ	Q08257	Quinone oxidoreductase	136369	131023	113155	478016	471543	494443	126849	481334	3.79454	3.49375e-06
GNAS	Q5JWF2	Guanine nucleotide-binding protein G(s) subunit alpha isoforms XLas	15906660	15840552	15428055	3.69819e+06	3.41654e+06	3.49083e+06	15725089	3.53519e+06	0.224812	3.72158e-06
;ATXN10	Q9UBB4	Ataxin-10	178452	181957	180237	60053.4	61042	59495.9	180215	60197.1	0.334028	4.19201e-06
;HIST1H1E;HIST1H1E;HIST1H1E	Q4VB24	Histone cluster 1, H1e	2.47662e+06	2.45921e+06	2.35167e+06	399408	429282	330565	2.42917e+06	386418	0.159074	4.29116e-06
FZD2	Q86UZ8	FZD2 protein (Fragment)	1.8875e+06	1.81432e+06	1.80631e+06	185269	173250	131541	1.83604e+06	163353	0.0889705	4.29268e-06
;CCT7	Q99832	T-complex protein 1 subunit eta	2.08468e+06	2.05806e+06	2111452	1.36263e+06	1.32094e+06	1356275	2.08473e+06	1.34661e+06	0.645942	4.41497e-06
GNAQ	P50148	Guanine nucleotide-binding protein G(q) subunit alpha	386436	391384	398660	136149	148777	132935	392160	139287	0.355179	4.5793e-06
HBA2	A0A0K2BMD8	Mutant hemoglobin alpha 2 globin chain	6566397	6.68408e+06	6692754	233687	215727	182206	6.64774e+06	210540	0.031671	4.58964e-06
;;KLC1;;KLC1;KLC1;KLC1;KLC1;KLC1;KNS2;KNS2;KNS2;KNS2;KNS2;KNS2;KNS2;KNS2	Q7RTQ9	Kinesin light chain 1A	145486	137072	138639	14291.5	10003.4	7534.88	140399	10609.9	0.0755698	4.63571e-06
EIF4G1;EIF4G1;;EIF4G1;EIF4G1;EIF4G1;EIF4G1;EIF4G1 variant protein	Q4LE58	EIF4G1 variant protein (Fragment)	182990	176386	178604	87673.7	92261.2	85945.9	179327	88627	0.494221	4.75665e-06
CHST14	Q8NCH0	Carbohydrate sulfotransferase 14	314892	318103	303612	68770.9	65733.9	75865.7	312203	70123.5	0.224609	5.09766e-06
MOB1B;MOB1A	Q9H8S9	MOB kinase activator 1A	218925	218327	211085	24243.8	15952.2	11821	216112	17339	0.0802316	5.10451e-06
AMPD2;;AMPD2;AMPD2	Q01433	AMP deaminase 2	1.3269e+06	1401031	1.33478e+06	128827	72404.8	98091.3	1.35424e+06	99774.2	0.0736757	5.33929e-06
ATL2	Q8NHH9	Atlastin-2	57197.9	61281.7	67530.8	226125	232754	227539	62003.5	228806	3.69021	5.38417e-06
;PSMB4	P28070	Proteasome subunit beta type-4	2315393	2.34303e+06	2.22645e+06	254602	317641	328972	2.29496e+06	300405	0.130898	5.47537e-06
EEF1G	Q53YD7	EEF1G protein	2.07452e+06	2.09414e+06	2.08563e+06	561191	517334	526937	2.08476e+06	535154	0.256698	5.50567e-06
CLPTM1L	Q96KA5	Cleft lip and palate transmembrane protein 1-like protein	12469.4	9140.45	5811.51	172235	182123	179388	9140.45	177915	19.4646	5.52217e-06
KCNMA1	S4R2X4	Calcium-activated potassium channel subunit alpha-1 (Fragment)	1	1	1	59262.4	59504.9	59747.3	1	59504.9	59504.9	5.53223e-06
OPA1;	E5KLM1	Mitochondrial dynamin-like 120 kDa protein	104215	112919	98268.3	506869	506921	512985	105134	508925	4.84072	5.64818e-06
CLPX	O76031	ATP-dependent Clp protease ATP-binding subunit clpX-like, mitochondrial	2468125	2468125	2468125	412382	395283	403179	2468125	403614	0.163531	5.72742e-06
PTK7	Q13308	Inactive tyrosine-protein kinase 7	1.8353e+06	1.83587e+06	1.92921e+06	539956	442402	495220	1.86679e+06	492526	0.263835	5.76778e-06
RAB11B	Q15907	Ras-related protein Rab-11B	5258154	5.38079e+06	5.15332e+06	8.30025e+06	8.15273e+06	8080431	5264090	8177804	1.55351	5.99554e-06
TKT;;HEL107	V9HWD9	Transketolase	1.11496e+06	1.08381e+06	1.13699e+06	243633	196337	261289	1.11192e+06	233753	0.210225	6.12172e-06
COL4A2	P08572	Collagen alpha-2(IV) chain	487172	471983	452593	51369.4	22095.4	33158.9	470582	35541.3	0.0755261	6.30557e-06
ZC3HAV1	Q7Z2W4	Zinc finger CCCH-type antiviral protein 1	124307	109521	123920	334645	347680	352200	119249	344841	2.89177	6.4335e-06
;GPR64;GPR64;ADGRG2	Q8IZP9	Adhesion G-protein coupled receptor G2	241417	230152	245427	9759.25	20719.3	17643.6	238999	16040.7	0.0671164	6.57516e-06
;CMBL	Q96DG6	Carboxymethylenebutenolidase homolog	320335	319816	316908	12024.5	7363.23	2701.93	319019	7363.23	0.0230808	7.72817e-06
;;PPIA;;HEL-S-69p	V9HWF5	Peptidyl-prolyl cis-trans isomerase	4.48015e+06	4.50208e+06	4.33323e+06	1.33014e+06	1.22482e+06	1.29812e+06	4.43849e+06	1.28436e+06	0.289368	8.04112e-06
HNRPK;HNRNPK;HNRPK;HNRPK	Q6IBN1	HNRPK protein	1.17173e+06	1218971	997138	4290938	4437256	4.56968e+06	1.12928e+06	4.43262e+06	3.92517	8.07592e-06
RPL5	P46777	60S ribosomal protein L5	254146	249041	258881	423084	413886	410612	254023	415860	1.6371	8.13267e-06
;;PPID;PPID	Q6FGM6	PPID protein	26661	27516.6	28482.2	207036	207036	207036	27553.3	207036	7.51402	8.59054e-06
;PTTG1IP;PTTG1IP;PTTG1IP	P53801	Pituitary tumor-transforming gene 1 protein-interacting protein	1.08328e+06	1.12484e+06	1.04962e+06	75195.2	128859	105748	1085911	103268	0.0950976	8.64205e-06
ITIH2	Q5T985	Inter-alpha-trypsin inhibitor heavy chain H2	1.31093e+06	1.26475e+06	1.21094e+06	109993	5775.81	57884.5	1.26221e+06	57884.5	0.0458598	8.69337e-06
INTS7	Q9NVH2	Integrator complex subunit 7	1	1	1	5594.45	5623.32	5652.19	1	5623.32	5623.32	8.78898e-06
TNPO3;;TNPO3	Q9Y5L0	Transportin-3	110718	110924	115270	48421.8	49261.8	43947.8	112304	47210.4	0.42038	8.88691e-06
HEL-S-284;ACO2;ACO2	Q99798	Aconitate hydratase, mitochondrial	42971.8	35446.9	6563.67	1.3657e+06	1315787	1.38424e+06	28327.5	1.35524e+06	47.842	9.1027e-06
SDCBP	O00560	Syntenin-1	9444438	9508975	9546975	69019.1	62842.7	65014.6	9.50013e+06	65625.5	0.00690785	9.37496e-06
SLC25A24	Q6NUK1	Calcium-binding mitochondrial carrier protein SCaMC-1	52462.3	65292.7	142634	2.04814e+06	1.9979e+06	2.0171e+06	86796.2	2.02105e+06	23.285	9.51814e-06
APMAP	Q9HDC9	Adipocyte plasma membrane-associated protein	361912	550093	330265	5.59859e+06	5650912	5.71397e+06	414090	5.65449e+06	13.6552	9.63509e-06
NFU1	Q9UMS0	NFU1 iron-sulfur cluster scaffold homolog, mitochondrial	1	1	1	816123	822645	824659	1	821142	821142	9.8434e-06
PPP2CA	P67775	Serine/threonine-protein phosphatase 2A catalytic subunit alpha isoform	1.15674e+06	1.18739e+06	1.14625e+06	510046	512167	558681	1.16346e+06	526965	0.45293	1.02543e-05
;;SURF4;SURF4	Q5T8U5	Surfeit 4	113097	104176	78170.6	736387	739811	721083	98481.1	732427	7.43723	1.06521e-05
;TMED2;RNP24	Q6FHT8	RNP24 protein	41835	59938.1	67738.1	662757	672246	674272	56503.7	669758	11.8533	1.06863e-05
DHTKD1	Q96HY7	Probable 2-oxoglutarate dehydrogenase E1 component DHKTD1, mitochondrial	1.39296e+06	1.39296e+06	1.39296e+06	381858	375241	386672	1.39296e+06	381257	0.273702	1.07259e-05
TOMM70	O94826	Mitochondrial import receptor subunit TOM70	59201.7	79598.7	53013.7	747838	740515	705440	63938	731264	11.4371	1.08318e-05
DBN1	Q16643	Drebrin	75963.6	51161	69459.9	596514	589029	559771	65528.2	581771	8.87819	1.09105e-05
SFN	P31947	14-3-3 protein sigma	1658218	1.69295e+06	1759810	276891	279023	336018	1.70366e+06	297311	0.174513	1.09169e-05
ARL8B;;ARL8B	Q9NVJ2	ADP-ribosylation factor-like protein 8B	705479	733614	707248	1039836	1.06153e+06	1.06745e+06	715447	1.05627e+06	1.47638	1.09613e-05
CFL1;CFL1;CFL1;HEL-S-15	V9HWI5	Cofilin 1 (Non-muscle), isoform CRA_b	4388218	4.53026e+06	4293374	858138	774321	918140	4.40395e+06	850200	0.193054	1.10578e-05
STX10	Q5U8S2	Syntaxin 10	46779.2	48472.6	42753.1	111848	113656	107882	46001.6	111129	2.41575	1.10631e-05
CFL2	Q9Y281	Cofilin-2	348335	370804	359844	97648.7	115296	118778	359661	110574	0.30744	1.11285e-05
;HDDC2;HDDC2;HDDC2	Q7Z4H3	HD domain-containing protein 2	20033	20817.5	21601.9	156371	156371	156371	20817.5	156371	7.51155	1.11636e-05
SMARCAD1	Q9H4L7	SWI/SNF-related matrix-associated actin-dependent regulator of chromatin subfamily A containing DEAD/H box 1	1	1	1	38296.6	38750.5	38523.5	1	38523.5	38523.5	1.15709e-05
AP2M1	Q96CW1	AP-2 complex subunit mu	2.2463e+06	2.3049e+06	2334420	425710	389309	427674	2.29521e+06	414231	0.180476	1.16325e-05
;;DKFZp686P168;DKFZp686C21148;DKFZp686I05169;STAG2	Q8N3U4	Cohesin subunit SA-2	55073.7	55402.2	55730.8	1	1	1	55402.2	1	1.80498e-05	1.17205e-05
;;PDCD4	Q53EL6	Programmed cell death protein 4	212632	211075	202176	50899.3	56181.9	57732.3	208628	54937.9	0.26333	1.20489e-05
SAMD4B	Q8IXP7	SAMD4B protein (Fragment)	16555.1	16455	16655.1	1	1	1	16555.1	1	6.04044e-05	1.21788e-05
LRRC57	Q8N9N7	Leucine-rich repeat-containing protein 57	459614	449022	430845	88909.8	56812.9	59997.3	446494	68573.3	0.153582	1.23621e-05
MAGED2;;;MAGED2;MAGED2;MAGED2	Q9UNF1	Melanoma-associated antigen D2	80956.9	79725.4	84037.3	22909.4	24446.7	25821.7	81573.2	24392.6	0.299027	1.27001e-05
MAVS	Q7Z434	Mitochondrial antiviral-signaling protein	20692.6	42344.4	42794.8	468202	432878	448565	35277.3	449881	12.7527	1.2768e-05
VANGL1	Q8TAA9	Vang-like protein 1	626703	675442	630083	91518.1	52431	99420.4	644076	81123.2	0.125953	1.30898e-05
ACSL3;;ACSL3	O95573	Long-chain-fatty-acid--CoA ligase 3	291352	273518	266537	565567	573438	546632	277136	561879	2.02745	1.31684e-05
NLRX1	Q86UT6	NLR family member X1	1	1	1	59389	59938	59217.4	1	59514.8	59514.8	1.33344e-05
COG1;;COG1;COG1;COG1	Q8WTW3	Conserved oligomeric Golgi complex subunit 1	16502.7	20426.6	18136.7	73194.7	72026.4	76932.9	18355.3	74051.3	4.03432	1.3388e-05
NDUFS1	P28331	NADH-ubiquinone oxidoreductase 75 kDa subunit, mitochondrial	92912	142249	117581	1.52153e+06	1.60649e+06	1540076	117581	1556031	13.2337	1.3403e-05
QSCN6;;;QSOX1	O00391	Sulfhydryl oxidase 1	522576	518689	488226	65643.1	51409.8	40336.4	509830	52463.1	0.102903	1.383e-05
;SORT1	Q99523	Sortilin	157582	148981	151362	249197	256493	247364	152642	251018	1.64449	1.38773e-05
PEX13	Q92968	Peroxisomal membrane protein PEX13	1	1	1	2924.38	2962.35	2943.37	1	2943.37	2943.37	1.38795e-05
LARS2	Q15031	Probable leucine--tRNA ligase, mitochondrial	1	1	1	129063	129275	130618	1	129652	129652	1.4101e-05
HYOU1	Q9Y4L1	Hypoxia up-regulated protein 1	131488	156848	145826	2.01852e+06	1.97185e+06	1.95438e+06	144721	1.98159e+06	13.6925	1.43135e-05
FBN1	P35555	Fibrillin-1	393551	426952	415108	54444.3	63250.5	37672.6	411870	51789.2	0.125741	1.4608e-05
PNPLA6	Q8IY17	Neuropathy target esterase	14859.9	15700.6	14019.2	264490	270571	268058	14859.9	267706	18.0154	1.46652e-05
NOTCH3	Q9UM47	Neurogenic locus notch homolog protein 3	607944	638757	610426	176509	203304	161302	619043	180372	0.291372	1.47092e-05
HP1BP3	X6RGJ2	Heterochromatin protein 1-binding protein 3 (Fragment)	287858	285060	291994	60509.6	47767.4	58004.2	288304	55427	0.192252	1.48611e-05
TRUB2	O95900	Probable tRNA pseudouridine synthase 2	15059.6	15059.6	15059.6	83424.7	84143.2	83290.5	15059.6	83619.5	5.55258	1.49072e-05
UBR4	Q5T4S7	E3 ubiquitin-protein ligase UBR4	355340	333613	336921	18632.4	30193.7	17390.2	341958	22072.1	0.0645463	1.50204e-05
ABI1;;ABI1;;;ABI1	Q8IZP0	Abl interactor 1	241480	239404	242518	5808.62	5808.62	5808.62	241134	5808.62	0.0240888	1.51252e-05
NNT	Q2TB59	Nicotinamide nucleotide transhydrogenase	55829	82326	49284.4	457098	419739	444390	62479.8	440409	7.04882	1.52392e-05
TNFRSF10B	Q6FH58	TNFRSF10B protein	301902	323648	307196	87818.9	74655.8	93854.4	310915	85443	0.274811	1.54139e-05
AIFM1	O95831	Apoptosis-inducing factor 1, mitochondrial	16235.8	11658	20813.6	614892	617497	636289	16235.8	622893	38.3654	1.55303e-05
LSM8	O95777	U6 snRNA-associated Sm-like protein LSm8	1	1	1	25878.2	25526.4	25702.3	1	25702.3	25702.3	1.56153e-05
JAGN1	Q8N5M9	Protein jagunal homolog 1	1	1	1	201808	202860	204611	1	203093	203093	1.61986e-05
FABP5	Q01469	Fatty acid-binding protein, epidermal	174661	164088	160513	28215.5	25045.7	15520.6	166421	22927.2	0.137767	1.64e-05
hCG_1640809;;MYADM	Q96S97	Myeloid-associated differentiation marker	467726	522805	440759	1.49347e+06	1.41249e+06	1.40529e+06	477097	1.43708e+06	3.01215	1.64559e-05
RPL27A;RPL27A;RPL27A;L27a	Q9BQQ5	Ribosomal protein L27a	1.40746e+06	1.38353e+06	1.26696e+06	2.94702e+06	3.11963e+06	3035413	1.35265e+06	3.03402e+06	2.24302	1.66304e-05
;PIK3C2A;PIK3C2A	O00443	Phosphatidylinositol 4-phosphate 3-kinase C2 domain-containing subunit alpha	48257.9	48257.9	48257.9	5731.81	5126.7	5435.67	48257.9	5431.39	0.112549	1.6639e-05
LEPROT	O15243	Leptin receptor gene-related protein	99704.4	94281.1	97332.8	24405.7	26940.6	19899.6	97106.1	23748.6	0.244564	1.68093e-05
SLC25A6;;SLC25A6	Q6I9V5	SLC25A6 protein	234731	184413	285550	10969051	10722432	10669383	234898	1.0787e+07	45.9218	1.7422e-05
PAFAH1B1	P43034	Platelet-activating factor acetylhydrolase IB subunit alpha	207651	197872	224897	589454	595584	579882	210140	588307	2.79959	1.75193e-05
STIM1	V5J3L2	STIM1	1	1	1	69694	69935.5	70676.1	1	70101.9	70101.9	1.77632e-05
AK2	P54819	Adenylate kinase 2, mitochondrial	850960	793340	893413	4.47506e+06	4.36068e+06	4565590	845905	4467110	5.28087	1.79018e-05
hCG_2005638;DDX39B	Q13838	Spliceosome RNA helicase DDX39B	315337	333904	305254	2.1269e+06	2.15286e+06	2200719	318165	2.16016e+06	6.78943	1.86164e-05
PCNX3	Q9H6A9	Pecanex-like protein 3	94677.5	90015.6	95802.2	27246	30785.3	23773	93498.5	27268.1	0.291642	1.87129e-05
MMP15	P51511	Matrix metalloproteinase-15	530964	558819	551988	57967.8	69714.5	71419.2	547257	66367.2	0.121272	1.87174e-05
;NEU1;NEU1	Q99519	Sialidase-1	1	1	1	177806	179580	180464	1	179284	179284	1.89954e-05
ITGB1	P05556	Integrin beta-1	7676470	7.72378e+06	7992213	2.39746e+06	2847837	2456434	7.79749e+06	2.56724e+06	0.32924	1.94259e-05
PRDX5;HEL-S-55	V9HW35	Epididymis secretory protein Li 55	3.60672e+06	3125664	3.56191e+06	8.22645e+06	8660896	8.31892e+06	3431431	8.40209e+06	2.44857	1.96301e-05
FAHD2A	Q96GK7	Fumarylacetoacetate hydrolase domain-containing protein 2A	36204.1	49253	42487.8	293651	295163	312662	42648.3	300492	7.04581	1.9671e-05
IDH2;	Q53GL5	Isocitrate dehydrogenase 2 (NADP+), mitochondrial variant (Fragment)	623338	788194	480600	3.64823e+06	3614562	3.92093e+06	630711	3.72791e+06	5.91064	2.05534e-05
XPNPEP3	Q9NQH7	Probable Xaa-Pro aminopeptidase 3	5435056	5.32581e+06	5.2782e+06	379552	381925	337274	5346353	366250	0.0685047	2.09798e-05
RAB6C	Q9H0N0	Ras-related protein Rab-6C	149426	148640	150213	248204	248204	248204	149426	248204	1.66105	2.11217e-05
SEMA4C	Q9C0C4	Semaphorin-4C	203144	213125	205113	86353.8	86990.3	97634.1	207127	90326.1	0.43609	2.14266e-05
;TXNL1;TXNL1;TXNL1;TXNL1;;HEL-S-114	V9HW51	Epididymis secretory protein Li 114	1	1	1	49321.6	50123.9	49722.8	1	49722.8	49722.8	2.16999e-05
;TBRG4;TBRG4	Q969Z0	Protein TBRG4	1	1	1	1.00765e+06	1.02089e+06	1.02267e+06	1	1.01707e+06	1.01707e+06	2.17016e-05
;PLCD1;	Q59EE9	Phosphoinositide phospholipase C (Fragment)	165611	177182	161842	6796.29	17510.9	16908.4	168212	13738.6	0.0816743	2.18879e-05
ITGA6	P23229	Integrin alpha-6	10677122	10821033	10646568	569527	587032	566559	1.07149e+07	574372	0.053605	2.20517e-05
SNRPA1;;	Q53G61	Small nuclear ribonucleoprotein polypeptide A' variant (Fragment)	216598	220828	254716	1.39916e+06	1.39888e+06	1.33073e+06	230714	1.37626e+06	5.96521	2.22522e-05
VEZT	Q9HBM0	Vezatin	1	1	1	128130	128756	130187	1	129024	129024	2.22687e-05
ATP5A1;HEL-S-123m	V9HW26	ATP synthase subunit alpha	154155	138458	145473	8931202	8968496	8817229	146029	8.90564e+06	60.9855	2.269e-05
RPSA	P08865	40S ribosomal protein SA	1110189	1.07143e+06	1.0887e+06	426745	465674	406920	1.0901e+06	433113	0.397313	2.27254e-05
FAU	P62861	40S ribosomal protein S30	131044	181410	231776	1.06181e+06	1.05701e+06	1.13736e+06	181410	1.08539e+06	5.9831	2.27425e-05
PLG	A0A0F7G8J1	Plasminogen	313466	292518	310634	17276.7	10860.9	4445.06	305539	10860.9	0.0355465	2.3902e-05
TPD52L2	Q6FGS1	TPD52L2 protein	217872	241180	219007	481583	480519	456912	226020	473005	2.09276	2.45288e-05
LDAH;;LDAH;LDAH;LDAH;LDAH;LDAH	Q9H6V9	Lipid droplet-associated hydrolase	1	1	1	251002	254201	250028	1	251744	251744	2.50647e-05
HLA-A	R4I4B6	MHC class I antigen (Fragment)	7.03921e+06	7.03921e+06	7.03921e+06	1.58183e+06	1.62959e+06	1534065	7.03921e+06	1.58183e+06	0.224716	2.55295e-05
;;PELP1;PELP1	Q8IZL8	Proline-, glutamic acid- and leucine-rich protein 1	31661.7	31661.7	31661.7	123535	124127	125139	31661.7	124267	3.92484	2.55582e-05
GSN	P06396	Gelsolin	1.01762e+06	1.02657e+06	1.05038e+06	27666.6	34528.9	37641.6	1.03152e+06	33279	0.032262	2.58518e-05
PRPF31	Q8WWY3	U4/U6 small nuclear ribonucleoprotein Prp31	1	1	1	180413	181716	183608	1	181912	181912	2.59984e-05
AMIGO1	Q86WK6	Amphoterin-induced protein 1	72807	72265	67604.7	15197.9	16105.2	19170.5	70892.2	16824.5	0.237325	2.6077e-05
GYS1	P13807	Glycogen [starch] synthase, muscle	361766	379734	357038	87209.7	74405	85896.7	366179	82503.8	0.22531	2.66745e-05
ATP2B4	P23634	Plasma membrane calcium-transporting ATPase 4	895619	830210	869177	65377	102584	75403.1	865002	81121.2	0.0937815	2.68099e-05
SART3	Q15020	Squamous cell carcinoma antigen recognized by T-cells 3	50128.9	57890.1	53098	292307	307195	304988	53705.6	301497	5.61387	2.68189e-05
FLNB	O75369	Filamin-B	257098	292363	254497	1.08656e+06	1.086e+06	1.02556e+06	267986	1.06604e+06	3.97797	2.73121e-05
THY1;THY1;THY1;THY1;	Q59GA0	Thy-1 cell surface antigen variant (Fragment)	3608816	3.63867e+06	3.77628e+06	693630	658568	740387	3.67459e+06	697529	0.189825	2.74604e-05
IARS2	Q9NSE4	Isoleucine--tRNA ligase, mitochondrial	270393	76662.7	25270.1	3572061	3.70858e+06	3.63672e+06	124109	3.63912e+06	29.3221	2.75567e-05
EHD4;EHD4;;EHD4	Q9H223	EH domain-containing protein 4	564531	565450	522812	11816.4	61899.2	63126.7	550931	45614.1	0.0827946	2.76823e-05
SLC30A1	Q9Y6M5	Zinc transporter 1	708482	738609	691668	253083	251763	224429	712920	243092	0.340981	2.77493e-05
CPOX	P36551	Oxygen-dependent coproporphyrinogen-III oxidase, mitochondrial	52198.8	27150.5	139837	1764276	1.76969e+06	1.81828e+06	73062	1.78408e+06	24.4187	2.84021e-05
;;CDC5L	Q99459	Cell division cycle 5-like protein	12431.7	25594	19012.8	144577	130927	140666	19012.8	138724	7.29632	2.84795e-05
DPYSL2;	Q59GB4	Dihydropyrimidinase-like 2 variant (Fragment)	335217	344340	348666	30630.3	35120	34816.1	342741	33522.1	0.0978059	2.86807e-05
CYP20A1	Q6UW02	Cytochrome P450 20A1	587542	587542	587542	57134.3	63891.3	54265.4	587542	58430.3	0.0994487	2.90793e-05
FAM82C;RMDN3	Q96TC7	Regulator of microtubule dynamics protein 3	1	1	1	222065	219177	223190	1	221477	221477	2.91222e-05
PMF1;PMF1-BGLAP	U3KQ54	HCG2044777	1	1	1	70491	69833.6	69176.1	1	69833.6	69833.6	2.95425e-05
YIF1B	Q5BJH7	Protein YIF1B	366222	366222	366222	223021	225526	223449	366222	223999	0.611647	2.95771e-05
THOP1	Q9BW75	THOP1 protein (Fragment)	13529.8	13277.3	13403.6	1	1	1	13403.6	1	7.4607e-05	2.95884e-05
UQCRH	Q567R0	UQCRH protein	1	1	1	716078	704951	703907	1	708312	708312	3.02311e-05
;TPP2;TPP2	Q5VZU9	Tripeptidyl-peptidase 2	360289	396056	378173	15803.9	55318.6	44036.6	378173	38386.4	0.101505	3.0291e-05
CAPZB;CAPZB;;	B4DWA6	cDNA FLJ60094, highly similar to F-actin capping protein subunit beta	1.34678e+06	1.39363e+06	1.31144e+06	613141	582340	642904	1.35062e+06	612795	0.453715	3.10361e-05
SNRPGP15;SNRPG;SNRPG;SNRPG	Q49AN9	SNRPG protein	226239	208938	201331	567925	577257	565020	212169	570067	2.68685	3.1565e-05
;OAT	P04181	Ornithine aminotransferase, mitochondrial	120596	65984.1	33549.1	3.5145e+06	3.49942e+06	3.5015e+06	73376.5	3505140	47.7693	3.16927e-05
;;PSMD3;PSMD3;	Q8N9M2	cDNA FLJ36887 fis, clone BNGH42005504, highly similar to 26S PROTEASOME REGULATORY SUBUNIT S3	468046	458506	471904	324587	322364	308518	466152	318489	0.68323	3.18652e-05
STEAP1;MGC87042;LOC392745;;STEAP1B;STEAP1B;STEAP1B;STEAP1	Q9UHE8	Metalloreductase STEAP1	259842	242828	241875	86629.7	71710.2	87186.8	248182	81842.2	0.329768	3.21826e-05
RPS7	P62081	40S ribosomal protein S7	208308	220448	217162	314226	318852	324718	215306	319265	1.48284	3.22699e-05
RNF149	Q8NC42	E3 ubiquitin-protein ligase RNF149	1.35904e+06	1301870	1.30843e+06	93536.6	102484	117912	1.32311e+06	104644	0.0790892	3.23152e-05
SUCLG2	Q96I99	Succinate--CoA ligase [GDP-forming] subunit beta, mitochondrial	96036	147079	210333	1137741	1.04734e+06	1.11596e+06	151149	1.10035e+06	7.27987	3.27028e-05
;DARS	P14868	Aspartate--tRNA ligase, cytoplasmic	1.07317e+06	1.00444e+06	1.03162e+06	447398	500147	437922	1.03641e+06	461822	0.445598	3.27354e-05
GOT2	P00505	Aspartate aminotransferase, mitochondrial	490854	469231	496336	7.64782e+06	7824700	7748896	485474	7.74047e+06	15.9442	3.27816e-05
SEC11L1;SEC11A;SEC11A;SPC18	Q6IAM7	Signal peptidase complex catalytic subunit SEC11	26362.7	38733.4	13992.1	789478	765362	738388	26362.7	764409	28.9958	3.33945e-05
NME3;c371H6.2	Q9NUF9	Nucleoside diphosphate kinase (Fragment)	66510.1	66510.1	66510.1	612130	601506	605054	66510.1	606230	9.11485	3.34736e-05
SERINC1	Q9NRX5	Serine incorporator 1	1.02586e+06	1.02195e+06	1.00345e+06	69972.8	71737.2	67699.7	1.01709e+06	69803.2	0.0686304	3.37284e-05
TMED7-TICAM2;TMED7	Q9Y3B3	Transmembrane emp24 domain-containing protein 7	57105.7	40602	48751.7	314206	289023	297826	48819.8	300352	6.15225	3.39345e-05
CD276;;;CD276	Q5ZPR3	CD276 antigen	1.58455e+06	1624546	1.61102e+06	188204	196637	194388	1.60671e+06	193076	0.120169	3.40639e-05
PAICS	P22234	Multifunctional protein ADE2	2.14434e+06	2102526	2102496	421189	414651	424690	2.11646e+06	420177	0.198528	3.40741e-05
SPINT1	O43278	Kunitz-type protease inhibitor 1	66099.1	70377.7	65051.3	15026.2	11804.6	18247.8	67176	15026.2	0.223684	3.41891e-05
SLC44A1	Q8WWI5	Choline transporter-like protein 1	880332	870883	856918	56543	59106	61661.6	869378	59103.5	0.0679837	3.42312e-05
LOC401308	A4D111	Similar to Chain, Heat-Shock Cognate 70kd Protein (44kd Atpase N-Terminal) (E.C.3.6.1.3) Mutant With Asp 206 Replaced By Ser (D206s)	123580	123580	123580	87242.3	87608.6	87974.9	123580	87608.6	0.70892	3.45607e-05
LGALS3BP	Q08380	Galectin-3-binding protein	3.90936e+06	3828334	3882396	33018.1	31254.1	26698.9	3.87336e+06	30323.7	0.00782877	3.4619e-05
DCTN1	Q14203	Dynactin subunit 1	108358	106600	107450	55332.6	51703.5	54097.5	107469	53711.2	0.499781	3.47454e-05
ABCC1	P33527	Multidrug resistance-associated protein 1	1.35469e+06	1287804	1.35575e+06	286960	309946	270996	1.33275e+06	289301	0.217071	3.5382e-05
GAPVD1	Q14C86	GTPase-activating protein and VPS9 domain-containing protein 1	178242	192026	194812	29232.2	8854.94	22986.6	188360	20357.9	0.10808	3.55434e-05
PRPF4;;PRPF4;PRPF4	Q6IAP9	PRPF4 protein	74333.9	50912.2	74315.5	343980	338293	370521	66520.5	350931	5.27553	3.55939e-05
DPP4	P27487	Dipeptidyl peptidase 4	193707	185880	206421	36649	29942	17219.4	195336	27936.8	0.143019	3.57195e-05
NENF	Q9UMX5	Neudesin	1	1	1	508453	515362	518966	1	514260	514260	3.59699e-05
CBR1	P16152	Carbonyl reductase [NADPH] 1	477055	508515	476483	185111	187479	152705	487351	175098	0.359286	3.60547e-05
PLOD1	Q02809	Procollagen-lysine,2-oxoglutarate 5-dioxygenase 1	611079	531455	569292	1.44627e+06	1.3668e+06	1.35373e+06	570609	1.38893e+06	2.43413	3.64138e-05
CUX1	Q13948	Protein CASP	272629	272629	272629	91218.6	92832.1	94963	272629	93004.6	0.341139	3.64411e-05
LNP	Q9C0E8	Protein lunapark	190379	189456	169188	527691	561869	558275	183007	549278	3.0014	3.66802e-05
CPSF6	Q16630	Cleavage and polyadenylation specificity factor subunit 6	66069.6	64353.5	72230.7	129798	137135	133080	67551.2	133338	1.97388	3.67548e-05
EIF3D	O15371	Eukaryotic translation initiation factor 3 subunit D	348816	367069	341438	76564.3	62142.8	74478.1	352441	71061.7	0.201627	3.68427e-05
RPL35	P42766	60S ribosomal protein L35	337985	293629	316249	685907	710559	715237	315954	703901	2.22786	3.70956e-05
;G6PD	P11413	Glucose-6-phosphate 1-dehydrogenase	1.44357e+06	1.54383e+06	1.54922e+06	284628	312396	241336	1.51221e+06	279453	0.184798	3.7555e-05
hCG_23341;KYAT3	Q6YP21	Kynurenine--oxoglutarate transaminase 3	41571.1	40526.5	44666.5	295933	287265	298922	42254.7	294040	6.95875	3.81866e-05
RELA;RELA;;RELA;RELA;RELA;RELA;RELA;RELA;RELA;RELA	Q96F54	RELA protein	326469	342808	306919	37736	21228.4	49643.8	325398	36202.7	0.111257	3.86614e-05
MRPL16	Q9NX20	39S ribosomal protein L16, mitochondrial	1	1	1	494330	483866	488092	1	488763	488763	3.86626e-05
;;ACAT2	Q9BWD1	Acetyl-CoA acetyltransferase, cytosolic	250064	247280	265370	4910.19	14256.8	12801.1	254238	10656	0.0419136	3.90679e-05
LGP1;;GHDC;GHDC	Q8N2G8	GH3 domain-containing protein	364731	364731	364731	46383.2	45720.2	51967.8	364731	48023.7	0.131669	3.91351e-05
MYOF	Q9NZM1	Myoferlin	3.0582e+06	2944653	3.11407e+06	787481	715772	712308	3.03897e+06	738520	0.243017	3.95642e-05
B4GALT4;;B4GALT4	O60513	Beta-1,4-galactosyltransferase 4	132937	131435	134914	45833.7	48837.4	41979.7	133095	45550.3	0.342238	3.96965e-05
;;LETMD1;LETMD1;LETMD1;LETMD1;LETMD1	Q6P1Q0	LETM1 domain-containing protein 1	1	1	1	193009	189657	193563	1	192076	192076	4.03463e-05
OSBPL6	Q9BZF3	Oxysterol-binding protein-related protein 6	9910.78	9910.78	9910.78	75827.9	76553.3	75102.5	9910.78	75827.9	7.65105	4.03663e-05
;TSTA3	Q13630	GDP-L-fucose synthase	171001	170839	186523	30659.2	39558.6	25748.9	176121	31988.9	0.18163	4.11428e-05
QPCTL	Q9NXS2	Glutaminyl-peptide cyclotransferase-like protein	1	1	1	295037	288473	291689	1	291733	291733	4.21918e-05
VAPB	Q53XM7	VAMP (Vesicle-associated membrane protein)-associated protein B and C	113007	109062	104193	389716	373820	372632	108754	378723	3.48237	4.22545e-05
SMCR7L	L0R8F8	Alternative protein SMCR7L	76222.1	91562.7	57329.3	466839	502937	457643	75038	475806	6.34087	4.24434e-05
EIF2S3	P41091	Eukaryotic translation initiation factor 2 subunit 3	464280	432141	457363	96970	101706	83056.5	451261	93911	0.208108	4.29083e-05
PFDN2	Q9UHV9	Prefoldin subunit 2	206219	214626	225715	42095.4	55009.7	52652.8	215520	49919.3	0.231623	4.29283e-05
IMPAD1	Q9NX62	Inositol monophosphatase 3	260066	177876	293976	1.29865e+06	1.35577e+06	1.21906e+06	243973	1.29116e+06	5.29223	4.3231e-05
HACD3	Q9P035	Very-long-chain (3R)-3-hydroxyacyl-CoA dehydratase 3	10402.4	10402.4	10402.4	579097	592122	584326	10402.4	585182	56.2545	4.33449e-05
PBEF1;NAMPT	P43490	Nicotinamide phosphoribosyltransferase	331922	322209	323342	39663.5	42147.3	39803.1	325824	40538	0.124417	4.34049e-05
;PDHX	O00330	Pyruvate dehydrogenase protein X component, mitochondrial	47760.1	87898.5	26937.2	576787	618617	649981	54198.6	615128	11.3495	4.37169e-05
HNRNPAB;;HNRNPAB;HNRNPAB;HNRNPAB;	Q53F64	Heterogeneous nuclear ribonucleoprotein AB isoform a variant (Fragment)	75311.2	66693.9	50917.1	269481	271266	248012	64307.4	262919	4.08848	4.3891e-05
SLPI	P03973	Antileukoproteinase	168442	186373	177411	28636.2	42230.8	37680.8	177408	36182.6	0.203951	4.41997e-05
ABHD11	Q8NFV4	Protein ABHD11	1	1	1	535148	543093	530896	1	536379	536379	4.43977e-05
EHD2	Q9NZN4	EH domain-containing protein 2	307991	287076	288921	19063.2	13978.8	25960.6	294663	19667.5	0.0667458	4.45183e-05
SEC61G	P60059	Protein transport protein Sec61 subunit gamma	1	1	1	1.43002e+06	1.42915e+06	1458409	1	1.43919e+06	1.43919e+06	4.45951e-05
ERGIC2;ERGIC2;ERGIC2;	Q9HC06	Cd002 protein	39826	33664	27501.9	551891	570857	540304	33664	554351	16.4672	4.47909e-05
HEL-S-276;PSMA7;PSMA7	Q05DH1	Proteasome subunit alpha type (Fragment)	3.71865e+06	3.88328e+06	3.83334e+06	689328	677892	630646	3811754	665955	0.174711	4.50912e-05
ATP5S	Q99766	ATP synthase subunit s, mitochondrial	30622.3	32608.6	31615.5	282539	290364	283213	31615.5	285372	9.02634	4.52317e-05
BLVRB;HEL-S-10	V9HWI1	Epididymis secretory protein Li 10	224035	237251	221437	13073.9	13112.5	34359.3	227574	20181.9	0.0886827	4.57904e-05
;SUMF1;SUMF1	Q8NBK3	Sulfatase-modifying factor 1	1	1	1	64318.9	65799.1	65388.5	1	65168.8	65168.8	4.58323e-05
NCKAP1	Q9Y2A7	Nck-associated protein 1	270296	256222	245075	52872.8	40727.1	36107.1	257198	43235.7	0.168103	4.65996e-05
COIL	P38432	Coilin	40135.9	51038.5	41587.7	238141	238250	255622	44254	244004	5.51372	4.71492e-05
;PPIL4;PPIL4;PPIL4	Q8WUA2	Peptidyl-prolyl cis-trans isomerase-like 4	457788	457788	457788	40244.3	30837.2	32409.2	457788	34496.9	0.0753557	4.72359e-05
POLR2G	P62487	DNA-directed RNA polymerase II subunit RPB7	1	1	1	56285.9	57660.8	56973.4	1	56973.4	56973.4	4.85291e-05
COX2	N0BMC4	Cytochrome c oxidase subunit 2	1	1	1	43827.5	42824.3	43068.9	1	43240.2	43240.2	4.87782e-05
PSAT1;;PSAT1	Q9Y617	Phosphoserine aminotransferase	337644	330634	359251	40335	46723.9	29933.7	342510	38997.5	0.113858	5.00058e-05
TUSC3	Q13454	Tumor suppressor candidate 3	1	1	1	181063	182242	185398	1	182901	182901	5.00465e-05
KLC2	Q9H0B6	Kinesin light chain 2	58667	68214.5	48428.4	208957	215865	200493	58436.6	208438	3.56691	5.0225e-05
ZADH2	Q8N4Q0	Zinc-binding alcohol dehydrogenase domain-containing protein 2	1	1	1	87610.1	85960.4	85617.9	1	86396.2	86396.2	5.06673e-05
NUCB2;NUCB2;HEL-S-109	V9HW75	Epididymis secretory protein Li 109	1	1	1	502190	514607	506458	1	507752	507752	5.14588e-05
IVD	P26440	Isovaleryl-CoA dehydrogenase, mitochondrial	1	1	1	301401	302028	308254	1	303895	303895	5.18065e-05
HRAS	X5D945	Harvey rat sarcoma viral oncoprotein isoform A (Fragment)	4816563	4767554	5172654	1.15378e+06	1.40478e+06	1.14014e+06	4.91892e+06	1.2329e+06	0.250644	5.18279e-05
VDP;USO1	O60763	General vesicular transport factor p115	788378	826980	812228	281226	297452	283229	809195	287303	0.355047	5.29578e-05
RMDN1	Q96DB5	Regulator of microtubule dynamics protein 1	42620.8	42620.8	42620.8	311732	318541	316095	42620.8	315456	7.40145	5.32775e-05
RHOG;ARHG	Q6ICQ8	ARHG protein (Fragment)	831324	785120	788409	325720	352526	354842	801618	344363	0.429585	5.34612e-05
MARK3	P27448	MAP/microtubule affinity-regulating kinase 3	104275	94463.1	105807	12519.7	6938.92	18232.3	101515	12563.7	0.123761	5.36626e-05
PRKAA1	Q13131	5'-AMP-activated protein kinase catalytic subunit alpha-1	170088	174518	177274	109450	114148	111799	173960	111799	0.64267	5.36881e-05
TNFRSF10A	O00220	Tumor necrosis factor receptor superfamily member 10A	396383	376546	394211	92002.3	96584.8	101811	389047	96799.5	0.248812	5.39311e-05
;RGS19;RGS19	Q6I9S5	RGS19 protein	117207	114260	115733	1	1	1	115733	1	8.64057e-06	5.40302e-05
HINT1	P49773	Histidine triad nucleotide-binding protein 1	212923	229990	207954	21440.6	18857.3	33300.4	216956	24532.8	0.113077	5.40356e-05
ZDHHC18	Q9NUE0	Palmitoyltransferase ZDHHC18	128573	141436	132613	18241.8	26821.5	22531.6	134207	22531.6	0.167887	5.42902e-05
RAE1	P78406	mRNA export factor	90275	91899.1	77510.8	237017	257023	241532	86561.6	245191	2.83256	5.45547e-05
;ME3;ME3	Q16798	NADP-dependent malic enzyme, mitochondrial	1	1	1	82802.1	83400.1	81332.9	1	82511.7	82511.7	5.54021e-05
GNG12	Q9UBI6	Guanine nucleotide-binding protein G(I)/G(S)/G(O) subunit gamma-12	3215927	3229943	3.05521e+06	900765	895835	982558	3.16703e+06	926386	0.29251	5.55816e-05
RAB6A	Q6FGX3	RAB6A protein	590523	621472	839349	3.46033e+06	3.49968e+06	3354624	683781	3.43821e+06	5.02823	5.58506e-05
GRPEL1	Q9HAV7	GrpE protein homolog 1, mitochondrial	1	1	1	3.42445e+06	3477425	3514928	1	3.47227e+06	3.47227e+06	5.7123e-05
OSMR	Q99650	Oncostatin-M-specific receptor subunit beta	131765	119832	121057	21599.8	30008.3	30537.8	124218	27382	0.220435	5.76389e-05
;XRN2	Q9H0D6	5'-3' exoribonuclease 2	133460	105653	84185.3	442155	456599	482435	107766	460396	4.27217	5.7863e-05
VKORC1;VKORC1;VKORC1;;VKORC1;;VKORC1	Q9BQB6	Vitamin K epoxide reductase complex subunit 1	258898	258898	258898	578145	586027	579198	258898	581123	2.2446	5.87884e-05
CLTC	Q00610	Clathrin heavy chain 1	5.08934e+06	4.63655e+06	4892471	1.58493e+06	1.86379e+06	1.50507e+06	4.87279e+06	1.65127e+06	0.338875	5.89395e-05
YIPF4	Q9BSR8	Protein YIPF4	156034	127123	156982	464449	494565	509485	146713	489500	3.33644	5.89597e-05
TMPO;TMPO;TMPO;TMPO;	Q59G12	Lamina-associated polypeptide 2, isoforms beta/gamma variant (Fragment)	41350.1	28852.5	32444.2	821834	797673	782477	34215.6	800661	23.4005	5.91318e-05
SLC39A10	Q9ULF5	Zinc transporter ZIP10	10331600	10485761	10155468	422935	479602	440586	1.03243e+07	447707	0.0433645	5.91586e-05
MYL6	P60660	Myosin light polypeptide 6	1.08115e+06	1.1298e+06	1.10929e+06	695148	713558	749385	1.10674e+06	719363	0.649982	5.94167e-05
NOP58	Q9Y2X3	Nucleolar protein 58	38768.3	40231.6	58346.5	213887	225773	211886	45782.1	217182	4.74381	5.96845e-05
;MCM5;MCM5;MCM5;	Q53FG5	DNA helicase (Fragment)	112132	117260	114928	75743	78371.6	72812.6	114773	75642.4	0.659058	5.98247e-05
DKFZp686O15119	Q68D38	Putative uncharacterized protein DKFZp686O15119 (Fragment)	1	1	1	514730	501259	509780	1	508590	508590	5.98273e-05
;PSMA6;PSMA6	P60900	Proteasome subunit alpha type-6	1558163	1.69661e+06	1.62757e+06	371143	394080	314598	1.62745e+06	359940	0.221169	6.02107e-05
PARP4	Q9UKK3	Poly [ADP-ribose] polymerase 4	714110	676116	686141	89216	90088.4	76292	692122	85198.8	0.123098	6.0263e-05
SMARCB1;SMARCB1;SMARCB1;;;SMARCB1;SMARCB1;SMARCB1;SMARCB1;SMARCB1;	Q9H836	cDNA FLJ13963 fis, clone Y79AA1001299, highly similar to Homo sapiens integrase interactor 1b protein (INI1B)	1	1	1	338708	333937	343051	1	338565	338565	6.04262e-05
GRB2	P62993	Growth factor receptor-bound protein 2	283198	294265	282384	16996.9	14152.2	18054.8	286616	16401.3	0.0572241	6.07723e-05
JAK1	Q4LDX3	Tyrosine-protein kinase	273204	268711	255193	27916.6	32222	36527.3	265703	32222	0.121271	6.23561e-05
;FLAD1;FLAD1	Q8NFF5	FAD synthase	46513.9	66101.9	60410.3	190301	202697	205659	57675.4	199553	3.45993	6.2465e-05
DAG1	Q14118	Dystroglycan	243582	246130	230829	355749	348217	361520	240180	355162	1.47873	6.29212e-05
ITPR1	Q14643	Inositol 1,4,5-trisphosphate receptor type 1	76521.4	152743	124349	713495	657657	690314	117871	687155	5.82971	6.37487e-05
FARSA;FARSLA;FARSA	Q9Y285	Phenylalanine--tRNA ligase alpha subunit	86819.6	87420.1	89126.5	24213.8	27258.2	22114.5	87788.7	24528.8	0.279407	6.37995e-05
;CSTF2	P33240	Cleavage stimulation factor subunit 2	33525.2	26999.4	30262.3	291053	274738	279816	30262.3	281869	9.3142	6.471e-05
RPLP0;;RPLP0;	Q53HW2	60S acidic ribosomal protein P0 (Fragment)	1.57963e+06	1.58841e+06	1.69111e+06	722589	637900	699158	1.61972e+06	686549	0.42387	6.47716e-05
FARP1	Q9Y4F1	FERM, RhoGEF and pleckstrin domain-containing protein 1	134204	130582	125287	29466.3	23498.1	36529.6	130024	29831.3	0.229429	6.49763e-05
MAK16	Q9BXY0	Protein MAK16 homolog	1	1	1	90572.5	93132.6	92019.9	1	91908.3	91908.3	6.50213e-05
SH3BGRL3;SH3BGRL3;SH3BGRL3;HEL-S-297;SH3BGRL3	Q9H299	SH3 domain-binding glutamic acid-rich-like protein 3	679422	732751	750159	186331	175701	229281	720777	197104	0.273461	6.52888e-05
;LNPEP	Q9UIQ6	Leucyl-cystinyl aminopeptidase	448874	457493	416293	135507	130031	164275	440887	143271	0.324961	6.64617e-05
SEC22B	O75396	Vesicle-trafficking protein SEC22b	288563	284455	272818	1.32659e+06	1.29692e+06	1.2739e+06	281945	1.29913e+06	4.60775	6.6763e-05
PLEKHC1;FERMT2	Q96AC1	Fermitin family homolog 2	682077	706653	707273	98071.8	100521	106061	698668	101551	0.14535	6.67796e-05
VPS28	Q9UK41	Vacuolar protein sorting-associated protein 28 homolog	1.03475e+06	967102	904082	127620	18280.9	72950.4	968645	72950.4	0.0753118	6.68156e-05
SPPL2B	Q8TCT7	Signal peptide peptidase-like 2B	125590	132367	125337	43288.4	34462	45249.7	127765	41000	0.320903	6.71619e-05
TSPAN9	O75954	Tetraspanin-9	717946	768084	699571	10034.6	42699.1	9685.6	728533	20806.4	0.0285593	6.72274e-05
ARMCX3;;ARMCX3	Q9UH62	Armadillo repeat-containing X-linked protein 3	1	1	1	113223	112960	110336	1	112173	112173	6.75222e-05
PHB;PHB;PHB;HEL-215	Q6PUJ7	Epididymis luminal protein 215	430250	115646	81902.6	3.24533e+06	3.71214e+06	3417004	209266	3.45816e+06	16.5252	6.76498e-05
PITRM1	Q5JRX3	Presequence protease, mitochondrial	1	1	1	723755	729730	709651	1	721045	721045	6.81496e-05
MGRN1	O60291	E3 ubiquitin-protein ligase MGRN1	296780	287500	303040	79071.5	75615	72733.8	295773	75806.8	0.2563	6.86382e-05
CBX2	Q14781	Chromobox protein homolog 2	1	1	1	54828.3	56424.9	55626.6	1	55626.6	55626.6	6.8641e-05
MRPL35	Q9NZE8	39S ribosomal protein L35, mitochondrial	1	1	1	181726	178829	184037	1	181531	181531	6.88847e-05
ST13;;;;ST13;ST13;ST13;;ST13P4	Q8IZP2	Putative protein FAM10A4	973456	930595	969926	199484	198635	184137	957992	194086	0.202596	6.89656e-05
TRIM33	Q9UPN9	E3 ubiquitin-protein ligase TRIM33	1	1	1	55691.8	57299.5	56293.6	1	56428.3	56428.3	6.90612e-05
;LIMA1	Q9UHB6	LIM domain and actin-binding protein 1	36601.1	52996.1	45067	437662	449825	472146	44888.1	453211	10.0965	6.94031e-05
FDX1	P10109	Adrenodoxin, mitochondrial	1	1	1	465410	465804	477343	1	469519	469519	6.9474e-05
TRIM28	Q13263	Transcription intermediary factor 1-beta	182226	128353	168940	1.35951e+06	1.36275e+06	1.4594e+06	159840	1.39389e+06	8.72052	6.99408e-05
PVR;;;PVR	P15151	Poliovirus receptor	2.38963e+06	2.35007e+06	2268500	456998	461669	419445	2.33607e+06	446037	0.190935	7.07254e-05
STON2	Q6NT31	Stonin 2	454017	446022	470606	15764.9	16576.2	23339.9	456882	18560.3	0.0406239	7.10623e-05
EDC4	Q6P2E9	Enhancer of mRNA-decapping protein 4	155898	156389	147465	89114.6	83280	79079.5	153251	83824.7	0.546978	7.1704e-05
;COX11	Q9Y6N1	Cytochrome c oxidase assembly protein COX11, mitochondrial	1	1	1	66839.4	68811.2	68104.7	1	67918.5	67918.5	7.2114e-05
MTX3	Q5HYI7	Metaxin-3	1	1	1	71105.1	71650.1	73152.8	1	71969.3	71969.3	7.23741e-05
SPG20;SPG20;;SPG20;SPG20	Q8N0X7	Spartin	1	1	1	12484.6	12121	12302.8	1	12302.8	12302.8	7.28243e-05
PLOD2	O00469	Procollagen-lysine,2-oxoglutarate 5-dioxygenase 2	112401	110611	112523	2.3455e+06	2.39902e+06	2.33708e+06	111845	2.36053e+06	21.1054	7.323e-05
EXOSC6	Q5RKV6	Exosome complex component MTR3	69569.1	69373.1	80920.8	160113	169431	157403	73287.7	162316	2.21477	7.34239e-05
ADPGK	Q9BRR6	ADP-dependent glucokinase	35912.7	29650.7	23388.8	601625	634349	605342	29650.7	613772	20.7001	7.35137e-05
ATP6V1H;ATP6V1H;;;ATP6V1H	Q9UI12	V-type proton ATPase subunit H	57461.1	57498.4	53050.8	20894	18055.8	17561	56003.4	18836.9	0.336353	7.40622e-05
LYRM4	Q9HD34	LYR motif-containing protein 4	1	1	1	449785	463317	458107	1	457070	457070	7.43237e-05
MRPS16	Q9Y3D3	28S ribosomal protein S16, mitochondrial	1	1	1	685260	700758	681259	1	689093	689093	7.44492e-05
CYB5R3	P00387	NADH-cytochrome b5 reductase 3	158581	151414	143287	2345990	2.33001e+06	2.40937e+06	151094	2.36179e+06	15.6313	7.47144e-05
;TMEM97;TMEM97	Q5BJF2	Transmembrane protein 97	1	1	1	141483	137322	138990	1	139265	139265	7.53788e-05
GOLIM4	O00461	Golgi integral membrane protein 4	280192	285827	274936	667946	695992	681170	280318	681703	2.43189	7.55906e-05
DHX9	Q08211	ATP-dependent RNA helicase A	416617	448595	408997	986104	922501	972535	424736	960380	2.26112	7.59581e-05
CYBRD1	Q53TN4	Cytochrome b reductase 1	2.71191e+06	2.59181e+06	2574030	424124	447244	481071	2.62592e+06	450813	0.171678	7.66994e-05
TOR3A	Q9H497	Torsin-3A	19171.4	10902.6	2633.75	117439	128612	114017	10902.6	120023	11.0086	7.7001e-05
HSPA2	P54652	Heat shock-related 70 kDa protein 2	1.94065e+06	1.95135e+06	2.0139e+06	225462	238360	219587	1.96863e+06	227803	0.115716	7.79695e-05
FKBP15;;FKBP15	Q5T1M5	FK506-binding protein 15	1	1	1	5473.34	5389.56	5557.11	1	5473.34	5473.34	7.81096e-05
DNAJB4;;DNAJB4	Q9UDY4	DnaJ homolog subfamily B member 4	84713.4	79282.3	79713.9	29081.9	31950.3	28718	81236.5	29916.7	0.368267	7.86725e-05
EPB41	Q4VB86	EPB41 protein	264943	264943	264943	6263.59	11547.5	3773.57	264943	7194.9	0.0271564	7.90625e-05
DKFZp666I134;STRF8;TXNDC5;TXNDC5	Q8NBS9	Thioredoxin domain-containing protein 5	88525.6	88525.6	88525.6	1.76002e+06	1.78877e+06	1.73659e+06	88525.6	1.7618e+06	19.9015	8.13023e-05
RPL10	X5D2T3	Ribosomal protein L10 isoform A (Fragment)	290880	323588	299221	827216	769746	790702	304563	795888	2.61321	8.13355e-05
TMEM165	Q9HC07	Transmembrane protein 165	81080.1	78461.6	56002.5	493889	448912	459537	71848.1	467446	6.50603	8.13497e-05
CLIC1;;CLIC1	Q5SRT3	Chloride intracellular channel protein	1.63429e+06	1.64314e+06	1644161	117793	93127.8	152797	1.64053e+06	121239	0.0739024	8.16401e-05
;LOC102724023;;C21orf33	P30042	ES1 protein homolog, mitochondrial	203510	254684	305858	1093860	1.2239e+06	1.1323e+06	254684	1150023	4.51548	8.18571e-05
PML;PML;PML-RAR;;	Q9BZY1	Tripartite motif protein TRIM19 delta	1	1	1	107747	104595	107123	1	106488	106488	8.18598e-05
SLC39A7;SLC39A7;;SLC39A7	Q92504	Zinc transporter SLC39A7	1	1	1	51266.2	52607.7	51148.4	1	51674.1	51674.1	8.20235e-05
;UBE4B	O95155	Ubiquitin conjugation factor E4 B	1	1	1	8932.39	8812.06	8655.99	1	8800.15	8800.15	8.26736e-05
CAPN2;	Q59EF6	Calpain 2, large [catalytic] subunit variant (Fragment)	201563	183714	203730	24696.8	29451.4	48449.9	196336	34199.4	0.174189	8.27934e-05
MRM1	Q6IN84	rRNA methyltransferase 1, mitochondrial	1	1	1	187655	181849	184251	1	184585	184585	8.32739e-05
ENDOD1	O94919	Endonuclease domain-containing 1 protein	1	1	1	75674.1	77455	75153.4	1	76094.1	76094.1	8.38503e-05
DLD;;DLD	P09622	Dihydrolipoyl dehydrogenase, mitochondrial	98581	98581	98581	2241280	2.30936e+06	2.28671e+06	98581	2.27912e+06	23.1192	8.4262e-05
CDC37	Q16543	Hsp90 co-chaperone Cdc37	638651	686298	637114	161661	191113	187590	654021	180121	0.275406	8.52552e-05
PRPF8	Q6P2Q9	Pre-mRNA-processing-splicing factor 8	363776	325867	362224	822459	887793	843590	350623	851281	2.42791	8.62095e-05
;SLC25A13	Q9UJS0	Calcium-binding mitochondrial carrier protein Aralar2	1	1	1	1.41725e+06	1.44132e+06	1.39572e+06	1	1.4181e+06	1.4181e+06	8.62252e-05
;HEXA	Q9BVJ8	HEXA protein (Fragment)	6375.3	11817.3	18099.5	125181	116639	109491	12097.4	117104	9.68012	8.6806e-05
CSE1L	P55060	Exportin-2	1.72601e+06	1.66869e+06	1.71381e+06	150380	159856	157471	1.70283e+06	155902	0.0915546	8.69496e-05
PODXL;PODXL;	Q96N83	Podocalyxin	417497	391054	390834	160092	156308	174386	399795	163595	0.409198	8.84785e-05
SOAT1	P35610	Sterol O-acyltransferase 1	1	1	1	294043	288918	298518	1	293826	293826	8.90922e-05
NTN1	O95631	Netrin-1	472096	460115	516491	70455.7	31356.2	50905.9	482901	50905.9	0.105417	8.95473e-05
ADAM23;;ADAM23;ADAM23;ADAM23	Q53TK5	Putative uncharacterized protein ADAM23 (Fragment)	56454	55119.7	56905.5	1	1	1	56159.7	1	1.78064e-05	9.11208e-05
SEH1L	Q96EE3	Nucleoporin SEH1	27145.1	27145.1	27145.1	268036	260219	265061	27145.1	264439	9.74167	9.21358e-05
;;GMPS	P49915	GMP synthase [glutamine-hydrolyzing]	479598	453114	466224	232443	198203	202074	466312	210907	0.452287	9.23881e-05
NDUFB6	O95139	NADH dehydrogenase [ubiquinone] 1 beta subcomplex subunit 6	1	1	1	284930	293889	286396	1	288405	288405	9.25314e-05
;SMARCC1;SMARCC1	Q92922	SWI/SNF complex subunit SMARCC1	44699.1	44121.5	43543.9	217989	222179	215192	44121.5	218453	4.95117	9.27268e-05
SLC4A7	Q9Y6M7	Sodium bicarbonate cotransporter 3	344079	312714	342453	73903.3	76265.5	95357	333082	81841.9	0.245711	9.31479e-05
AKR1A1;HEL-S-165mP	V9HWI0	Epididymis secretory protein Li 6	251742	242977	237929	105495	93553	113692	244216	104247	0.426862	9.32273e-05
;SYVN1	Q86TM6	E3 ubiquitin-protein ligase synoviolin	1	1	1	421092	435105	425636	1	427278	427278	9.33051e-05
BCAP31;;	Q53HT6	B-cell receptor-associated protein 31 variant (Fragment)	1	1	1	127730	131242	127305	1	128759	128759	9.38416e-05
TIMM8B	Q9Y5J9	Mitochondrial import inner membrane translocase subunit Tim8 B	1	1	1	271345	275899	266752	1	271332	271332	9.46916e-05
ATG3	Q9NT62	Ubiquitin-like-conjugating enzyme ATG3	160888	173391	180960	23983.8	36569.4	25907.9	171747	28820.4	0.167808	9.50286e-05
SPOCK1	Q08629	Testican-1	299025	316404	330746	31228.8	28570.2	44526.5	315392	34775.2	0.11026	9.51994e-05
PSMA4	P25789	Proteasome subunit alpha type-4	4.14363e+06	4.25712e+06	4.11731e+06	713504	737497	737938	4.17269e+06	729646	0.174862	9.52775e-05
C6orf89;C6orf89;	Q96LN2	cDNA FLJ25357 fis, clone TST01690	1	1	1	52770.9	51036.2	51671.6	1	51826.2	51826.2	9.55743e-05
LDHB	Q5U077	L-lactate dehydrogenase	19924004	20959924	19845730	5831841	6370998	6158937	2.02432e+07	6120592	0.302353	9.58842e-05
PARVB	Q9HBI1	Beta-parvin	43245.8	44106.6	36965.9	271090	271090	271090	41439.4	271090	6.54184	9.60218e-05
SMOC1	Q9H4F8	SPARC-related modular calcium-binding protein 1	673995	671537	757935	106070	111107	26946.3	701156	81374.3	0.116057	9.61133e-05
EIF1;EIF1B;EIF1;;GC20;SUI1	Q6IAV3	Eukaryotic translation initiation factor 1, isoform CRA_a	55182.4	61090.2	56038.5	14834.7	18415.2	13962.7	57437.1	15737.5	0.273996	9.65889e-05
MRPS27	Q92552	28S ribosomal protein S27, mitochondrial	1	1	1	1.39478e+06	1.4273e+06	1.44218e+06	1	1.42142e+06	1.42142e+06	9.69558e-05
HDAC2	Q92769	Histone deacetylase 2	57275	57275	57275	310077	308236	301953	57275	306755	5.35584	9.71472e-05
;;THG1L	Q9NWX6	Probable tRNA(His) guanylyltransferase	1	1	1	38037.8	39022.5	37781.8	1	38280.7	38280.7	9.75987e-05
MAP2K2	P36507	Dual specificity mitogen-activated protein kinase kinase 2	173805	184885	170245	65218.1	46211.9	52810.9	176311	54747	0.310513	9.79168e-05
S100A4	P26447	Protein S100-A4	637361	704475	702087	28129.4	62194.2	23585.1	681308	37969.6	0.0557304	9.83579e-05
FOXRED1	Q96CU9	FAD-dependent oxidoreductase domain-containing protein 1	1	1	1	253514	261842	255149	1	256835	256835	9.83756e-05
;SDHAF2	Q9NX18	Succinate dehydrogenase assembly factor 2, mitochondrial	1	1	1	71066.5	70019.4	68658.7	1	69914.9	69914.9	9.93828e-05
MRPL1	Q9BYD6	39S ribosomal protein L1, mitochondrial	1	1	1	226724	229325	221617	1	225888	225888	0.000100444
SLC9A6;;;SLC9A6	Q92581	Sodium/hydrogen exchanger 6	103597	106743	101722	50384.8	43991.7	51073.7	104021	48483.4	0.466093	0.00010063
NONO;;NONO	Q15233	Non-POU domain-containing octamer-binding protein	66746	72054.8	89107.8	208562	225125	229730	75969.5	221139	2.91089	0.000100639
JADE2;;;PHF15;;JADE2;JADE2	Q9NQC1	Protein Jade-2	3.87803e+06	3.77551e+06	3567071	628404	766372	763114	3.7402e+06	719297	0.192315	0.000100893
ACADM	Q5T4U5	Acyl-Coenzyme A dehydrogenase, C-4 to C-12 straight chain, isoform CRA_a	4080.53	4080.53	4080.53	3073869	3.17745e+06	3.09673e+06	4080.53	3.11601e+06	763.629	0.000101904
HEMK1;;HEMK1	Q9Y5R4	HemK methyltransferase family member 1	1	1	1	30482	31569.7	31025.9	1	31025.9	31025.9	0.000102411
;NUP35	Q8NFH5	Nucleoporin NUP53	1	1	1	456722	468755	472447	1	465975	465975	0.000103792
;PRSS23	O95084	Serine protease 23	839595	860224	869597	20784.2	21908.5	19659.9	856472	20784.2	0.0242672	0.000103982
DDX46	Q7L014	Probable ATP-dependent RNA helicase DDX46	140833	120388	131619	583804	612525	628454	130947	608261	4.6451	0.000104428
RPL7L1;;RPL7L1;RPL7L1	R4GMU7	60S ribosomal protein L7-like 1	1	1	1	42173.8	40704.8	41439.3	1	41439.3	41439.3	0.00010472
ARCN1;ARCN1;ARCN1;DKFZp686M09245	Q6MZV5	Putative uncharacterized protein DKFZp686M09245	377449	359194	354438	219861	212161	201407	363693	211143	0.580552	0.000104896
EIF2S1	Q53XC0	Eukaryotic translation initiation factor 2, subunit 1 alpha, 35kDa, isoform CRA_a	656856	696274	691689	164897	163717	149339	681606	159318	0.233739	0.000104961
;GDI2;GDI2	Q6IAT1	Epididymis secretory sperm binding protein Li 46e	2.25723e+06	2.31607e+06	2233065	105412	103595	95817.9	2.26879e+06	101608	0.0447853	0.000105579
BDH1	Q02338	D-beta-hydroxybutyrate dehydrogenase, mitochondrial	1	1	1	574268	554235	565716	1	564740	564740	0.00010559
RPL24;RPL24;RPL24;HEL-S-310	V9HW01	Epididymis secretory protein Li 310	258320	249956	231583	476628	497620	514933	246620	496394	2.01279	0.000105944
TMEM33;SHINC3;TMEM33;TMEM33	P57088	Transmembrane protein 33	363462	352255	357370	2.44549e+06	2.36247e+06	2.41329e+06	357696	2.40708e+06	6.72942	0.000107979
FAM49B	Q9NUQ9	Protein FAM49B	564989	531214	564201	151350	137445	192945	553468	160580	0.290134	0.00010817
DOLPP1	Q86YN1	Dolichyldiphosphatase 1	1	1	1	74064.1	76531.2	76303.9	1	75633.1	75633.1	0.000108327
MRPL2	Q5T653	39S ribosomal protein L2, mitochondrial	1	1	1	996151	985281	1.02055e+06	1	1.00066e+06	1.00066e+06	0.000108599
TRMT10C	Q7L0Y3	Mitochondrial ribonuclease P protein 1	1	1	1	1505622	1.45261e+06	1.48602e+06	1	1.48142e+06	1.48142e+06	0.000109116
;HK2	P52789	Hexokinase-2	19917.2	20208.7	19625.8	341813	331296	332130	19917.2	335080	16.8236	0.000110616
NUP98	P52948	Nuclear pore complex protein Nup98-Nup96	11945.8	3959.19	7952.52	387423	362815	373453	7952.52	374564	47.1	0.000111907
;;LAS1L	Q9Y4W2	Ribosomal biogenesis protein LAS1L	1	1	1	83122	80909.4	80277.9	1	81436.4	81436.4	0.000112096
EXOSC5	Q9NQT4	Exosome complex component RRP46	1	1	1	148031	150737	145291	1	148020	148020	0.000112802
RBBP4	Q09028	Histone-binding protein RBBP4	282855	314888	278302	1.11905e+06	1.04066e+06	1104085	292015	1.08793e+06	3.72561	0.000113456
;ABCD3	P28288	ATP-binding cassette sub-family D member 3	18150.4	15104.1	16627.2	246574	256451	244836	16627.2	249287	14.9927	0.000113598
CBX8	Q9HC52	Chromobox protein homolog 8	1	1	1	55903.8	57964.2	56590.4	1	56819.5	56819.5	0.000113628
METAP1D	Q6UB28	Methionine aminopeptidase 1D, mitochondrial	1	1	1	71399.6	74091.6	72906.1	1	72799.1	72799.1	0.00011448
DYNLT1	Q5VTU3	Dynein light chain Tctex-type 1	53646.4	57546.8	54777.4	13430.6	16884.5	19292.3	55323.5	16535.8	0.298892	0.000114636
;ZPR1;ZPR1	O75312	Zinc finger protein ZPR1	25657.8	25189.2	24720.5	1	1	1	25189.2	1	3.96996e-05	0.000115364
DTD1;LINC00493;LINC00493;LINC00493	A0A096LPB8	Protein LINC00493	1	1	1	39255.5	40000.4	40745.2	1	40000.4	40000.4	0.000115566
ECI1	P42126	Enoyl-CoA delta isomerase 1, mitochondrial	17487	17487	17487	1554742	1.49991e+06	1.5389e+06	17487	1.53118e+06	87.5612	0.000115805
EEF1A1;;;;;EEF1A1;EEF1A1	Q6IPT9	Eukaryotic translation elongation factor 1 alpha 1	38094752	35520552	37548432	7.20922e+06	7912279	6777492	3.70546e+07	7.29966e+06	0.196998	0.000117271
PTPN11	Q06124	Tyrosine-protein phosphatase non-receptor type 11	298979	312634	336120	16278	5869.34	26686.6	315911	16278	0.0515271	0.000117733
PDIA6	Q15084	Protein disulfide-isomerase A6	81390.3	87770.2	78161.2	5.33207e+06	5138336	5269262	82440.5	5.24656e+06	63.6405	0.000117871
PTPN23	Q9H3S7	Tyrosine-protein phosphatase non-receptor type 23	617796	543759	561324	47486.9	11541.7	58473.3	574293	39167.3	0.0682009	0.000118919
PDK1	Q53R49	Putative uncharacterized protein PDK1 (Fragment)	1	1	1	279559	285808	275276	1	280215	280215	0.000119078
MRPS7	Q9Y2R9	28S ribosomal protein S7, mitochondrial	1	1	1	732099	751967	724902	1	736322	736322	0.000120796
DDOST	P39656	Dolichyl-diphosphooligosaccharide--protein glycosyltransferase 48 kDa subunit	51956.9	45834.4	39711.9	4.14131e+06	4.07663e+06	4238512	45834.4	4.15215e+06	90.5903	0.000121084
HSCB	Q8IWL3	Iron-sulfur cluster co-chaperone protein HscB, mitochondrial	1	1	1	147174	148131	142902	1	146069	146069	0.000121086
SLC39A14	Q15043	Zinc transporter ZIP14	2214696	2.28782e+06	2.33458e+06	267455	235283	247768	2.27903e+06	250169	0.10977	0.000121865
SEL1L	Q9UBV2	Protein sel-1 homolog 1	1	1	1	279556	273024	283598	1	278726	278726	0.000122138
NCSTN	Q92542	Nicastrin	3.47549e+06	3.50691e+06	3625378	1.01464e+06	1056406	1.05187e+06	3.53592e+06	1.04097e+06	0.294399	0.000122206
SRSF7	Q16629	Serine/arginine-rich splicing factor 7	437407	557705	378655	2376687	2.54528e+06	2.26196e+06	457922	2.39464e+06	5.22937	0.000122724
IARS;	Q59G75	Isoleucyl-tRNA synthetase, cytoplasmic variant (Fragment)	1.22045e+06	1.1487e+06	1.15146e+06	387432	364218	401376	1.17354e+06	384342	0.327507	0.000123135
;COL4A1;	Q59F15	COL4A1 protein variant (Fragment)	146192	130167	130588	24430.7	13315	24465.5	135649	20737.1	0.152873	0.000123597
;ACOX3	O15254	Peroxisomal acyl-coenzyme A oxidase 3	1	1	1	224992	217206	224170	1	222123	222123	0.000123606
NDUFS5	Q6IBA0	NADH dehydrogenase (Ubiquinone) Fe-S protein 5, 15kDa (NADH-coenzyme Q reductase)	1	1	1	291054	301351	292056	1	294820	294820	0.000123615
;FAM114A2;FAM114A2;FAM114A2;FAM114A2;FAM114A2;FAM114A2;FAM114A2	Q9NRY5	Protein FAM114A2	226112	250964	238538	44332.1	56861.2	44961.6	238538	48718.3	0.204237	0.000123725
CGA	Q96QJ4	Glycoprotein hormones alpha chain	1	1	1	338947	350450	350587	1	346661	346661	0.0001238
SPG21	Q9NZD8	Maspardin	320742	342713	331727	127464	121921	132390	331727	127259	0.383624	0.000124651
ABCB10	Q9NRK6	ATP-binding cassette sub-family B member 10, mitochondrial	1	1	1	90752.2	89468.9	87334.6	1	89185.2	89185.2	0.000124879
BCAT2	O15382	Branched-chain-amino-acid aminotransferase, mitochondrial	222982	131236	177109	877838	969238	998652	177109	948576	5.35589	0.000126062
C9orf74;URM1	Q9BTM9	Ubiquitin-related modifier 1	73998.3	73270.5	76063.1	1	1	1	74444	1	1.34329e-05	0.000126204
BROX	Q5VW32	BRO1 domain-containing protein BROX	1.03231e+06	1.04951e+06	1074100	13240.1	15948.7	15547.3	1051972	14912	0.0141753	0.000127644
UQCRFS1	P47985	Cytochrome b-c1 complex subunit Rieske, mitochondrial	57251.5	26295.6	6796.77	4.17079e+06	4334043	4.11622e+06	30114.7	4.20702e+06	139.7	0.000128849
;MCCC2	Q9HCC0	Methylcrotonoyl-CoA carboxylase beta chain, mitochondrial	1	1	1	1.31662e+06	1.36714e+06	1.35589e+06	1	1.34655e+06	1.34655e+06	0.000129295
ASUN	Q9NVM9	Protein asunder homolog	1	1	1	42527	41843.3	40886.9	1	41752.4	41752.4	0.00012975
;CLDN12;CLDN12	Q6FIF6	CLDN12 protein	93452.3	106253	95482.1	22529.2	17228.8	11928.4	98395.9	17228.8	0.175097	0.000130113
;CYBA	P13498	Cytochrome b-245 light chain	25574	25574	25574	179114	182092	176021	25574	179076	7.00225	0.000130365
AGRN	O00468	Agrin	34837556	33562516	34572372	392104	392476	380318	34324148	388299	0.0113127	0.000130791
NQO1	P15559	NAD(P)H dehydrogenase [quinone] 1	4.0467e+06	4.17592e+06	4199162	441848	447717	427667	4.1406e+06	439077	0.106042	0.000132157
VIM;HEL113	V9HWE1	Epididymis luminal protein 113	237987	247675	266398	29087572	29658484	28503900	250687	2.90833e+07	116.015	0.000132424
ARFGAP1	Q8N6T3	ADP-ribosylation factor GTPase-activating protein 1	61820.7	44161.1	43833.8	342139	361743	324124	49938.6	342669	6.86181	0.00013288
HADH;;;HADH;HADH	Q16836	Hydroxyacyl-coenzyme A dehydrogenase, mitochondrial	1	1	1	562905	581023	560112	1	568013	568013	0.000133141
;TYMP;TYMP;TYMP	P19971	Thymidine phosphorylase	28020.3	26919.7	27470	1	1	1	27470	1	3.64034e-05	0.000133754
;FDX1L	Q6P4F2	Adrenodoxin-like protein, mitochondrial	1	1	1	134046	130289	135456	1	133264	133264	0.00013386
KIDINS220	Q9ULH0	Kinase D-interacting substrate of 220 kDa	501543	496104	494344	146786	163021	139193	497330	149667	0.30094	0.000136604
MELTF	P08582	Melanotransferrin	730173	687097	689042	154229	159611	141155	702104	151665	0.216015	0.000136749
;AP3S1	Q92572	AP-3 complex subunit sigma-1	125791	140305	129109	42565.5	25330.4	32037.5	131735	33311.1	0.252865	0.000137036
;ALPP	P05187	Alkaline phosphatase, placental type	252834	280773	274861	38197.9	54084.3	49628.2	269489	47303.5	0.17553	0.000137757
RHOA	P61586	Transforming protein RhoA	10032103	9317269	9997879	3114488	3.0344e+06	3.42934e+06	9782417	3192742	0.326376	0.00013786
ERH	P84090	Enhancer of rudimentary homolog	98824.6	67329.4	17399.3	530209	562885	496456	61184.4	529850	8.65989	0.000138343
BTN2A1	Q7KYR7	Butyrophilin subfamily 2 member A1	528452	491671	534454	102325	163097	149132	518192	138184	0.266666	0.000138351
DNAJB1	Q6FI51	DNAJB1 protein	276485	250365	243229	65402.5	39955.9	62396.8	256693	55918.4	0.217842	0.000138688
WBP2;WBP2;WBP2;WBP2;WBP2;;WBP2	Q969T9	WW domain-binding protein 2	315823	316164	295339	57611.9	51156.3	60783.9	309108	56517.4	0.18284	0.000139503
G3BP1;;G3BP;G3BP	Q6FI03	G3BP protein	72029.9	65163.8	59846.8	146334	157140	143112	65680.2	148862	2.26647	0.000139597
EHD1	Q9H4M9	EH domain-containing protein 1	1.06916e+06	1.03869e+06	1.02254e+06	37677.9	37278.3	43357.1	1.04346e+06	39437.8	0.0377952	0.000140295
MRPL53	Q96EL3	39S ribosomal protein L53, mitochondrial	1	1	1	416855	434233	423954	1	425014	425014	0.000140839
LAMA1	P25391	Laminin subunit alpha-1	1.0639e+06	1.00623e+06	1.00833e+06	28757.5	25569.8	11703.4	1.02615e+06	22010.2	0.0214493	0.000141483
PSMD13	Q9UNM6	26S proteasome non-ATPase regulatory subunit 13	506357	487199	468933	141518	145770	129313	487496	138867	0.284858	0.000143417
C10orf70;CISD1	Q9NZ45	CDGSH iron-sulfur domain-containing protein 1	1	1	1	284838	282171	273686	1	280232	280232	0.000143907
KRT17	Q04695	Keratin, type I cytoskeletal 17	20621.6	22550.2	20144.7	127085	126886	133910	21105.5	129293	6.12606	0.000145178
;;NUP58;NUP58;NUP58	Q9BVL2	Nucleoporin p58/p45	1	1	1	380511	374270	365012	1	373264	373264	0.000145458
MTFMT	Q96DP5	Methionyl-tRNA formyltransferase, mitochondrial	1	1	1	37817.2	37307.2	38874.2	1	37999.6	37999.6	0.000147434
TWF1	Q12792	Twinfilin-1	161437	148278	160294	24777.7	30166.8	44763.3	156670	33235.9	0.21214	0.000148445
PYCR2	Q96C36	Pyrroline-5-carboxylate reductase 2	1	1	1	343699	339228	329714	1	337547	337547	0.000149217
TAOK1	Q7L7X3	Serine/threonine-protein kinase TAO1	451332	445199	470733	26574.6	33328.5	29951.5	455755	29951.5	0.0657185	0.000149802
OSGEPL1	Q9H4B0	Probable tRNA N6-adenosine threonylcarbamoyltransferase, mitochondrial	1	1	1	180708	174575	181514	1	178932	178932	0.000149918
SPRYD4	Q8WW59	SPRY domain-containing protein 4	9303.07	9303.07	9303.07	598762	575286	593432	9303.07	589160	63.3297	0.00015012
SPTLC1	O15269	Serine palmitoyltransferase 1	56722.1	56722.1	56722.1	649993	672418	672413	56722.1	664941	11.7228	0.000150969
SCAP	Q12770	Sterol regulatory element-binding protein cleavage-activating protein	39373.2	39373.2	39373.2	71029.4	71330.9	72341.1	39373.2	71567.1	1.81766	0.000151759
EEF2	P13639	Elongation factor 2	8682773	8065623	8216891	3.58019e+06	3325430	3.6619e+06	8.32176e+06	3.52251e+06	0.423289	0.000152499
SLC25A11	Q6IBH0	SLC25A11 protein	1	1	1	1052473	1.02164e+06	1.06527e+06	1	1.04646e+06	1.04646e+06	0.00015306
PLD1;	Q59EA4	Phospholipase D1 variant (Fragment)	722759	785237	804280	195859	202754	156201	770759	184938	0.239942	0.000153836
MRPL37	Q9BZE1	39S ribosomal protein L37, mitochondrial	1	1	1	636893	659575	662548	1	653005	653005	0.000153897
DYNC1LI1	Q9Y6G9	Cytoplasmic dynein 1 light intermediate chain 1	201548	182939	176660	46316.1	46060.4	23329.6	187049	38568.7	0.206195	0.000155161
MAU2	Q9Y6X3	MAU2 chromatid cohesion factor homolog	1	1	1	57574.9	55751.4	55276.9	1	56201.1	56201.1	0.000155308
;;RNF14	Q9UBS8	E3 ubiquitin-protein ligase RNF14	20225.2	20225.2	20225.2	61209.7	60322.4	62096.9	20225.2	61209.7	3.0264	0.000156183
FSCN1	Q16658	Fascin	1.18471e+06	1.27353e+06	1.219e+06	216354	236361	203135	1.22575e+06	218617	0.178354	0.000156533
HTRA1	Q92743	Serine protease HTRA1	1.22291e+06	1.05081e+06	1.07142e+06	70669.1	164902	11661	1.11505e+06	82410.8	0.0739079	0.00015757
FXC1;TIMM10B	Q9Y5J6	Mitochondrial import inner membrane translocase subunit Tim10 B	1	1	1	277856	267266	277345	1	274156	274156	0.000158127
CHCHD5	Q9BSY4	Coiled-coil-helix-coiled-coil-helix domain-containing protein 5	61669.7	61669.7	61669.7	197608	195466	201366	61669.7	198147	3.21303	0.000159631
;RBMXL1	Q96E39	RNA binding motif protein, X-linked-like-1	51512.8	51512.8	51512.8	17273.2	16010.2	17372.1	51512.8	16885.2	0.327786	0.000160247
MRPL48	Q96GC5	39S ribosomal protein L48, mitochondrial	1	1	1	278352	290146	287892	1	285463	285463	0.000160293
AQR;;;AQR	O60306	Intron-binding protein aquarius	16805.2	17143.8	16830.8	105406	109015	109090	16926.6	107837	6.37086	0.000160339
MRPL49	Q13405	39S ribosomal protein L49, mitochondrial	1	1	1	538517	558674	537396	1	544862	544862	0.000160953
MLLT4	Q5TIG5	Afadin	196205	196205	196205	53675.3	50572.8	56836.6	196205	53694.9	0.273667	0.000160958
OLFML2A	Q68BL7	Olfactomedin-like protein 2A	562486	594750	556638	51548.9	38824.6	42130.7	571291	44168	0.0773126	0.000160995
LAMA5	O15230	Laminin subunit alpha-5	20401418	20752066	21303232	203808	215610	224093	2.08189e+07	214504	0.0103033	0.000161105
SNX9;;SNX9	Q9Y5X1	Sorting nexin-9	304692	315487	328562	48518.7	50539.9	42105.2	316247	47054.6	0.148791	0.000161482
VPS13B	Q7Z7G8	Vacuolar protein sorting-associated protein 13B	1	1	1	78607.5	82149.5	80378.5	1	80378.5	80378.5	0.000161783
;;GHITM	Q9H3K2	Growth hormone-inducible transmembrane protein	1	1	1	307841	301393	294506	1	301247	301247	0.000163305
CTBP2	Q5SQP8	C-terminal-binding protein 2	549217	579858	570809	313459	286509	330501	566628	310156	0.547372	0.000163797
SLC20A1	Q8WUM9	Sodium-dependent phosphate transporter 1	525036	487467	461934	115957	75904.3	103564	491479	98475.2	0.200365	0.000164013
;ARHGEF11	O15085	Rho guanine nucleotide exchange factor 11	1	1	1	4448.7	4255.63	4352.16	1	4352.16	4352.16	0.000164046
;FARSB;FARSB	Q9NSD9	Phenylalanine--tRNA ligase beta subunit	117089	131168	120128	38648.5	27844.5	21535.8	122795	29342.9	0.238958	0.000165226
TMEM59	Q9BXS4	Transmembrane protein 59	992521	999432	966059	195072	195072	195072	986004	195072	0.197841	0.000165299
HPDL	Q96IR7	4-hydroxyphenylpyruvate dioxygenase-like protein	85547.1	85547.1	85547.1	1.34272e+06	1.29161e+06	1.33565e+06	85547.1	1.32332e+06	15.469	0.000166808
GMPR2	Q9P2T1	GMP reductase 2	186828	196117	171737	32847.4	25349.5	17851.6	184894	25349.5	0.137103	0.000167034
ACOT9	Q9Y305	Acyl-coenzyme A thioesterase 9, mitochondrial	1	1	1	603743	583318	608614	1	598558	598558	0.000167543
WDR77	Q9BQA1	Methylosome protein 50	509910	509164	504698	64044	73598.4	47383	507924	61675.1	0.121426	0.000167959
CDIPT;CDIPT;CDIPT;CDIPT;CDIPT;	Q53HA5	CDP-diacylglycerol--inositol 3-phosphatidyltransferase isoform 1 variant (Fragment)	1	1	1	547617	534324	523614	1	535185	535185	0.00016823
PPM1A;;PPM1A;PPM1A;PPM1A	P35813	Protein phosphatase 1A	36162.5	34570.1	35366.3	1	1	1	35366.3	1	2.82755e-05	0.000168918
HNRPA1;HNRPA1;HNRNPA1;HNRNPA1	P09651	Heterogeneous nuclear ribonucleoprotein A1	210502	233356	229659	1.27557e+06	1.2802e+06	1.20936e+06	224506	1.25504e+06	5.59026	0.000169333
UBE1L2;UBA6	A0AVT1	Ubiquitin-like modifier-activating enzyme 6	70654.2	75142.4	65891.1	4458.36	5874.96	15029.8	70562.6	8454.38	0.119814	0.000169679
MRPL43	Q8N983	39S ribosomal protein L43, mitochondrial	1	1	1	761716	763905	792971	1	772864	772864	0.000169839
NRDC;NRDC;;;NRDC;NRDC;NRDC;NRD1;NRD1	Q96L67	Nardilysin	197898	195341	174869	62893.9	41189.1	58865.6	189369	54316.2	0.286827	0.000173936
PLPP3	O14495	Phospholipid phosphatase 3	1.37041e+06	1.25635e+06	1.32708e+06	113157	87572.8	131567	1.31795e+06	110766	0.0840442	0.000174186
RPS28	P62857	40S ribosomal protein S28	32705.8	32494.4	23330.1	86630.3	97917.1	90044.1	29510.1	91530.5	3.10167	0.000174437
;SLC2A1;SLC2A1;	Q59GX2	Solute carrier family 2 (Facilitated glucose transporter), member 1 variant (Fragment)	13724008	13313422	13129904	937164	982078	926479	1.33891e+07	948574	0.0708467	0.000175664
;EGFR;	Q2TTR7	Receptor protein-tyrosine kinase	1.61628e+06	1.55055e+06	1.63694e+06	164477	178555	184613	1.60126e+06	175881	0.10984	0.00017642
;SNRPA	P09012	U1 small nuclear ribonucleoprotein A	145952	265146	165916	1.38195e+06	1.30118e+06	1.49831e+06	192338	1.39381e+06	7.24668	0.0001775
ABCG2	Q9UNQ0	ATP-binding cassette sub-family G member 2	964122	968472	917144	128468	139471	125076	949913	131005	0.137912	0.000177717
GCLM	P48507	Glutamate--cysteine ligase regulatory subunit	263313	248772	234095	92152.2	79108.8	60006.3	248727	77089.1	0.309935	0.000177978
GGCX	P38435	Vitamin K-dependent gamma-carboxylase	1	1	1	66077.2	69197.2	67429.9	1	67568.1	67568.1	0.000178684
;ALDH1L2	Q3SY69	Mitochondrial 10-formyltetrahydrofolate dehydrogenase	1	1	1	708606	715038	684166	1	702604	702604	0.000179092
;TFG	Q92734	Protein TFG	521661	576755	560714	48094.9	45985.2	68886.1	553043	54322.1	0.0982239	0.000179737
CD55	P08174	Complement decay-accelerating factor	6482201	6.09137e+06	6469035	1.14019e+06	1233433	1.08478e+06	6.34754e+06	1.1528e+06	0.181614	0.000180135
TNC	P24821	Tenascin	500568	468339	476916	12956.8	4088.45	8522.64	481941	8522.64	0.017684	0.000182249
MTX1	Q13505	Metaxin-1	1	1	1	612020	634046	606815	1	617627	617627	0.000182545
THBS1	P07996	Thrombospondin-1	6.24824e+06	6397912	6550002	30502.3	24478.9	18889.8	6.39872e+06	24623.7	0.00384822	0.000183012
CDC42SE1	Q9NRR8	CDC42 small effector protein 1	45686.5	47674.6	47511.1	1	1	1	46957.4	1	2.12959e-05	0.000184101
C12orf10;C12orf10;C12orf10;MST024;C12orf10;C12orf10	Q9HB07	UPF0160 protein MYG1, mitochondrial	217718	202321	204006	122899	123211	109270	208015	118460	0.569477	0.000185096
HMOX1;;HMOX1;HMOX1;HMOX1	Q96DI8	Heme oxygenase (Decycling) 1	1	1	1	47808.5	47342.2	49506.8	1	48219.2	48219.2	0.00018601
UQCRB	P14927	Cytochrome b-c1 complex subunit 7	1	1	1	946475	974515	992144	1	971045	971045	0.000187461
ATP5E;ATP5EP2	Q5VTU8	ATP synthase subunit epsilon-like protein, mitochondrial	1	1	1	737414	740520	709048	1	728994	728994	0.000188621
PICALM;PICALM;;PICALM;PICALM	Q13492	Phosphatidylinositol-binding clathrin assembly protein	505216	482898	494382	52109.8	50568.2	52560.3	494165	51746.1	0.104714	0.000188779
PPTC7	Q8NI37	Protein phosphatase PTC7 homolog	1	1	1	155266	161187	162356	1	159603	159603	0.000189052
COL6A1	P12109	Collagen alpha-1(VI) chain	423134	453301	451907	81199.1	71584.8	69804.1	442781	74196	0.167568	0.000189096
RAB27B	O00194	Ras-related protein Rab-27B	13674.5	16926.5	11867	39700	39417.2	43414.2	14156	40843.8	2.88526	0.000190062
CLPP	Q16740	ATP-dependent Clp protease proteolytic subunit, mitochondrial	101514	93842.3	105104	1.19843e+06	1.26271e+06	1.2193e+06	100153	1.22681e+06	12.2493	0.000191521
RRAS	P10301	Ras-related protein R-Ras	3.48394e+06	3384060	3.705e+06	1.14664e+06	772246	1.18308e+06	3.52434e+06	1.03399e+06	0.293385	0.000191796
CTNND1	Q96FS1	CTNND1 protein (Fragment)	560272	599257	581545	138432	148338	151400	580358	146056	0.251666	0.000192416
MRPS21	P82921	28S ribosomal protein S21, mitochondrial	1	1	1	287546	274030	281063	1	280880	280880	0.000193026
;GNPAT;	Q53H08	Glyceronephosphate O-acyltransferase variant (Fragment)	1	1	1	154401	148298	147958	1	150219	150219	0.000194114
TOR1B	O14657	Torsin-1B	59651.6	51896.1	56593.6	194822	205763	189035	56047.1	196540	3.5067	0.000195536
TMX3	Q96JJ7	Protein disulfide-isomerase TMX3	39560.6	39560.6	39560.6	269794	263519	274662	39560.6	269325	6.8079	0.000197
MGST1	Q6LET6	MGST1 protein (Fragment)	75199.7	75199.7	75199.7	1.51917e+06	1.51896e+06	1.58078e+06	75199.7	1.53964e+06	20.474	0.000197294
P4HB	P07237	Protein disulfide-isomerase	50501.8	46845.5	61913.2	5036754	4799120	4.8734e+06	53086.8	4.90309e+06	92.3598	0.00019803
INPPL1	O15357	Phosphatidylinositol 3,4,5-trisphosphate 5-phosphatase 2	164374	169535	162307	12799.8	12799.8	12799.8	165406	12799.8	0.0773842	0.00019832
PSMD4	Q5VWC4	26S proteasome non-ATPase regulatory subunit 4	32811.7	47756.9	36992.8	160594	166523	167026	39187.1	164715	4.20328	0.00019893
CLPB	Q9H078	Caseinolytic peptidase B protein homolog	1	1	1	460680	477656	482838	1	473725	473725	0.000199491
RBMX	P38159	RNA-binding motif protein, X chromosome	33205.1	39760.3	37935	209944	227069	214059	36966.8	217024	5.87078	0.000200176
TXN	P10599	Thioredoxin	786785	883144	817854	369261	308331	291550	829261	323047	0.389561	0.00020068
MYO1C	D3DTH7	Myosin IC, isoform CRA_a	1.8154e+06	1.59135e+06	1.58725e+06	173369	168612	405211	1.66467e+06	249064	0.149618	0.000200921
HNRNPU	Q00839	Heterogeneous nuclear ribonucleoprotein U	426122	386575	398000	2.72632e+06	2608292	2.76431e+06	403565	2.69964e+06	6.68948	0.000201722
IGSF8	Q969P0	Immunoglobulin superfamily member 8	24660692	25015196	25874570	232030	214450	274875	25183486	240452	0.00954799	0.000201898
NDUFAF4	Q9P032	NADH dehydrogenase [ubiquinone] 1 alpha subcomplex assembly factor 4	1	1	1	134307	133785	139829	1	135974	135974	0.000202153
SDHD;SDHD;UNQ5809	Q6UWH2	AVLL5809	1	1	1	908164	883284	864586	1	885345	885345	0.000203184
JUP	P14923	Junction plakoglobin	2201622	2.09421e+06	2106656	609543	612904	639954	2.13416e+06	620800	0.290887	0.000203821
RPRD2	Q5VT52	Regulation of nuclear pre-mRNA domain-containing protein 2	1	1	1	124020	126086	130191	1	126766	126766	0.000204591
PTPRG	P23470	Receptor-type tyrosine-protein phosphatase gamma	656594	631574	619960	155522	161531	150908	636043	155987	0.245246	0.000205043
MAMDC2;;MAMDC2	Q7Z304	MAM domain-containing protein 2	137372	130712	134042	1	1	1	134042	1	7.46035e-06	0.000205625
YWHAQ	P27348	14-3-3 protein theta	1.86708e+06	1915438	2000989	203438	201856	236594	1.92784e+06	213963	0.110986	0.000205972
FAM3C	Q92520	Protein FAM3C	17965.1	73740	18099	565769	540228	566009	36601.4	557335	15.2272	0.000206439
BCKDHB;;;;BCKDHB	P21953	2-oxoisovalerate dehydrogenase subunit beta, mitochondrial	1	1	1	144141	139071	145954	1	143056	143056	0.000207236
NDUFB3	O43676	NADH dehydrogenase [ubiquinone] 1 beta subcomplex subunit 3	1	1	1	273616	266467	260316	1	266800	266800	0.000207392
OXLD1	Q5BKU9	Oxidoreductase-like domain-containing protein 1	1	1	1	137433	142198	135462	1	138364	138364	0.000208774
RPL13A;RPL13A;;RPL13A	Q9BSQ6	RPL13A protein (Fragment)	160758	145074	134069	508055	548926	500499	146633	519160	3.54054	0.000209324
;RNMT	O43148	mRNA cap guanine-N7 methyltransferase	27085.8	28222.9	19390.9	90911.8	93125.8	103360	24899.9	95799.2	3.84738	0.00020941
AP2A1	O95782	AP-2 complex subunit alpha-1	1.9467e+06	1844686	1.89903e+06	616016	633207	645855	1.89681e+06	631692	0.33303	0.000210161
;CTSZ	Q9UBR2	Cathepsin Z	137303	109501	145851	847907	813596	764887	130885	808797	6.17945	0.000211241
LSG1	Q9H089	Large subunit GTPase 1 homolog	1	1	1	575674	562570	591586	1	576610	576610	0.000211603
NUDCD2	Q8WVJ2	NudC domain-containing protein 2	43163.7	39504.7	43031.5	7766.23	5943.69	6854.96	41900	6854.96	0.163603	0.000211925
RAVER1	E9PAU2	Ribonucleoprotein PTB-binding 1	1	1	1	245322	239403	251800	1	245508	245508	0.000212547
;;;;GRSF1;GRSF1;GRSF1;GRSF1	Q12849	G-rich sequence factor 1	32355.6	32355.6	32355.6	1.25811e+06	1.29205e+06	1.32163e+06	32355.6	1.29059e+06	39.8878	0.000212649
ALDH5A1	X5DQN2	Aldehyde dehydrogenase 5 family member A1 isoform B (Fragment)	1	1	1	371518	377946	359517	1	369660	369660	0.000213368
BAD;;BAD	Q92934	Bcl2-associated agonist of cell death	1	1	1	262911	270409	257072	1	263464	263464	0.000214585
FLII	Q13045	Protein flightless-1 homolog	149503	147048	161248	45719.6	60355.4	63410.8	152600	56495.3	0.370219	0.000215938
TFB2M	Q9H5Q4	Dimethyladenosine transferase 2, mitochondrial	1	1	1	469440	491321	490277	1	483680	483680	0.00021699
MMP11	P24347	Stromelysin-3	171702	178476	170126	1	1	1	173435	1	5.76586e-06	0.000218077
MCM6	Q14566	DNA replication licensing factor MCM6	114963	121615	121484	73824	72698.1	64987.7	119354	70503.3	0.590708	0.000219643
;AP2A2	O94973	AP-2 complex subunit alpha-2	1.39517e+06	1.47726e+06	1.50397e+06	427186	382459	403142	1.4588e+06	404262	0.27712	0.000220339
SFRS3;SRSF3	P84103	Serine/arginine-rich splicing factor 3	330161	365231	404067	729103	773787	708935	366486	737275	2.01174	0.000221189
ZMPSTE24	O75844	CAAX prenyl protease 1 homolog	65053.2	65053.2	65053.2	347638	359155	361807	65053.2	356200	5.47552	0.000223036
POLG;;POLG	P54098	DNA polymerase subunit gamma-1	5334.89	6056.01	5695.45	114927	110366	116178	5695.45	113824	19.985	0.000223304
OCIAD1	Q9NX40	OCIA domain-containing protein 1	1	1	1	800512	765577	801605	1	789232	789232	0.000224651
;PZP	P20742	Pregnancy zone protein	13896361	13281123	13297674	9337.18	11467	13627.8	1.34917e+07	11477.3	0.000850694	0.000225199
TRNT1	Q96Q11	CCA tRNA nucleotidyltransferase 1, mitochondrial	70705.8	63049.4	66877.6	299563	277978	287740	66877.6	288427	4.31276	0.000225218
	B4DPY0	Glutathione peroxidase	1	1	1	238431	244434	232044	1	238303	238303	0.000225301
MIER1	Q8N108	Mesoderm induction early response protein 1	1	1	1	55981.7	57438.3	54525.1	1	55981.7	55981.7	0.00022559
CARHSP1	Q9Y2V2	Calcium-regulated heat-stable protein 1	497151	524091	509881	32138.5	35173.9	33656.2	510374	33656.2	0.0659442	0.000226386
;TGM2;HEL-S-45	V9HWG3	Epididymis secretory protein Li 45	161030	167741	159854	1	1	1	162875	1	6.13967e-06	0.0002274
NSUN4	Q96CB9	5-methylcytosine rRNA methyltransferase NSUN4	1	1	1	306924	321587	320976	1	316496	316496	0.000228867
GLRX5	Q86SX6	Glutaredoxin-related protein 5, mitochondrial	1	1	1	871972	869235	910669	1	883959	883959	0.000228977
HLA-B	F4NBQ6	MHC class I antigen (Fragment)	58091.6	39693.3	46571.5	402506	402506	402506	48118.8	402506	8.36484	0.000229292
ALG1	Q9BT22	Chitobiosyldiphosphodolichol beta-mannosyltransferase	1	1	1	90753.6	94579.5	95336.1	1	93556.4	93556.4	0.000229749
CHMP2A	O43633	Charged multivesicular body protein 2a	2578239	2.71501e+06	2672136	66249.6	65234.2	73669	2.65513e+06	68384.2	0.0257555	0.000230333
SLC25A20	O43772	Mitochondrial carnitine/acylcarnitine carrier protein	1	1	1	176622	184534	185256	1	182137	182137	0.000230465
NUP107	P57740	Nuclear pore complex protein Nup107	117592	124265	33057.9	941672	1.10039e+06	996052	91638.1	1.0127e+06	11.0511	0.000230549
MRPS35	P82673	28S ribosomal protein S35, mitochondrial	1	1	1	447499	466696	470073	1	461423	461423	0.000232041
MRPS18A	Q9NVS2	28S ribosomal protein S18a, mitochondrial	15283.4	15283.4	15283.4	151441	157732	157998	15283.4	155724	10.1891	0.000232684
SCRIB	Q14160	Protein scribble homolog	854642	847657	819942	442801	502139	456617	840747	467186	0.555679	0.00023336
MRPS12	O15235	28S ribosomal protein S12, mitochondrial	1	1	1	629892	651971	663757	1	648540	648540	0.000234136
hCG_1991735;IQGAP1;IQGAP1	P46940	Ras GTPase-activating-like protein IQGAP1	1.75472e+06	1628903	1.66134e+06	468639	448153	419569	1.68166e+06	445453	0.26489	0.000236551
HNRPD;HNRPD;HNRNPD;HNRNPD	Q14103	Heterogeneous nuclear ribonucleoprotein D0	440726	424214	368318	922221	1.01573e+06	1017452	411086	985135	2.39642	0.000237564
SF3B3	Q15393	Splicing factor 3B subunit 3	873744	811207	839089	1.12786e+06	1.18555e+06	1.14559e+06	841346	1.153e+06	1.37042	0.000237851
SART1	O43290	U4/U6.U5 tri-snRNP-associated protein 1	1	1	1	371282	374053	355814	1	367050	367050	0.000238902
ALDH7A1	P49419	Alpha-aminoadipic semialdehyde dehydrogenase	127518	149430	88626.2	2.42478e+06	2346850	2548203	121858	2.43994e+06	20.0228	0.000239816
RALB	P11234	Ras-related protein Ral-B	1924842	1.93158e+06	2.08184e+06	444080	446091	509079	1.97942e+06	466417	0.235633	0.000240086
TOR1AIP2	Q8NFQ8	Torsin-1A-interacting protein 2	1	1	1	1.51529e+06	1.5959e+06	1.57573e+06	1	1.56231e+06	1.56231e+06	0.000240218
;;MRPS30;MRPS30	Q9NP92	28S ribosomal protein S30, mitochondrial	1	1	1	263407	263900	276102	1	267803	267803	0.000240261
CWC15	Q9P013	Spliceosome-associated protein CWC15 homolog	1	1	1	193458	188654	199064	1	193725	193725	0.000241046
LMNB1	P20700	Lamin-B1	1	1	1	59255.9	56546.5	56604.8	1	57469.1	57469.1	0.000241688
SFSWAP	Q12872	Splicing factor, suppressor of white-apricot homolog	1	1	1	100958	102847	97506.4	1	100437	100437	0.000242238
CHTF8	P0CG12	Chromosome transmission fidelity protein 8 homolog isoform 2	357056	338433	385650	50257.9	76082.8	13769.4	360380	46703.4	0.129595	0.000242973
;ERGIC1	Q969X5	Endoplasmic reticulum-Golgi intermediate compartment protein 1	1	1	1	273682	279234	288684	1	280534	280534	0.000243612
CALR;;HEL-S-99n	V9HW88	Calreticulin, isoform CRA_b	71366.6	63953.1	51012.1	16449500	17351384	16772833	62110.6	1.68579e+07	271.418	0.000244979
PBXIP1	Q96AQ6	Pre-B-cell leukemia transcription factor-interacting protein 1	1	1	1	374590	395457	384308	1	384785	384785	0.000245373
FN1	A0A024R462	Fibronectin 1, isoform CRA_n	1347340	1.33704e+06	1.25584e+06	73751.6	216715	42145.2	1.31341e+06	110871	0.0844145	0.000246221
;STIP1;HEL-S-94n	V9HW72	Epididymis secretory sperm binding protein Li 94n	4.12366e+06	3.89583e+06	3791225	1.1997e+06	1.31055e+06	1.16817e+06	3.93691e+06	1.22614e+06	0.311447	0.000246442
PACS1	Q6VY07	Phosphofurin acidic cluster sorting protein 1	54786.3	52891.2	51941.3	1	1	1	53206.3	1	1.87948e-05	0.000246945
SURF1	Q15526	Surfeit locus protein 1	1	1	1	73842.1	77135	77683.6	1	76220.2	76220.2	0.000247607
KRT2	P35908	Keratin, type II cytoskeletal 2 epidermal	260547	256684	282696	120632	136195	116763	266642	124530	0.46703	0.000247672
PLXNB2	O15031	Plexin-B2	1.73643e+06	1.69759e+06	1.65052e+06	337700	349823	338407	1.69484e+06	341977	0.201775	0.000247823
MRPL14	Q6P1L8	39S ribosomal protein L14, mitochondrial	1	1	1	570010	541310	564548	1	558622	558622	0.000247996
APOBEC3B;APOBEC3DE;bK150C2.9;APOBEC3D;APOBEC3B;APOBEC3B	W0HJ78	Apolipoprotein B mRNA editing enzyme catalytic polypeptide-like 3B	195370	195370	195370	47622.4	41884.8	49740.4	195370	46415.9	0.237579	0.000248086
MAP4K4;;;MAP4K4;MAP4K4;MAP4K4;MAP4K4;MAP4K4;MAP4K4;MAP4K4;MAP4K4;HEL-S-31	V9HWH3	Epididymis secretory protein Li 31	674702	686309	649811	33833.6	30413.1	33706.1	670274	32650.9	0.0487128	0.000248494
NDRG2;;NDRG2	Q9UN36	Protein NDRG2	394750	400293	377233	9136.59	7296.02	10977.2	390759	9136.59	0.0233817	0.000248546
PLAUR	Q03405	Urokinase plasminogen activator surface receptor	7.96069e+06	7511583	7864876	667153	606106	587259	7.77905e+06	620172	0.0797234	0.000249499
DDR2;DDR2;DKFZp686D1354	Q6MZT2	Putative uncharacterized protein DKFZp686D1354	214716	227803	234634	42273.8	35923.5	42901.6	225717	40366.3	0.178836	0.000250478
SEC61A1	P61619	Protein transport protein Sec61 subunit alpha isoform 1	1	1	1	1.25181e+06	1.31986e+06	1.27065e+06	1	1.28077e+06	1.28077e+06	0.000250755
DKC1	O60832	H/ACA ribonucleoprotein complex subunit 4	145061	132189	144614	339769	363024	368064	140621	356952	2.5384	0.000251198
COL18A1	P39060	Collagen alpha-1(XVIII) chain	1.91826e+06	1.96204e+06	2.02879e+06	19114.7	14395.3	10759.4	1.96969e+06	14756.5	0.00749175	0.000251233
D2HGDH	Q8N465	D-2-hydroxyglutarate dehydrogenase, mitochondrial	1	1	1	158263	162971	167218	1	162817	162817	0.000252216
THEM6	Q8WUY1	Protein THEM6	140774	123950	133225	207309	221143	222489	132650	216980	1.63574	0.000253068
MEST	R4GN52	Mesoderm-specific transcript homolog protein (Fragment)	2632.72	2632.72	2632.72	93885.6	89590.5	89739.8	2632.72	91072	34.5923	0.000253181
;;BCCIP	Q9P287	BRCA2 and CDKN1A-interacting protein	30135.9	28550.3	29079	1	1	1	29255.1	1	3.41821e-05	0.000253778
TMPO	P42166	Lamina-associated polypeptide 2, isoform alpha	1	1	1	256526	248247	262310	1	255694	255694	0.000254648
;KIAA0319L;KIAA0319L	Q8IZA0	Dyslexia-associated protein KIAA0319-like protein	198004	179969	182092	83603.4	79141.8	92599	186688	85114.7	0.455919	0.000257555
;STAU1;;STAU1	Q5JW30	Double-stranded RNA-binding protein Staufen homolog 1	1	1	1	170296	176634	167284	1	171405	171405	0.000258325
GNA11;	Q59FM5	Guanine nucleotide-binding protein G, alpha subunit variant (Fragment)	1.50178e+06	1.45245e+06	1.60815e+06	479115	498897	419826	1.52079e+06	465946	0.306384	0.00025869
ARMC10	Q8N2F6	Armadillo repeat-containing protein 10	1	1	1	156269	158639	150243	1	155050	155050	0.000259725
CTPS1	P17812	CTP synthase 1	202362	203747	188750	6644.88	31224.3	4240.19	198286	14036.5	0.0707889	0.000259994
PPIB;HEL-S-39	V9HWC6	Peptidyl-prolyl cis-trans isomerase	513789	473817	475340	2991386	3.12354e+06	3.18447e+06	487649	3.0998e+06	6.35662	0.000260269
XPNPEP1	Q9NQW7	Xaa-Pro aminopeptidase 1	232596	210010	215148	35515	30312.3	40717.7	219251	35515	0.161983	0.000266279
SUCLA2;	E5KS55	Succinate-CoA ligase subunit beta	1	1	1	1661819	1.59508e+06	1.68471e+06	1	1.6472e+06	1.6472e+06	0.0002663
;ACSS1;ACSS1	Q9NUB1	Acetyl-coenzyme A synthetase 2-like, mitochondrial	1	1	1	81877	86645.8	84425.6	1	84316.1	84316.1	0.000266891
;;NCAPD2;NCAPD2;	Q6ZV00	cDNA FLJ43165 fis, clone FCBBF3002163, highly similar to Homo sapiens chromosome condensation-related SMC-associated protein 1	69398.1	75928.7	65805.3	14452.1	17695.7	11208.4	70377.4	14452.1	0.205351	0.000267709
ERAL1	O75616	GTPase Era, mitochondrial	1	1	1	325483	327737	342798	1	332006	332006	0.000267884
MAPK13;MAPK14;MAPK13;MAPK8;MAPK8;MAPK10;MAPK14;MAPK13;MAPK8;MAPK9;MAPK12;;MAPK8;MAPK9;MAPK9;MAPK9;MAPK14;MAPK10;MAPK9;MAPK14;MAPK13;MAPK8;MAPK9;MAPK12;MAPK10;;MAPK11;MAPK14;MAPK10;;;MAPK13;MAPK13;DKFZp686M02159	Q6N076	Mitogen-activated protein kinase (Fragment)	210507	194926	185499	30793.7	25106	38100.8	196977	31333.5	0.159072	0.000269066
SLC7A5	Q01650	Large neutral amino acids transporter small subunit 1	16045226	15144624	15570894	1.80406e+06	1.92937e+06	1.91959e+06	1.55869e+07	1884341	0.120892	0.000269303
PTDSS2	Q9BVG9	Phosphatidylserine synthase 2	1	1	1	232913	238631	246469	1	239338	239338	0.000269377
RPS19;RPS19;	Q8WVX7	Ribosomal protein S19 (Fragment)	20452.4	20452.4	20452.4	66499	66025.5	68518.6	20452.4	67014.4	3.2766	0.000269438
;RPN2	P04844	Dolichyl-diphosphooligosaccharide--protein glycosyltransferase subunit 2	203546	91020.6	174320	772108	727723	857952	156296	785928	5.02846	0.000269846
P4HA1	Q5VSQ6	Procollagen-proline, 2-oxoglutarate 4-dioxygenase (Proline 4-hydroxylase), alpha polypeptide I variant (Fragment)	1	1	1	117773	124451	119722	1	120649	120649	0.000269951
RAB14	P61106	Ras-related protein Rab-14	388425	422622	463798	1.41097e+06	1.28453e+06	1.2915e+06	424949	1329000	3.12744	0.000270378
ALKBH7	Q9BT30	Alpha-ketoglutarate-dependent dioxygenase alkB homolog 7, mitochondrial	1	1	1	155234	164335	159287	1	159619	159619	0.000271887
ERP29;HEL-S-107	V9HW71	Endoplasmic reticulum resident protein 29	40485.7	113595	77040.5	2.43502e+06	2669238	2554097	77040.5	2.55278e+06	33.1356	0.000272748
DHX30	Q7L2E3	Putative ATP-dependent RNA helicase DHX30	86988.7	75318.8	55731	402503	412301	407541	72679.5	407448	5.6061	0.000274293
NDUFA2	O43678	NADH dehydrogenase [ubiquinone] 1 alpha subcomplex subunit 2	1	1	1	674730	645543	681614	1	667296	667296	0.000274414
DCXR	Q7Z4W1	L-xylulose reductase	79969.4	79317.8	83670.4	654524	643919	679704	80985.8	659382	8.14194	0.000275237
PPT1	P50897	Palmitoyl-protein thioesterase 1	1	1	1	83526.1	81417.1	86218.2	1	83720.5	83720.5	0.000275299
UQCRC1	P31930	Cytochrome b-c1 complex subunit 1, mitochondrial	43318	19523.7	41323.7	6208732	6.3772e+06	6585718	34721.8	6.39055e+06	184.05	0.000276545
;DKFZp686N0561;ATP6V0A1	Q93050	V-type proton ATPase 116 kDa subunit a isoform 1	614019	630580	678842	302801	286194	350460	641147	313152	0.488424	0.000277987
SCARB1	B7ZKQ9	SCARB1 protein	1.35638e+06	1.45964e+06	1.54874e+06	154557	142300	231741	1.45492e+06	176200	0.121106	0.000278228
;KIF13B;KIF13B;KIF13B;KIF1C;KIF16B;KIF13A;KIF13B;STARD9	Q9P2P6	StAR-related lipid transfer protein 9	16550.1	14678.8	15401.2	4384.01	6438.89	5846.94	15543.4	5556.61	0.357491	0.000278712
MKI67	P46013	Antigen KI-67	1	1	1	26359.4	26258.9	27648.6	1	26755.6	26755.6	0.000279517
FTH1	Q6NS36	Ferritin (Fragment)	607369	616879	583567	10852.3	10952.5	10902.4	602605	10902.4	0.0180921	0.000280191
NDUFB9	Q9Y6M9	NADH dehydrogenase [ubiquinone] 1 beta subcomplex subunit 9	1	1	1	384008	405564	401814	1	397128	397128	0.000280203
RCE1	Q9Y256	CAAX prenyl protease 2	1	1	1	315664	320668	302996	1	313109	313109	0.000282003
RPL27;;RPL27;RPL27	P61353	60S ribosomal protein L27	710506	701124	654355	1.32158e+06	1.40502e+06	1.30293e+06	688662	1.34318e+06	1.95041	0.000282973
NUP160	Q12769	Nuclear pore complex protein Nup160	38097.9	49622.1	95910.4	334707	399012	372257	61210.1	368658	6.02283	0.000284012
P4HA2	Q05DA4	P4HA2 protein	1	1	1	428764	436218	453778	1	439587	439587	0.000284391
PARD3;;PARD3	Q8TEW0	Partitioning defective 3 homolog	25362.2	32379	28788.9	148520	148520	148520	28843.4	148520	5.1492	0.000286401
H6PD	R4GMU1	GDH/6PGL endoplasmic bifunctional protein	1	1	1	141116	142553	134850	1	139506	139506	0.000287229
PRDX3	P30048	Thioredoxin-dependent peroxide reductase, mitochondrial	124115	119030	133477	9992542	10583812	10205784	125541	1.02607e+07	81.7322	0.000288632
COX2;COX2;COX2;COX2;COX2;COX2;COX2;COX2;COX2;COX2;COX2;COX2;COX2;COX2;COX2;COX2;COX2;COX2;COX2;COX2;COX2;COX2;COX2;COX2;COX2;COX2;COX2;COX2;COX2;COX2;COX2;COX2;COX2;COX2;COX2;COX2;COX2;COX2;COX2;COX2;COX2;COX2;COII;COX2;COX2;COX2;COX2;COX2;COII;COII;COX2;COX2;COX2;COX2;COX2;COX2;COX2;COX2;COX2;COX2;COX2;COX2;COX2;COX2;COX2;COX2;COX2;COX2;COX2;COX2;COX2;COX2;COX2;COX2;COX2;COX2;COX2;COX2;COX2;COX2…	X5C6M5	Cytochrome c oxidase subunit 2	150268	193039	187418	13407583	14115442	14125397	176908	1.38828e+07	78.4746	0.000288634
DHCR7;;DHCR7	Q9UBM7	7-dehydrocholesterol reductase	11395.3	11395.3	11395.3	386529	367979	368088	11395.3	374199	32.838	0.000288655
TST;	Q53EW8	Sulfurtransferase (Fragment)	30872.7	34168.5	46303	154152	155053	148090	37114.7	152431	4.10703	0.000288957
;SDAD1;SDAD1	Q9NVU7	Protein SDA1 homolog	10580.9	10580.9	10580.9	18376.3	18613.3	18850.2	10580.9	18613.3	1.75914	0.00028997
ATPAF2	Q8N5M1	ATP synthase mitochondrial F1 complex assembly factor 2	1	1	1	589280	625203	607191	1	607225	607225	0.00029152
;PANK4;PANK4	Q9NVE7	Pantothenate kinase 4	27686.2	28530.4	29374.6	1	1	1	28530.4	1	3.50503e-05	0.000291718
ETFB	P38117	Electron transfer flavoprotein subunit beta	323141	186285	254754	6066074	6.29542e+06	6.58686e+06	254727	6.31612e+06	24.7957	0.000293034
BLMH	Q13867	Bleomycin hydrolase	685869	721395	762193	52758.8	74860.2	80492.4	723152	69370.5	0.0959279	0.000293218
NEDD4	A0A024R5S9	Neural cell expressed, developmentally down-regulated 4, isoform CRA_b	191230	182498	196199	7895.71	9337.11	6454.3	189976	7895.71	0.0415617	0.000294576
SNX33	Q8WV41	Sorting nexin-33	25207.4	24477.6	23747.8	1	1	1	24477.6	1	4.08536e-05	0.000296204
ERLEC1;HEL117	V9HWD3	Epididymis luminal protein 117	1	1	1	259004	267509	274928	1	267147	267147	0.000296442
;GTF2H2C;GTF2H2C;GTF2H2C;GTF2H2C;GTF2H2C;GTF2H2;GTF2H2C;;GTF2H2	R4GMS9	General transcription factor IIH subunit 2 (Fragment)	1	1	1	29488.7	28157.2	27903.6	1	28516.5	28516.5	0.000297074
HSPB1;HEL-S-102	V9HW43	Epididymis secretory protein Li 102	1.25623e+06	1.1454e+06	1.21902e+06	251538	224850	267661	1.20688e+06	248016	0.205502	0.000299378
hCG_27698;;;;DDX47;E4-DBP	Q9H4E3	DEAD box protein	20244.2	25513.9	13581	70169.1	80306.2	74768.7	19779.7	75081.3	3.79588	0.000299679
RARS	P54136	Arginine--tRNA ligase, cytoplasmic	873583	856295	874619	343741	313792	371634	868166	343056	0.39515	0.000301621
;PKN1	Q16512	Serine/threonine-protein kinase N1	132612	117007	131037	17734.9	24044.6	15445.2	126886	19074.9	0.150332	0.000302366
MRPS28;MRPS28;MRPS28;;MRPS28	Q9Y2Q9	28S ribosomal protein S28, mitochondrial	1	1	1	1818648	1.82085e+06	1.72643e+06	1	1.78864e+06	1.78864e+06	0.000302439
COX5B	P10606	Cytochrome c oxidase subunit 5B, mitochondrial	1	1	1	5323364	5.13558e+06	5453575	1	5.30417e+06	5.30417e+06	0.000302645
PPA1;HEL-S-66p	V9HWB5	Epididymis secretory sperm binding protein Li 66p	699727	608395	657854	144571	200476	89967.3	655325	145005	0.221271	0.000303505
YWHAB;HEL-S-1	V9HWD6	Epididymis secretory protein Li 1	1.68173e+06	1.72887e+06	1.80045e+06	149396	127557	144377	1737017	140443	0.0808532	0.000305703
SVEP1	Q4LDE5	Sushi, von Willebrand factor type A, EGF and pentraxin domain-containing protein 1	581075	511007	546948	44566.9	19709.6	16650.8	546344	26975.8	0.0493751	0.000306637
DDT	Q53Y51	D-dopachrome tautomerase	445253	490031	465820	21634.6	36113.5	28512.9	467034	28753.7	0.0615665	0.000307506
CPNE8	Q86YQ8	Copine-8	1.1574e+06	1.17356e+06	1.10732e+06	10039.7	10039.7	10039.7	1.14609e+06	10039.7	0.00875992	0.000307972
FKBP8	Q14318	Peptidyl-prolyl cis-trans isomerase FKBP8	1	1	1	454700	434982	461377	1	450353	450353	0.0003094
PYCR1;;PYCR1	P32322	Pyrroline-5-carboxylate reductase 1, mitochondrial	18933.4	18470.7	18702.1	363240	375922	354884	18702.1	364682	19.4996	0.000310442
SNRPF	P62306	Small nuclear ribonucleoprotein F	307664	273919	277887	744168	819331	778705	286490	780735	2.72517	0.000311134
FAM136A	Q96C01	Protein FAM136A	1	1	1	302239	321177	313907	1	312441	312441	0.000311542
;TALDO1;TALDO1	P37837	Transaldolase	345209	335248	332374	29775.8	60502.7	29958.8	337610	40079.1	0.118714	0.000312585
ATP5B;ATP5B;HEL-S-271	V9HW31	ATP synthase subunit beta	143800	119663	110763	14504962	15412142	14857248	124742	14924784	119.645	0.000312649
HAX1	O00165	HCLS1-associated protein X-1	1	1	1	364151	386973	378583	1	376569	376569	0.000313079
P3H1	Q32P28	Prolyl 3-hydroxylase 1	99490.1	80403.5	89127.2	657496	603043	646552	89673.6	635697	7.08901	0.000314608
ATP8;ATP8;ATP8;ATP8;ATP8;ATP8;ATP8;ATP8;ATP8;ATP8;ATP8;ATP8;ATP8;ATP8;ATP8;ATP8;ATP8;ATP8;ATP8;ATP8;ATP8;ATP8;ATP8;ATP8;ATP8;ATP8;ATP8;ATP8;ATP8;ATP8;ATP8;ATP8;ATP8;ATP8;ATP8;ATP8;ATP8;ATP8;ATP8;ATP8;ATP8;ATP8;ATP8;MT-ATP8;ATP8;;ATP8;ATP8;ATP8;ATPase 8;ATP8;ATP8;ATP8;ATP8;ATP8;ATP8;ATP8;ATP8;ATP8;ATP8;ATP8;atp8;ATP8;ATP8;ATP8;ATP8	V9M714	ATP synthase protein 8	1	1	1	622307	594528	587222	1	601352	601352	0.000315713
NUDT5	Q9UKK9	ADP-sugar pyrophosphatase	224032	215823	210785	1	1	1	216880	1	4.61084e-06	0.000316713
RPL9	Q53Z07	NPC-A-16	61059	73111.2	86911.2	243154	248570	255342	73693.8	249022	3.37915	0.000317134
ZFPL1	O95159	Zinc finger protein-like 1	128997	85470	148399	641268	654246	628781	120955	641432	5.30305	0.000317319
NME4	Q4TT34	Nucleoside diphosphate kinase	6309.86	6309.86	6309.86	515967	485504	502905	6309.86	501459	79.4722	0.000317393
;GDE1	Q9NZC3	Glycerophosphodiester phosphodiesterase 1	30055.3	30055.3	30055.3	257461	255829	268907	30055.3	260732	8.67509	0.000318001
HSPA1B;HEL-S-103;HSPA1A;HSPA1B;	Q59EJ3	Heat shock 70kDa protein 1A variant (Fragment)	6.1116e+06	6.19995e+06	5882340	1.20797e+06	1.20091e+06	1171497	6.06463e+06	1.19346e+06	0.19679	0.000318845
MDH1;MDH1;HEL-S-32	V9HWF2	Malate dehydrogenase	1.14761e+06	1.13498e+06	1.19654e+06	245153	236601	245094	1.15971e+06	242283	0.208917	0.000318992
RAP1B	P61224	Ras-related protein Rap-1b	10658413	10071522	9549505	3.78326e+06	4.44886e+06	4.16732e+06	1.00931e+07	4.13315e+06	0.4095	0.000319236
PRPSAP2;;PRPSAP2	O60256	Phosphoribosyl pyrophosphate synthase-associated protein 2	244746	264001	277281	84138.5	76698.1	96133.3	262009	85656.6	0.326923	0.000319712
;VKORC1L1	Q8N0U8	Vitamin K epoxide reductase complex subunit 1-like protein 1	30989.6	30433.2	28515.5	283169	300599	297021	29979.4	293597	9.79326	0.000320547
MUT;;MUT;MUT	T1WHH0	Methylmalonyl-CoA mutase (Fragment)	1	1	1	243300	258863	250521	1	250894	250894	0.000321062
FAM36A;COX20	Q5RI15	Cytochrome c oxidase protein 20 homolog	1	1	1	216220	221411	208128	1	215253	215253	0.000322232
RCN3	Q96D15	Reticulocalbin-3	1	1	1	121481	114318	119419	1	118406	118406	0.000323193
GTPBP10	A4D1E9	GTP-binding protein 10	1.00611e+06	1.00611e+06	1.00611e+06	275218	310820	269283	1.00611e+06	285107	0.283375	0.00032345
ECHS1	P30084	Enoyl-CoA hydratase, mitochondrial	14747.8	13216.6	13475.8	1.75542e+06	1849505	1.75216e+06	13813.4	1.78569e+06	129.273	0.000323471
FKBP7	Q9Y680	Peptidyl-prolyl cis-trans isomerase FKBP7	1	1	1	7250.04	7689.63	7342.3	1	7427.33	7427.33	0.000324599
RBM10;RBM10;RBM10;RBM10;DKFZp686E2459	Q7Z3D7	Putative uncharacterized protein DKFZp686E2459	1	1	1	198453	199916	210081	1	202817	202817	0.000324852
COMMD9	Q9P000	COMM domain-containing protein 9	26580.8	29113.9	27265.4	12103.8	12676.4	15088	27653.4	13289.4	0.480571	0.000325038
EIF3H;EIF3H;;;EIF3S3	Q6IB98	Eukaryotic translation initiation factor 3 subunit H	296805	327792	303377	70866.1	85041.6	75239.3	309325	77049	0.249088	0.000327339
DNAJC19	Q96DA6	Mitochondrial import inner membrane translocase subunit TIM14	1	1	1	164133	173665	165028	1	167609	167609	0.000328621
MRPL39	Q9NYK5	39S ribosomal protein L39, mitochondrial	1	1	1	626773	657242	665537	1	649851	649851	0.000328702
PGK1;HEL-S-68p	V9HWF4	Phosphoglycerate kinase	2.02279e+06	1.87719e+06	2031133	313875	364122	317673	1.97704e+06	331890	0.167872	0.000329283
NDUFA5	Q16718	NADH dehydrogenase [ubiquinone] 1 alpha subcomplex subunit 5	1	1	1	481113	511606	502889	1	498536	498536	0.000330662
H1FX	Q92522	Histone H1x	1	1	1	36539.3	35516.9	34304.5	1	35453.6	35453.6	0.000331755
MRPS33	Q9Y291	28S ribosomal protein S33, mitochondrial	1	1	1	513737	547111	533417	1	531422	531422	0.000332028
TMEM85;TMEM85;EMC4;EMC4	Q5J8M3	ER membrane protein complex subunit 4	1	1	1	131105	131063	124018	1	128729	128729	0.000334613
;SRSF6	Q13247	Serine/arginine-rich splicing factor 6	275723	263103	255397	1.93401e+06	2.05489e+06	1.961e+06	264741	1.9833e+06	7.49149	0.00033464
FLJ10842;;AGK;AGK	Q53H12	Acylglycerol kinase, mitochondrial	1	1	1	379379	383671	402556	1	388535	388535	0.00033555
SEZ6L2;PSK-1;;;SEZ6L2;;SEZ6L2;SEZ6L2;SEZ6L2	X5DNZ5	Seizure related 6-like protein 2 isoform D (Fragment)	1	1	1	87471.1	83894.2	82214.7	1	84526.7	84526.7	0.000336087
OCLN	Q16625	Occludin	89462.5	85802.2	87357.1	19300.7	16849.4	25460.5	87540.6	20536.9	0.234598	0.000336347
FLJ22555;C2orf47	Q8WWC4	Uncharacterized protein C2orf47, mitochondrial	1	1	1	421532	411970	438587	1	424030	424030	0.000336858
EFEMP1;EFEMP1;EFEMP1;;;;EFEMP1;	Q59G97	EGF-containing fibulin-like extracellular matrix protein 1 isoform b variant (Fragment)	131477	154606	139944	36001.3	46565.8	27699	142009	36755.4	0.258824	0.000339796
NDUFS2	O75306	NADH dehydrogenase [ubiquinone] iron-sulfur protein 2, mitochondrial	70445.3	70445.3	70445.3	1.76267e+06	1.84868e+06	1.86804e+06	70445.3	1.82646e+06	25.9274	0.000339882
SNRPB;SNRPB;SNRPB;;SNRPB	Q66K91	Small nuclear ribonucleoprotein-associated protein	580365	620574	614142	2284525	2.33469e+06	2.18042e+06	605027	2.26655e+06	3.74619	0.000340349
CHPT1	Q8WUD6	Cholinephosphotransferase 1	1	1	1	177953	189580	182475	1	183336	183336	0.000340487
TMCO1	Q9UM00	Calcium load-activated calcium channel	129647	105094	110131	1.87391e+06	2.0001e+06	1.88353e+06	114957	1.91918e+06	16.6947	0.000342091
ATP13A1	Q9HD20	Manganese-transporting ATPase 13A1	1	1	1	145069	136773	144170	1	142004	142004	0.000342436
ZC3H14	Q6PJT7	Zinc finger CCCH domain-containing protein 14	1	1	1	131115	129214	137348	1	132559	132559	0.000343286
;;UTP14A	Q9BVJ6	U3 small nucleolar RNA-associated protein 14 homolog A	1	1	1	120490	126261	118796	1	121849	121849	0.000343711
EMP3	Q6IBD3	Epithelial membrane protein 3	381302	356828	359276	105089	127652	150184	365802	127642	0.348937	0.000344092
;NDUFAF7	Q7L592	NADH dehydrogenase [ubiquinone] complex I, assembly factor 7	1	1	1	473392	493875	504412	1	490560	490560	0.000344447
CSNK2A1	Q5U5J2	CSNK2A1 protein	212822	181876	201244	345495	357495	326520	198647	343170	1.72753	0.000346322
GFPT1	Q06210	Glutamine--fructose-6-phosphate aminotransferase [isomerizing] 1	204483	189944	215402	23396.8	28400.8	17212.8	203276	23003.5	0.113164	0.000346524
H2AFZ;H2AFV	Q71UI9	Histone H2A.V	131525	123306	127416	1	1	1	127416	1	7.84832e-06	0.000346573
PGRMC1	Q6IB11	PGRMC1 protein	151978	143631	129416	2983281	3.17536e+06	3142774	141675	3.10047e+06	21.8844	0.000346934
;NCDN	Q9UBB6	Neurochondrin	38095	39366	40636.9	1	1	1	39366	1	2.54026e-05	0.000347279
RPN1	Q6IBR0	Dolichyl-diphosphooligosaccharide--protein glycosyltransferase subunit 1	29626.6	32093.4	25890.5	1.88428e+06	1.90954e+06	1.79493e+06	29203.5	1.86292e+06	63.791	0.000347645
MST065;TOMM22	Q9NS69	Mitochondrial import receptor subunit TOM22 homolog	1	1	1	817939	777330	826013	1	807094	807094	0.000348162
RPL13	Q6NZ55	60S ribosomal protein L13	654120	713530	556369	1.78107e+06	1.57177e+06	1.74951e+06	641339	1.70078e+06	2.65192	0.000349458
FLJ21901;FASTKD1	Q53R41	FAST kinase domain-containing protein 1, mitochondrial	1	1	1	57266.4	56989.5	60390.3	1	58215.4	58215.4	0.000350638
NOTCH2	Q04721	Neurogenic locus notch homolog protein 2	492231	447345	473254	141004	160543	151708	470943	151085	0.320813	0.000350772
EIF3S9;EIF3S9;EIF3B;EIF3B;EIF3B	P55884	Eukaryotic translation initiation factor 3 subunit B	559188	582402	589161	150968	155583	152358	576917	152970	0.265151	0.000351577
DPF2	Q92785	Zinc finger protein ubi-d4	1	1	1	76728.7	73280	72096.5	1	74035.1	74035.1	0.000352046
NUP85	Q9BW27	Nuclear pore complex protein Nup85	5164.84	5164.84	5164.84	442230	428617	414688	5164.84	428511	82.9669	0.000352537
MAD1L1	Q9Y6D9	Mitotic spindle assembly checkpoint protein MAD1	1	1	1	157556	156280	165868	1	159901	159901	0.000353261
NQO2;;NQO2;NQO2	Q5TD07	Ribosyldihydronicotinamide dehydrogenase [quinone]	33339.3	35505.2	33950.7	1	1	1	34265.1	1	2.91842e-05	0.000353836
C1orf33;;MRTO4	Q9UKD2	mRNA turnover protein 4 homolog	1	1	1	2.61269e+06	2.64848e+06	2.48811e+06	1	2.58309e+06	2.58309e+06	0.000353854
STAT1	P42224	Signal transducer and activator of transcription 1-alpha/beta	163142	195864	172724	16589.1	15510.9	44002.3	177243	25367.4	0.143122	0.000355063
ETFDH;;ETFDH;ETFDH	Q547S8	Electron transfer flavoprotein-ubiquinone oxidoreductase, mitochondrial	1	1	1	266513	281622	266050	1	271395	271395	0.000355074
MFN1	Q8IWA4	Mitofusin-1	1	1	1	154182	147809	157681	1	153224	153224	0.000355529
GSK3B	Q86TM2	Glycogen synthase kinase 3 beta (Fragment)	120814	128727	126613	1	1	1	125385	1	7.97545e-06	0.000355724
TOMM20	Q15388	Mitochondrial import receptor subunit TOM20 homolog	1	1	1	1.43285e+06	1.34257e+06	1.39706e+06	1	1.39083e+06	1.39083e+06	0.000355985
DLAT;;DLAT;DLAT	Q86YI5	Acetyltransferase component of pyruvate dehydrogenase complex	473408	359675	400788	4.14815e+06	4400522	4.5399e+06	411290	4362858	10.6077	0.000357974
MRPL27	Q9P0M9	39S ribosomal protein L27, mitochondrial	1	1	1	136929	139008	145744	1	140561	140561	0.000358024
;;AKAP1	Q92667	A-kinase anchor protein 1, mitochondrial	1	1	1	233143	248864	242703	1	241570	241570	0.00035826
WFS1	O76024	Wolframin	1	1	1	50952.3	47721.7	49566.2	1	49413.4	49413.4	0.000358415
;;;;GLOD4;GLOD4;	Q9Y3E8	CGI-150 protein	270211	241715	257867	105953	94657.6	110786	256597	103799	0.404521	0.000360464
F2	P00734	Prothrombin	1.64566e+06	1.76877e+06	1.73465e+06	42006	22493.8	32249.9	1.71636e+06	32249.9	0.0187898	0.000361039
C1QBP	Q07021	Complement component 1 Q subcomponent-binding protein, mitochondrial	38308.4	32706.5	48671	4960023	4906430	4.65847e+06	39895.3	4.84164e+06	121.359	0.000362612
;GLS	O94925	Glutaminase kidney isoform, mitochondrial	140973	119130	133269	3.58804e+06	3.65617e+06	3.82749e+06	131124	3.69057e+06	28.1456	0.000363331
PTP4A2	Q12974	Protein tyrosine phosphatase type IVA 2	318289	347600	330843	61846.8	55925.7	65121.3	332244	60964.6	0.183493	0.000366931
;ARPC3;ARPC3	Q2LE71	Actin-related protein 2/3 complex subunit 3	283934	270442	278456	169777	165865	185843	277610	173829	0.62616	0.000368454
GXYLT1	Q4G148	Glucoside xylosyltransferase 1	1	1	1	61657.2	65578.6	62308.5	1	63181.4	63181.4	0.000368534
	C0LQF2	Deoxyribonuclease II (Fragment)	1	1	1	205986	219062	217429	1	214159	214159	0.000368767
TIMP2;;TIMP2	P16035	Metalloproteinase inhibitor 2	144583	128506	138976	60307.7	73329.7	63716.1	137355	65784.5	0.478938	0.000368916
SLC25A1;SLC25A1;	Q6LAP8	Mitochondrial citrate transport protein (Fragment)	13601.9	13601.9	13601.9	581397	563753	544804	13601.9	563318	41.4148	0.000369223
FLJ14466;ORAI1;ORAI1	Q96D31	Calcium release-activated calcium channel protein 1	114638	110571	105813	23690.4	24373.1	26211.9	110341	24758.5	0.224382	0.000369976
PON3	Q15166	Serum paraoxonase/lactonase 3	1	1	1	597630	570880	609473	1	592661	592661	0.000370739
CHERP	Q8IWX8	Calcium homeostasis endoplasmic reticulum protein	84191.1	37080.7	60635.9	255685	298986	300374	60635.9	285015	4.70043	0.000371117
CACHD1	Q5VU97	VWFA and cache domain-containing protein 1	29254.5	72199.7	60894	245337	244931	273639	54116.1	254636	4.70536	0.000372423
EOGT	Q5NDL2	EGF domain-specific O-linked N-acetylglucosamine transferase	1	1	1	182948	172042	173624	1	176205	176205	0.000372603
COX14	Q96I36	Cytochrome c oxidase assembly protein COX14	1	1	1	208823	214347	200531	1	207900	207900	0.000372764
;MFAP5;MFAP5;MFAP5;MFAP5;MFAP5;MFAP5	Q13361	Microfibrillar-associated protein 5	205229	194047	189649	15453.6	18574.5	18839.6	196308	17622.6	0.0897698	0.000372787
EFHD2	Q96C19	EF-hand domain-containing protein D2	157650	139763	144353	270011	274148	278209	147255	274122	1.86154	0.000373823
;;RECK	O95980	Reversion-inducing cysteine-rich protein with Kazal motifs	602838	630337	645540	107762	106407	99871.6	626238	104680	0.167157	0.000375487
GNPTAB	Q3T906	N-acetylglucosamine-1-phosphotransferase subunits alpha/beta	1	1	1	27349.2	25569	26459.1	1	26459.1	26459.1	0.00037702
AGL	P35573	Glycogen debranching enzyme	453690	457596	483512	236797	246202	250827	464933	244609	0.526117	0.000378872
IMMT	Q16891	MICOS complex subunit MIC60	1	1	1	607702	589027	630051	1	608927	608927	0.000379036
NDUFV2	Q9UEH5	24-kDa subunit of complex I (Fragment)	1	1	1	914038	859994	910626	1	894886	894886	0.000381053
DLG1	Q12959	Disks large homolog 1	315400	319383	294442	177452	200195	198042	309742	191896	0.619536	0.000381213
SLC16A3	O15427	Monocarboxylate transporter 4	531723	530231	564872	78448.9	71010.3	73196	542275	74218.4	0.136865	0.000381679
CDK5RAP1;;;CDK5RAP1	Q96SZ6	CDK5 regulatory subunit-associated protein 1	1	1	1	242496	243380	228967	1	238281	238281	0.00038292
;;MAT2B;MAT2B	Q9NZL9	Methionine adenosyltransferase 2 subunit beta	239994	258777	250642	27128.9	24945.2	23479.4	249804	25184.5	0.100817	0.000383981
CMC1	Q7Z7K0	COX assembly mitochondrial protein homolog	1	1	1	221276	221679	234761	1	225906	225906	0.000384226
MNAT1	P51948	CDK-activating kinase assembly factor MAT1	1	1	1	20721.7	20934.6	22066	1	21240.8	21240.8	0.000385522
ILF2;;ILF2;	Q53FG3	Interleukin enhancer binding factor 2 variant (Fragment)	653894	634700	586719	1.15105e+06	1.20082e+06	1.09281e+06	625104	1.14822e+06	1.83685	0.00038608
GAPDH;HEL-S-162eP	V9HVZ4	Glyceraldehyde-3-phosphate dehydrogenase	41718244	39968596	38362424	7.31374e+06	6465621	6550152	4.00164e+07	6.7765e+06	0.169343	0.000386106
GPS1;GPS1;GPS1;;GPS1;GPS1	Q13098	COP9 signalosome complex subunit 1	329930	328640	296571	150311	125835	136450	318381	137532	0.431973	0.000387343
ISOC2	Q96AB3	Isochorismatase domain-containing protein 2	1	1	1	102275	106966	109405	1	106215	106215	0.000387825
TOMM5	Q8N4H5	Mitochondrial import receptor subunit TOM5 homolog	1.56036e+06	1.56036e+06	1.56036e+06	426808	448539	500029	1.56036e+06	458459	0.293816	0.000388
;;GSPT1;GSPT1;	Q7KZX8	G1 to S phase transition 1	267826	287006	300574	146601	149810	126340	285135	140917	0.494211	0.000388566
POR;	Q59ED7	Putative uncharacterized protein (Fragment)	74772.6	68419.6	101739	1.76896e+06	1.82549e+06	1.92466e+06	81643.7	1.8397e+06	22.5333	0.000388836
COA6	X6R5Z6	Cytochrome c oxidase assembly factor 6 homolog	15711.9	15711.9	15711.9	418444	430397	402994	15711.9	417278	26.5582	0.000389921
SF3B2	Q13435	Splicing factor 3B subunit 2	133279	182374	121706	1.01155e+06	979901	884166	145786	958539	6.57496	0.000390504
OSBPL8;DKFZp686C0249;OSBPL8	Q9BZF1	Oxysterol-binding protein-related protein 8	719161	719161	719161	233574	229139	259489	719161	240734	0.334743	0.000391132
TIMM23;TIMM23B	Q5SRD1	Putative mitochondrial import inner membrane translocase subunit Tim23B	17332.4	17332.4	17332.4	273845	269042	286249	17332.4	276378	15.9458	0.000391387
OXCT1;OXCT1;OXCT	Q6IAV5	Succinyl-CoA:3-ketoacid-coenzyme A transferase	24718.1	36460.9	36480.6	1.53704e+06	1564744	1647899	32553.2	1.58323e+06	48.6351	0.000392242
STUB1	Q9UNE7	E3 ubiquitin-protein ligase CHIP	398844	398326	430913	83701.4	86899.5	95752.7	409361	88784.5	0.216886	0.000393618
SSBP1	Q567R6	Single-stranded DNA-binding protein	1	1	1	1317416	1.39737e+06	1.40095e+06	1	1.37191e+06	1.37191e+06	0.000394813
CPT1A;;CPT1A	P50416	Carnitine O-palmitoyltransferase 1, liver isoform	1	1	1	1.30447e+06	1313697	1.23295e+06	1	1.2837e+06	1.2837e+06	0.000394885
EEA1	Q15075	Early endosome antigen 1	66348.9	58728.8	49888.2	137451	143430	133019	58322	137967	2.3656	0.000395781
SRP72;SRP72;SRP72;;SRP72;HEL103	V9HWK0	Signal recognition particle subunit SRP72	179558	174867	192741	87824.9	99604.3	92574.1	182389	93334.4	0.511733	0.000396
DSTN;DSTN;HEL32	V9HWA6	Epididymis luminal protein 32	269073	286977	276162	39418.6	38291.4	40589.4	277404	39433.1	0.142151	0.000396019
PC	P11498	Pyruvate carboxylase, mitochondrial	27183.5	42329.9	34756.7	4156357	4453091	4277415	34756.7	4295621	123.591	0.000396059
;THBS4;THBS4	P35443	Thrombospondin-4	58236.5	60198.7	56177.9	1	1	1	58204.3	1	1.71809e-05	0.000397532
ALDH8A1	Q9H2A2	Aldehyde dehydrogenase family 8 member A1	17945.6	17945.6	17945.6	2.17871e+06	2.33059e+06	2232351	17945.6	2.24722e+06	125.224	0.000397652
EMC3	Q9P0I2	ER membrane protein complex subunit 3	1	1	1	116735	124114	117224	1	119358	119358	0.000398102
EMD	P50402	Emerin	29454.1	29454.1	29454.1	384392	360839	370160	29454.1	371797	12.623	0.000399949
ERP70;PDIA4	P13667	Protein disulfide-isomerase A4	212754	51389.3	132072	4037413	3.81184e+06	4.28086e+06	132072	4.04337e+06	30.6149	0.000400082
MTERF4	Q7Z6M4	Transcription termination factor 4, mitochondrial	1	1	1	130055	138304	138073	1	135477	135477	0.000400435
RAB18	Q9NP72	Ras-related protein Rab-18	183421	171169	196258	1.09524e+06	1.13394e+06	1.18972e+06	183616	1.13963e+06	6.20661	0.000401403
MRPS14	O60783	28S ribosomal protein S14, mitochondrial	1	1	1	377942	402550	400677	1	393723	393723	0.000403275
TARS2	Q9BW92	Threonine--tRNA ligase, mitochondrial	1	1	1	264298	263961	280375	1	269544	269544	0.000403483
COCH	O43405	Cochlin	2.75916e+06	2.58271e+06	2720108	26344	26019.8	25449.4	2.68733e+06	25937.7	0.00965188	0.000403847
LMAN1;;LMAN1	P49257	Protein ERGIC-53	64998.1	79251.3	88132.8	1.40584e+06	1.44997e+06	1523594	77460.7	1.4598e+06	18.8457	0.000403918
MRPS15	P82914	28S ribosomal protein S15, mitochondrial	183348	142664	101981	546679	568131	592857	142664	569222	3.98994	0.000404425
MRPL50	Q8N5N7	39S ribosomal protein L50, mitochondrial	9321.31	9321.31	9321.31	623154	619797	659103	9321.31	634018	68.0181	0.000405275
TMED9;;TMED9	Q9BVK6	Transmembrane emp24 domain-containing protein 9	95713.6	78172.2	73834.2	2.04377e+06	2.09131e+06	2.19973e+06	82573.3	2.1116e+06	25.5725	0.000406594
CPNE3	O75131	Copine-3	3099284	3.26853e+06	3.36405e+06	32319.4	77847.5	40440.9	3.24396e+06	50202.6	0.0154757	0.00040754
SDHB	A0A087WXX8	Succinate dehydrogenase [ubiquinone] iron-sulfur subunit, mitochondrial (Fragment)	1	1	1	19893.9	20488.6	21326	1	20569.5	20569.5	0.0004076
TIMM44;;hTIM44	Q9UPE4	Mitochondrial import inner membrane translocase subunit TIM44	64282.4	42182.8	47747.8	662000	733785	710460	51404.3	702082	13.658	0.000408358
;NFS1;NFS1	Q9Y697	Cysteine desulfurase, mitochondrial	158355	158355	158355	304048	314605	310092	158355	309582	1.95499	0.000408712
BRP44;;MPC2;MPC2	Q5R3B4	Mitochondrial pyruvate carrier 2 (Fragment)	1	1	1	48752.4	52293.1	50567.7	1	50537.7	50537.7	0.000408892
PSMD12	O00232	26S proteasome non-ATPase regulatory subunit 12	293347	281932	297975	517148	486250	515689	291084	506362	1.73957	0.000409035
;FDFT1;FDFT1;FDFT1	Q6IAX1	FDFT1 protein	1	1	1	69684.4	67103.5	64966	1	67251.3	67251.3	0.000411169
PDHB	P11177	Pyruvate dehydrogenase E1 component subunit beta, mitochondrial	35859.3	91017.8	95345.1	4.17023e+06	3.89072e+06	4207029	74074	4.08933e+06	55.2059	0.000412407
ARFIP2	P53365	Arfaptin-2	53389.4	69558.2	74648.1	171464	154504	154737	65865.2	160235	2.43277	0.000414375
SMIM20	Q8N5G0	Small integral membrane protein 20	1	1	1	765463	796555	742553	1	768190	768190	0.000414706
ATP7B	Q17RT3	ATP7B protein	72575	78814.6	85048.6	27070.3	30322.9	19325.8	78812.7	25573	0.324478	0.000414862
HIST1H3A;HIST3H3;HIST2H3A	Q71DI3	Histone H3.2	48986500	51529540	48197516	268136	264149	268292	4.95712e+07	266859	0.00538335	0.000415486
;CCNT1	O60563	Cyclin-T1	1.48648e+06	1.48648e+06	1.48648e+06	113686	207616	160651	1.48648e+06	160651	0.108074	0.000417999
;BMPR2	Q13873	Bone morphogenetic protein receptor type-2	155983	184916	184261	18487.5	28995.1	7979.85	175053	18487.5	0.105611	0.000419928
PYGL	P06737	Glycogen phosphorylase, liver form	839177	847344	776165	113777	117263	95754.1	820895	108931	0.132698	0.000421491
RNASEN;DROSHA	Q9NRR4	Ribonuclease 3	1	1	1	11780.9	11005.6	11617.2	1	11467.9	11467.9	0.000423035
SLC26A2	P50443	Sulfate transporter	2.48321e+06	2.3347e+06	2345468	64730.7	66055.4	64940.8	2387795	65242.3	0.0273232	0.000423122
PPA2	Q9H2U2	Inorganic pyrophosphatase 2, mitochondrial	667133	667133	667133	129017	140611	165455	667133	145028	0.217389	0.00042352
RPS11	P62280	40S ribosomal protein S11	712263	657544	710048	399859	367925	400910	693285	389564	0.561911	0.00042383
;NPEPPS;NPEPPS	P55786	Puromycin-sensitive aminopeptidase	7586231	8127576	7968035	228648	233038	207305	7.89395e+06	222997	0.0282491	0.000425528
STAM2	O75886	Signal transducing adapter molecule 2	358483	386016	357698	15134	8368.66	11751.3	367399	11751.3	0.0319852	0.00042644
HEL-S-71p;TF;;;;TF;TF;TF;	Q53H26	Transferrin variant (Fragment)	118801	133249	111113	18836.5	24518.7	9791.21	121055	17715.4	0.146343	0.000426609
MRPS25	P82663	28S ribosomal protein S25, mitochondrial	1	1	1	581895	543726	552328	1	559317	559317	0.000426822
CNPY2	Q9Y2B0	Protein canopy homolog 2	1	1	1	764971	803199	821060	1	796410	796410	0.000431222
HM13	Q8TCT9	Minor histocompatibility antigen H13	1	1	1	2.69179e+06	2.87197e+06	2.86144e+06	1	2.8084e+06	2.8084e+06	0.000431907
SLC27A4;;SLC27A4	Q6P1M0	Long-chain fatty acid transport protein 4	1	1	1	41570	44677.4	43186.6	1	43144.7	43144.7	0.000432243
hCG_1998636;SETD1A	O15047	Histone-lysine N-methyltransferase SETD1A	1	1	1	35038.7	35578.3	33199.3	1	34605.5	34605.5	0.000432768
MCU	Q8NE86	Calcium uniporter protein, mitochondrial	1	1	1	296334	292204	312680	1	300406	300406	0.000432804
EPS15L1	Q9UBC2	Epidermal growth factor receptor substrate 15-like 1	737217	780779	716307	88295	84666.5	100632	744768	91197.8	0.122451	0.000434317
DDX23;;;DDX23	Q9BUQ8	Probable ATP-dependent RNA helicase DDX23	40271.6	108496	74383.6	414773	452187	434985	74383.6	433982	5.83438	0.000436011
ANXA4;ANXA4;HEL-S-274	V9HW59	Annexin	1.08813e+06	1.01266e+06	1.04721e+06	5336.05	5336.05	5336.05	1.04933e+06	5336.05	0.00508518	0.000436136
ALDH2	P05091	Aldehyde dehydrogenase, mitochondrial	33671.3	41906.3	51174.3	2.61475e+06	2.75849e+06	2.56936e+06	42250.6	2.64753e+06	62.6626	0.000436539
MRPS31	Q92665	28S ribosomal protein S31, mitochondrial	35935.4	63575.1	49755.3	783498	812044	870629	49755.3	822057	16.522	0.000436903
DKFZp686E1899;TMOD3	Q9NYL9	Tropomodulin-3	71787.1	68003.4	48383.6	217822	224589	228888	62724.7	223766	3.56744	0.000437212
LYPLA2	O95372	Acyl-protein thioesterase 2	516221	486573	518718	85105.9	87252.3	91123.2	507171	87827.1	0.173171	0.000438709
WDR1;WDR1;;;HEL-S-52	V9HWG7	Epididymis secretory protein Li 52	1.2329e+06	1.33893e+06	1.1895e+06	436037	525019	485827	1.25378e+06	482294	0.384673	0.0004388
PGD	P52209	6-phosphogluconate dehydrogenase, decarboxylating	2.72757e+06	2.91019e+06	2865856	666920	684780	649205	2.83454e+06	666968	0.235301	0.000439211
DNAJA2	O60884	DnaJ homolog subfamily A member 2	2.42795e+06	2.53322e+06	2.37308e+06	285537	287102	275425	2.44475e+06	282688	0.115631	0.00043964
SCYL3	X6RHX1	Protein-associating with the carboxyl-terminal domain of ezrin (Fragment)	1	1	1	40855.5	43120.4	40266.2	1	41414	41414	0.000441014
hCG_2010666;;GGT3P;GGT2;GGT1;GGT1;GGT2;GGT1	Q6NZY2	GGT1 protein (Fragment)	315015	323493	300933	1	1	1	313147	1	3.19339e-06	0.000441127
POFUT1	Q9H488	GDP-fucose protein O-fucosyltransferase 1	156159	154519	155339	797539	770162	752421	155339	773374	4.97862	0.000443701
MRPS36	P82909	28S ribosomal protein S36, mitochondrial	1	1	1	190452	177990	188881	1	185774	185774	0.000444605
MRPL46	Q9H2W6	39S ribosomal protein L46, mitochondrial	11166.1	7880.69	9523.4	540890	518452	502069	9523.4	520470	54.6517	0.000446205
;ATP6V1B2	P21281	V-type proton ATPase subunit B, brain isoform	453747	505791	509885	171273	188995	209421	489808	189896	0.387696	0.000448147
SBNO1;;;SBNO2;SBNO2	Q9Y2G9	Protein strawberry notch homolog 2	1	1	1	4400.92	4562.35	4239.48	1	4400.92	4400.92	0.000448437
SF3B6	Q9Y3B4	Splicing factor 3B subunit 6	115811	100787	105838	419183	400398	379136	107479	399572	3.71769	0.000448872
MIPEP	Q99797	Mitochondrial intermediate peptidase	293381	293381	293381	120036	108613	119740	293381	116130	0.395832	0.000449482
PON2;PON2;;PON2;PON2	Q15165	Serum paraoxonase/arylesterase 2	1	1	1	544325	585751	563103	1	564393	564393	0.000449957
SCAMP3	Q6FHJ5	SCAMP3 protein (Fragment)	305049	312334	324653	142209	143050	137466	314012	140908	0.448736	0.000449958
SNRPE	P62304	Small nuclear ribonucleoprotein E	483426	400666	232030	1642985	1.47772e+06	1.38089e+06	372041	1.50053e+06	4.03325	0.000450404
METTL7A	Q9H8H3	Methyltransferase-like protein 7A	1	1	1	350525	359567	376823	1	362305	362305	0.000453042
RPL28	P46779	60S ribosomal protein L28	151930	122316	127646	342263	371562	392272	133964	368699	2.75222	0.000453773
PLCD3	Q8N3E9	1-phosphatidylinositol 4,5-bisphosphate phosphodiesterase delta-3	209198	173307	199061	56148.1	22248.7	39198.4	193855	39198.4	0.202204	0.000453957
UCHL1;HEL-117	V9HW74	Ubiquitin carboxyl-terminal hydrolase	4.94524e+06	4681527	4.63601e+06	248491	255910	248934	4754259	251112	0.0528183	0.000454527
UNC50	Q53HI1	Protein unc-50 homolog	1	1	1	88175	89128.9	83156.7	1	86820.2	86820.2	0.000454901
PLTP	P55058	Phospholipid transfer protein	3950772	4.26544e+06	4199640	175929	173385	217811	4.13862e+06	189042	0.0456775	0.000456956
SYNJ2BP;SYNJ2BP-COX16;SYNJ2BP	P57105	Synaptojanin-2-binding protein	1	1	1	498249	533863	528848	1	520320	520320	0.000457242
VPS37C;;VPS37C	F5H4Q5	Vacuolar protein sorting-associated protein 37C (Fragment)	593674	534696	530991	58233.9	44800.5	31367.1	553120	44800.5	0.0809959	0.000457824
RRP9	O43818	U3 small nucleolar RNA-interacting protein 2	40686.7	40686.7	40686.7	214144	221031	208134	40686.7	214436	5.27042	0.000459562
COG4;COG4;COG4;COG4;;COG4	Q9H9E3	Conserved oligomeric Golgi complex subunit 4	19512.4	19471.2	19491.8	70025.1	72429.6	68694.7	19491.8	70383.1	3.61091	0.000460258
LPCAT3	Q6P1A2	Lysophospholipid acyltransferase 5	1	1	1	233734	232130	248201	1	238022	238022	0.000460728
CALU	Q6IAW5	CALU protein	69789	61577.8	66399.1	4.89017e+06	4.87416e+06	4.57754e+06	65921.9	4.78062e+06	72.5195	0.000461525
NCL	P19338	Nucleolin	224428	242934	208066	2.44461e+06	2.25687e+06	2327278	225143	2.34292e+06	10.4064	0.000462439
;CUL7	Q14999	Cullin-7	35911.2	35911.2	35911.2	15672.3	14915.8	16428.8	35911.2	15672.3	0.436417	0.00046537
YWHAE;HEL2	V9HW98	Epididymis luminal protein 2	2804953	2.86035e+06	2.66398e+06	497489	495109	527827	2.77643e+06	506808	0.18254	0.000465405
N-PAC;N-PAC;GLYR1;GLYR1	Q49A26	Putative oxidoreductase GLYR1	1	1	1	18067.2	18998.5	19447.9	1	18837.9	18837.9	0.000465554
ADAM9	Q13443	Disintegrin and metalloproteinase domain-containing protein 9	1776828	1.89265e+06	1.88368e+06	256301	245379	242675	1.85105e+06	248118	0.134042	0.000466632
YARS	P54577	Tyrosine--tRNA ligase, cytoplasmic	332481	298685	346935	82137.4	73669.7	55602.6	326034	70469.9	0.216143	0.000469089
PISD;PISD;PISD;;PISD;PISD	Q9UG56	Phosphatidylserine decarboxylase proenzyme, mitochondrial	1	1	1	81626	79958.2	85967.3	1	82517.2	82517.2	0.000470763
;CAND1	Q86VP6	Cullin-associated NEDD8-dissociated protein 1	808794	797811	744466	91098.7	104670	105840	783690	100536	0.128286	0.000471402
COPZ1;COPZ1;COPZ1;	Q53FU3	Coatomer protein complex, subunit zeta 1 variant (Fragment)	425146	422283	427626	190228	207816	211081	425019	203042	0.477724	0.000474067
PPP3CA	Q08209	Serine/threonine-protein phosphatase 2B catalytic subunit alpha isoform	372122	380989	406284	97562.6	96639.9	107133	386465	100445	0.259907	0.000476027
SMARCE1	Q969G3	SWI/SNF-related matrix-associated actin-dependent regulator of chromatin subfamily E member 1	1	1	1	60494.9	64919.8	61311.3	1	62242	62242	0.000476753
CYFIP1	X5D2F4	Cytoplasmic FMR1 interacting protein 1 isoform A (Fragment)	472307	474632	443960	25733.9	27215.4	24779.9	463633	25909.8	0.0558842	0.000477614
NUP210	Q8TEM1	Nuclear pore membrane glycoprotein 210	75370.5	75370.5	75370.5	516496	485635	509897	75370.5	504009	6.68709	0.000478774
CYTB;CYTB;CYTB;CYTB;CYTB;CYTB;CYTB;CYTB;CYTB;CYTB;CYTB;CYTB;CYTB;CYTB;CYTB;CYTB;CYTB;CYTB;CYTB;CYTB;CYTB;CYTB;CYTB;CYTB;CYTB;CYTB;CYTB;CYTB;CYTB;CYTB;CYTB;CYTB;CYTB;CYTB;CYTB;CYTB;CYTB;CYTB;CYTB;CYTB;CYTB;CYTB;CYTB;CYTB;CYTB;CYTB;CYTB;CYTB;CYTB;CYTB;CYTB;CYTB;CYTB;CYTB;CYTB;CYTB;CYTB;CYTB;CYTB;CYTB;CYTB;CYTB;CYTB;CYTB;CYTB;CYTB;CYTB;CYTB;CYTB;CYTB;CYTB;CYTB;CYTB;CYTB;CYTB;CYTB;CYTB;CYTB;CYTB;CYTB…	X5CH44	Cytochrome b	62192.6	62192.6	62192.6	641794	662321	618467	62192.6	640861	10.3045	0.000478903
CCDC25	Q86WR0	Coiled-coil domain-containing protein 25	4350.2	4191.22	4032.24	1	1	1	4191.22	1	0.000238594	0.000479483
NDUFS6	Q6IBC4	NADH dehydrogenase [ubiquinone] iron-sulfur protein 6, mitochondrial	1	1	1	194057	181415	193726	1	189732	189732	0.000480352
NARS	O43776	Asparagine--tRNA ligase, cytoplasmic	326171	287556	329844	47730	38385.6	61172.6	314524	49096.1	0.156097	0.000480492
TRIM25	Q14258	E3 ubiquitin/ISG15 ligase TRIM25	47592.2	42448.6	46551.3	24623.8	20641.5	22632.7	45530.7	22632.7	0.497086	0.000481625
ITPRIP	Q8IWB1	Inositol 1,4,5-trisphosphate receptor-interacting protein	1	1	1	51320.2	51539.1	48119.9	1	50326.4	50326.4	0.000481812
APOA1BP;NAXE	Q8NCW5	NAD(P)H-hydrate epimerase	166209	154490	168046	437010	476478	463640	162915	459042	2.81768	0.000482534
TMEM65	Q6PI78	Transmembrane protein 65	1	1	1	831984	883576	893757	1	869773	869773	0.000482961
MRM2;FTSJ2;MRM2;HEL97	V9HWJ9	Epididymis luminal protein 97	1	1	1	140188	146209	151342	1	145913	145913	0.000487576
;GANAB;HEL-S-164nA	V9HWJ0	Epididymis secretory sperm binding protein Li 164nA	127800	155866	127495	8718895	9333384	8767842	137054	8.94004e+06	65.2302	0.000488306
ATP5H	O75947	ATP synthase subunit d, mitochondrial	92148.8	92148.8	92148.8	1.62262e+06	1.6185e+06	1.72417e+06	92148.8	1.6551e+06	17.9611	0.000488468
MRPS2	Q9Y399	28S ribosomal protein S2, mitochondrial	28854.2	23957.1	19060	1.43493e+06	1549398	1516227	23957.1	1.50018e+06	62.6197	0.000489847
TSG101	Q99816	Tumor susceptibility gene 101 protein	1.97e+06	1.8287e+06	1.93067e+06	18263.7	14397.2	15922.7	1.90979e+06	16194.5	0.00847974	0.000489995
UBIAD1	Q9Y5Z9	UbiA prenyltransferase domain-containing protein 1	82215.1	95302.3	88758.7	163478	164273	158348	88758.7	162033	1.82554	0.000490306
WARS	P23381	Tryptophan--tRNA ligase, cytoplasmic	120299	113722	118116	37128.6	37710.2	37949.5	117379	37596.1	0.320296	0.000491419
;;LRCH3;LRCH3	Q96II8	Leucine-rich repeat and calponin homology domain-containing protein 3	101434	104534	102984	45046.3	52795	47463.4	102984	48434.9	0.470314	0.000493168
MAN1B1	Q9UKM7	Endoplasmic reticulum mannosyl-oligosaccharide 1,2-alpha-mannosidase	310403	310403	310403	107304	92175	94334.9	310403	97938	0.315519	0.000494065
LAMC1	P11047	Laminin subunit gamma-1	20618600	19284318	19434344	1.01776e+06	1.03628e+06	976370	1.97791e+07	1.01014e+06	0.0510709	0.000494926
ATP5O	P48047	ATP synthase subunit O, mitochondrial	77315.8	77315.8	77315.8	1.92522e+06	2.05731e+06	2.05154e+06	77315.8	2.01136e+06	26.0148	0.000496286
TM9SF2;;TM9SF2	Q99805	Transmembrane 9 superfamily member 2	222430	231728	209168	646317	707313	689421	221109	681017	3.08001	0.000496317
ADGRL2	O95490	Adhesion G protein-coupled receptor L2	105751	103911	98157.2	1	1	1	102606	1	9.74598e-06	0.000496518
;CCNH;CCNH;CCNH;	Q59FW7	Cyclin H variant (Fragment)	1	1	1	24077	22394.1	22726.5	1	23065.9	23065.9	0.000497414
EMC10	Q5UCC4	ER membrane protein complex subunit 10	66323.6	66323.6	66323.6	241438	242120	253794	66323.6	245784	3.70584	0.000498875
C5AR1	P21730	C5a anaphylatoxin chemotactic receptor 1	2164499	1.94398e+06	2.03878e+06	77533.8	121510	62402.2	2.04909e+06	87148.7	0.0425305	0.00049981
TMEM70	Q9BUB7	Transmembrane protein 70, mitochondrial	1	1	1	354784	362044	382237	1	366355	366355	0.000502161
PTRH2;;PTRH2	Q9Y3E5	Peptidyl-tRNA hydrolase 2, mitochondrial	1	1	1	44654.1	42749.7	41332.2	1	42912	42912	0.000502614
VWA8	A3KMH1	von Willebrand factor A domain-containing protein 8	1	1	1	135398	140615	146336	1	140783	140783	0.00050299
GORASP1	Q9BQQ3	Golgi reassembly-stacking protein 1	22866.2	19801	18124.1	55713.1	62958.5	56239.5	20263.8	58303.7	2.87724	0.00050387
MGST2	Q99735	Microsomal glutathione S-transferase 2	1	1	1	907387	887095	840684	1	878389	878389	0.000504737
ERO1A	Q96HE7	ERO1-like protein alpha	36759.6	36759.6	36759.6	2.01277e+06	2.16195e+06	2.04091e+06	36759.6	2.07188e+06	56.363	0.000505276
MYDGF	Q969H8	Myeloid-derived growth factor	1	1	1	837772	784697	842236	1	821568	821568	0.000505603
;;;PPP4R1;PPP4R1;PPP4R1;PPP4R1;PPP4R1	Q8TF05	Serine/threonine-protein phosphatase 4 regulatory subunit 1	35550.7	34106	36875.2	1	1	1	35510.6	1	2.81606e-05	0.000506743
SLC1A5	Q71UA6	Amino acid transporter	13772777	13377611	12732819	1.43279e+06	1.28059e+06	1.38027e+06	1.32944e+07	1.36455e+06	0.102641	0.000508039
COX1;COX1;COX1;COX1;COX1;COX1;COX1;COX1;COX1;COX1;COX1;COX1;COX1;COX1;COX1;COX1;COX1;COX1;COX1;COX1;COX1;COX1;COX1;COX1;COX1;COX1;COX1;COX1;COX1;COX1;COX1;COX1;COX1;COX1;COX1;COX1;COX1;COX1;COX1;COX1;COX1;COX1;COX1;COX1;COX1;COX1;COX1;COX1;COX1;COX1;COX1;COX1;COX1;COX1;COX1;COX1;COX1;COX1;COX1;COX1;COX1;COX1;COX1;COX1;COX1;COX1;COX1;COX1;COX1;COX1;COX1;COX1;COX1;COX1;COX1;COX1;COX1;COX1;COX1;COX1…	X5D927	Cytochrome c oxidase subunit 1	1	1	1	298998	308947	285746	1	297897	297897	0.000508494
CHCHD2	Q9Y6H1	Coiled-coil-helix-coiled-coil-helix domain-containing protein 2	1	1	1	175513	178998	165904	1	173471	173471	0.00050901
ABCC4	O15439	Multidrug resistance-associated protein 4	127211	123694	134948	57547.5	58021.2	62215.5	128618	59261.4	0.460756	0.000512176
;LCLAT1	Q6UWP7	Lysocardiolipin acyltransferase 1	31704.9	31704.9	31704.9	212750	215069	201968	31704.9	209929	6.62135	0.000512544
RPL8	P62917	60S ribosomal protein L8	516187	600998	478437	1.18051e+06	1.03676e+06	1.11175e+06	531874	1.10968e+06	2.08635	0.000513321
hCG_30204;ACACA;ACACA	Q13085	Acetyl-CoA carboxylase 1	42380	39651.2	36464.6	12994.7	17959.6	16375.6	39498.6	15776.6	0.399423	0.000517163
NOP10	Q9NPE3	H/ACA ribonucleoprotein complex subunit 3	1	1	1	56756.5	61015.8	57375.4	1	58382.6	58382.6	0.000517533
MRPL13	Q9BYD1	39S ribosomal protein L13, mitochondrial	1	1	1	1.46654e+06	1362442	1.3818e+06	1	1.40359e+06	1.40359e+06	0.000518258
PPP1R7	Q15435	Protein phosphatase 1 regulatory subunit 7	87786.9	67993.7	77890.3	328645	328645	328645	77890.3	328645	4.21933	0.000518816
APEH	P13798	Acylamino-acid-releasing enzyme	377201	400186	372300	6684.32	6684.32	6684.32	383229	6684.32	0.0174421	0.000520721
CHMP4B	Q9H444	Charged multivesicular body protein 4b	1.45507e+06	1352834	1.37234e+06	27257.6	27272.9	25028.4	1.39341e+06	26519.6	0.0190321	0.000521831
MCUR1	U3KQP8	Mitochondrial calcium uniporter regulator 1 (Fragment)	1	1	1	35854.3	38811.4	37220.5	1	37295.4	37295.4	0.000524498
FASN	P49327	Fatty acid synthase	2.40664e+06	2.26329e+06	2.44929e+06	67592.8	48067.1	56442.7	2.37308e+06	57367.6	0.0241743	0.000526413
LAMB1	P07942	Laminin subunit beta-1	12959314	12074726	12142670	510615	501517	579105	1.23922e+07	530412	0.042802	0.000527519
AK4	P27144	Adenylate kinase 4, mitochondrial	1	1	1	2.04374e+06	2145546	1.98346e+06	1	2.05758e+06	2.05758e+06	0.000527996
KRT18;;KRT18	P05783	Keratin, type I cytoskeletal 18	185103	168799	174595	3.94153e+06	4.25814e+06	4.12554e+06	176166	4.1084e+06	23.3213	0.000528028
SON	P18583	Protein SON	1	1	1	68959.6	71532.2	66052	1	68848	68848	0.000528248
ANKLE2	Q86XL3	Ankyrin repeat and LEM domain-containing protein 2	1	1	1	29528	29789.5	31748.1	1	30355.2	30355.2	0.00053219
LRP1	Q07954	Prolow-density lipoprotein receptor-related protein 1	1.81419e+06	1.82886e+06	1.93907e+06	382241	360643	371135	1.86071e+06	371340	0.199569	0.000533495
NT5C3A	X6RM59	5'-nucleotidase	1	1	1	72533.1	67264.6	71646.3	1	70481.3	70481.3	0.000533514
HIBADH	P31937	3-hydroxyisobutyrate dehydrogenase, mitochondrial	17206.9	17206.9	17206.9	989802	962106	1.03961e+06	17206.9	997174	57.952	0.000535029
HSPE1	P61604	10 kDa heat shock protein, mitochondrial	578956	538777	527381	46119424	46005724	49310992	548371	47145380	85.9735	0.000538762
COPE;COPE;COPE;	Q53HJ6	Epsilon subunit of coatomer protein complex isoform a variant (Fragment)	153459	163803	170966	94252.3	99576	85055.9	162742	92961.4	0.571218	0.000538802
MIB1	Q86YT6	E3 ubiquitin-protein ligase MIB1	110264	104874	99867.6	6280.98	8703.28	7852.2	105002	7612.15	0.0724953	0.000540878
PRDX1	Q06830	Peroxiredoxin-1	8777628	9399588	9923682	3.53708e+06	3.86788e+06	4.18544e+06	9366966	3.86347e+06	0.412457	0.000541414
LGALS1	P09382	Galectin-1	2.24114e+06	2108216	2.06051e+06	725338	991077	742037	2.13662e+06	819484	0.383542	0.000541715
hCG_30600;PTGES	O14684	Prostaglandin E synthase	50924.6	50924.6	50924.6	775648	833280	788899	50924.6	799276	15.6953	0.000541852
NUP37	Q8NFH4	Nucleoporin Nup37	6421.57	6421.57	6421.57	461123	473966	437929	6421.57	457673	71.2712	0.000545664
PIGT	Q969N2	GPI transamidase component PIG-T	1	1	1	335486	324106	351296	1	336963	336963	0.000546959
COX7C;COX7C;	Q71U45	Cytochrome c oxidase VIIc	1	1	1	1666059	1.55069e+06	1.55822e+06	1	1.59165e+06	1.59165e+06	0.000547748
UBXN6	Q9BZV1	UBX domain-containing protein 6	38096.1	38096.1	38096.1	279934	300411	290172	38096.1	290172	7.61685	0.000549441
CPE	P16870	Carboxypeptidase E	1.98689e+06	1.94552e+06	1.7988e+06	156782	117445	164338	1.9104e+06	146188	0.0765222	0.000552313
CHCHD1	Q96BP2	Coiled-coil-helix-coiled-coil-helix domain-containing protein 1	24484.6	26451.4	28418.2	310657	335136	313349	26451.4	319714	12.0868	0.000552862
ITSN1	Q15811	Intersectin-1	118217	131356	120158	25950.9	22973.2	20877.1	123244	23267.1	0.18879	0.000554762
GFM1	E5KND7	Elongation factor G, mitochondrial	63733.8	34168.8	42594.8	3.14507e+06	3424969	3.32072e+06	46832.5	3.29692e+06	70.3982	0.000554827
C19orf52	Q9BSF4	Uncharacterized protein C19orf52	1	1	1	46984.4	45569.1	49395.7	1	47316.4	47316.4	0.000556886
;;CD44;CD44	P16070	CD44 antigen	9417858	9057516	8425049	3023884	3482591	3.31523e+06	8.96681e+06	3.2739e+06	0.365113	0.000557149
;;SRSF9;SRSF9	S4R3G0	Serine/arginine-rich-splicing factor 9	55900.3	56096.3	55704.4	635550	673492	628620	55900.3	645887	11.5543	0.00055792
;;GTF2H1	P32780	General transcription factor IIH subunit 1	1	1	1	3643.98	3515.45	3357.35	1	3505.59	3505.59	0.000558958
MRPL11	Q9Y3B7	39S ribosomal protein L11, mitochondrial	1	1	1	630731	682443	670732	1	661302	661302	0.000559935
CISD2	Q8N5K1	CDGSH iron-sulfur domain-containing protein 2	1	1	1	279193	276662	258758	1	271538	271538	0.000560555
OVCA2	Q8WZ82	Esterase OVCA2	259201	259201	259201	147417	137863	142977	259201	142752	0.55074	0.000561293
SRPRA;SRPR	Q6IAX9	SRPR protein	1	1	1	130336	120097	126279	1	125571	125571	0.000561579
MDN1	Q9NU22	Midasin	1	1	1	33212.4	32260	34972.2	1	33481.5	33481.5	0.000562553
;BSG;hEMMPRIN	Q54A51	Basigin (Ok blood group), isoform CRA_a	2.75439e+06	2.91012e+06	2956018	428485	429855	447005	2.87351e+06	435115	0.151423	0.000562732
FLOT1	Q5ST80	FLOT1 protein	982592	1.07506e+06	921220	412662	368026	303563	992956	361417	0.363981	0.000567549
MRPS6	P82932	28S ribosomal protein S6, mitochondrial	1	1	1	366091	337540	347702	1	350444	350444	0.000567941
;SLC2A3	P11169	Solute carrier family 2, facilitated glucose transporter member 3	15412328	14348105	14324221	1.36473e+06	1.35561e+06	1524100	1.46949e+07	1.41482e+06	0.0962794	0.000568048
STBD1	O95210	Starch-binding domain-containing protein 1	1	1	1	243469	263915	258179	1	255188	255188	0.000568826
ADCY3;;;ADCY3;ADCY3;ADCY3	U3KQ91	Adenylate cyclase type 3 (Fragment)	186157	183994	189301	9985.43	25982.6	27743	186484	21237	0.113881	0.000573161
C15orf48;NMES1	Q9C002	Normal mucosa of esophagus-specific gene 1 protein	1	1	1	650435	683835	706560	1	680277	680277	0.000573582
P4HTM	Q9NXG6	Transmembrane prolyl 4-hydroxylase	1	1	1	131519	127029	137952	1	132167	132167	0.000574703
SLC35A4	L0R6Q1	Alternative protein SLC35A4	75749.4	92036.9	84856	840120	862926	918800	84214.1	873949	10.3777	0.000575539
ATP2B1	P20020	Plasma membrane calcium-transporting ATPase 1	4359546	4.63724e+06	4314863	431744	422872	454210	4.43722e+06	436275	0.0983218	0.000577273
MIA3	Q5JRA6	Melanoma inhibitory activity protein 3	51377.6	51377.6	51377.6	328062	341993	318988	51377.6	329681	6.41682	0.000577395
AURKA;AURKA;AURKA;;AURKA;AURKA;AURKA;AURKA	Q5QPD4	Aurora kinase A (Fragment)	1	1	1	92489.8	88791.8	85093.7	1	88791.8	88791.8	0.000577717
TRIP13	Q15645	Pachytene checkpoint protein 2 homolog	165185	166157	150963	27380.7	23324.3	28055.9	160768	26253.6	0.163301	0.000577781
DPAGT1;;;DPAGT1	Q9H3H5	UDP-N-acetylglucosamine--dolichyl-phosphate N-acetylglucosaminephosphotransferase	1	1	1	133223	126302	137192	1	132239	132239	0.000578527
MRPS23	Q9Y3D9	28S ribosomal protein S23, mitochondrial	33394.7	33394.7	33394.7	1.63916e+06	1.65539e+06	1.53431e+06	33394.7	1.60962e+06	48.1999	0.00057901
;;PCOLCE2	Q9UKZ9	Procollagen C-endopeptidase enhancer 2	2.73043e+06	2.65356e+06	2.51488e+06	55631.6	66649	56567.7	2.63296e+06	59616.1	0.0226423	0.000579514
;NUP43	Q8NFH3	Nucleoporin Nup43	1	1	1	528495	504249	548146	1	526963	526963	0.000579886
MTPAP	Q9NVV4	Poly(A) RNA polymerase, mitochondrial	1	1	1	108973	115050	118368	1	114131	114131	0.00058047
NCOR1	O75376	Nuclear receptor corepressor 1	1	1	1	76091.7	78336	82588.5	1	79005.4	79005.4	0.000580973
	A0A0Y0BS51	CUB domain containing protein 1 (Fragment)	2.24823e+06	2.37869e+06	2.20079e+06	105126	111878	102395	2.2759e+06	106466	0.0467799	0.000581906
FKBP11	Q9NYL4	Peptidyl-prolyl cis-trans isomerase FKBP11	1	1	1	1.03326e+06	1.11355e+06	1.1101e+06	1	1.08563e+06	1.08563e+06	0.000582189
;TMEM41B;TMEM41B	Q5BJD5	Transmembrane protein 41B	1	1	1	41757.1	42593.7	45222.6	1	43191.2	43191.2	0.000583825
TFRC	P02786	Transferrin receptor protein 1	9513371	10059841	9346020	4271948	4189865	4.44161e+06	9639744	4.30114e+06	0.446188	0.000583832
CHORDC1	Q9UHD1	Cysteine and histidine-rich domain-containing protein 1	71710.1	84382	75304.3	15567.7	8714.81	12141.3	77132.2	12141.3	0.157409	0.000585048
;SLC17A5;SLC17A5	Q9NRA2	Sialin	541274	522271	559113	201021	200097	193511	540886	198210	0.366454	0.000585208
;ULBP3	Q9BZM4	NKG2D ligand 3	1	1	1	3520.59	3580.31	3303.74	1	3468.21	3468.21	0.000586752
COX2;COII;COX2	W8DBX9	Cytochrome c oxidase subunit 2	1	1	1	262797	284054	281492	1	276114	276114	0.000588212
CYB5B;CYB5B;CYB5B;DKFZp686M0619	Q5HYD9	Putative uncharacterized protein DKFZp686M0619 (Fragment)	139426	136960	104013	2.67802e+06	2.79153e+06	2.5461e+06	126799	2.67188e+06	21.0717	0.000589242
NPM1	P06748	Nucleophosmin	177380	171220	163398	2.81058e+06	2.71497e+06	2592455	170666	2.706e+06	15.8555	0.000591661
VARS2	B7ZL25	VARS2 protein	1	1	1	271612	279770	257316	1	269566	269566	0.000592107
THNSL1	Q8IYQ7	Threonine synthase-like 1	1	1	1	469459	492310	452596	1	471455	471455	0.000595262
CTSL;CTSL1;;CTSL	P07711	Cathepsin L1	1	1	1	123553	123854	132986	1	126797	126797	0.000595371
;MRPL3;MRPL3;MRPL3	P09001	39S ribosomal protein L3, mitochondrial	1	1	1	644936	647975	694918	1	662609	662609	0.00059558
WDR57;SNRNP40	Q96DI7	U5 small nuclear ribonucleoprotein 40 kDa protein	105585	128603	88513.3	293680	251642	276689	107567	274003	2.54728	0.000597006
PPIF;;PPIF	P30405	Peptidyl-prolyl cis-trans isomerase F, mitochondrial	1	1	1	152838	144245	140837	1	145973	145973	0.000597722
UBE1;UBA1	P22314	Ubiquitin-like modifier-activating enzyme 1	848018	784458	830934	63346	67842.5	66241.1	821137	65809.9	0.0801449	0.000598761
POLDIP2	Q9Y2S7	Polymerase delta-interacting protein 2	23726.7	14766.7	19246.7	947077	905959	989823	19246.7	947620	49.2354	0.00059974
TMEM43	Q9BTV4	Transmembrane protein 43	1	1	1	957919	1.03806e+06	975925	1	990636	990636	0.000599996
DAD1	P61803	Dolichyl-diphosphooligosaccharide--protein glycosyltransferase subunit DAD1	1	1	1	727808	766680	705112	1	733200	733200	0.000600584
UBAP2L	Q14157	Ubiquitin-associated protein 2-like	41101.4	21300.1	30243.7	116892	124229	112246	30881.7	117789	3.8142	0.000601105
;CLSTN1	O94985	Calsyntenin-1	505549	437839	482332	46442.2	20143.1	29991.2	475240	32192.1	0.0677387	0.000601262
MRP63;MRPL57	Q9BQC6	Ribosomal protein 63, mitochondrial	1	1	1	94570.9	87961.2	87912.1	1	90148	90148	0.000601268
;RRP12	Q5JTH9	RRP12-like protein	65054.4	70847.7	76641	161846	162441	165004	70847.7	163097	2.30208	0.000602981
GTPBP3	Q969Y2	tRNA modification GTPase GTPBP3, mitochondrial	1	1	1	189106	195319	205676	1	196700	196700	0.000603127
MRPS34	P82930	28S ribosomal protein S34, mitochondrial	22478	23161.2	22819.6	395882	371789	401171	22819.6	389614	17.0736	0.000603963
;EZR;EZR;EZR	Q6NUR7	Ezrin	9375735	8773583	8769114	879280	892397	914061	8.97281e+06	895246	0.0997732	0.000604191
UTRN	P46939	Utrophin	70843.5	72360.3	66629.6	367852	343019	341677	69944.5	350849	5.01611	0.000605837
TM4SF1	Q8NE91	TM4SF1 protein	132821	126383	142394	39139.1	44026.5	46208.1	133866	43124.6	0.322148	0.000605986
EVA1B	Q9NVM1	Protein eva-1 homolog B	145034	142306	154288	1	1	1	147209	1	6.79304e-06	0.000606172
ALDOC;;ALDOC	P09972	Fructose-bisphosphate aldolase C	612674	654688	623381	366587	376940	385469	630248	376332	0.597118	0.00060643
;COMT	P21964	Catechol O-methyltransferase	1	1	1	194119	204191	187623	1	195311	195311	0.000608381
SEPN1	Q9NZV5	Selenoprotein N	1	1	1	67343.5	69706.4	73302.8	1	70117.5	70117.5	0.000609996
C11orf98;C11orf48	L0R588	Alternative protein C11orf48	1	1	1	150994	153995	141748	1	148912	148912	0.000611976
;GRAMD1A;GRAMD1A	Q96CP6	GRAM domain-containing protein 1A	1	1	1	64387.3	69914.1	68692.5	1	67664.7	67664.7	0.000613114
C14orf1;;C14orf1	Q9UKR5	Probable ergosterol biosynthetic protein 28	1	1	1	503128	482903	526238	1	504090	504090	0.000616209
HSPG2	A0A024RAB6	Heparan sulfate proteoglycan 2 (Perlecan), isoform CRA_b	20807266	19256540	20709876	96729.1	75346.6	83282.9	20257894	85119.5	0.00420179	0.000616308
UNC93B1	Q9H1C4	Protein unc-93 homolog B1	1	1	1	126942	137896	129930	1	131589	131589	0.000616675
ALDH3A2	P51648	Fatty aldehyde dehydrogenase	115179	49870.1	9932.59	812270	827040	846946	58327.3	828752	14.2086	0.000616954
DKFZP586J0619;DKFZP586J0619;INTS1	Q8N201	Integrator complex subunit 1	1	1	1	60908.6	60164.5	65119.7	1	62064.3	62064.3	0.000617323
SLC3A2	P08195	4F2 cell-surface antigen heavy chain	39368008	36020364	37474884	3132461	3.57643e+06	3.60117e+06	3.76211e+07	3.43669e+06	0.09135	0.000618854
COTL1	Q14019	Coactosin-like protein	230752	246553	254267	30239.5	35932.3	33085.9	243857	33085.9	0.135677	0.000619276
FAM234A	Q9H0X4	Protein FAM234A	348020	319160	352617	35387.3	44592.2	42654.2	339932	40877.9	0.120253	0.000620978
PRPS1L1	P21108	Ribose-phosphate pyrophosphokinase 3	1	1	1	111827	106995	116659	1	111827	111827	0.000621804
LDHD	Q86WU2	Probable D-lactate dehydrogenase, mitochondrial	1	1	1	108771	102463	100095	1	103776	103776	0.000622032
DNAJC3	X6R9L0	DnaJ homolog subfamily C member 3	1	1	1	361896	393665	371715	1	375759	375759	0.000624015
;APP	P05067	Amyloid beta A4 protein	1.17998e+06	1.09045e+06	1.09578e+06	161900	169767	150638	1.12207e+06	160768	0.143278	0.00062433
MYH14	Q7Z406	Myosin-14	352713	383917	324325	1903679	1766184	1718449	353652	1796104	5.07873	0.0006246
STOML2	Q9UJZ1	Stomatin-like protein 2, mitochondrial	15175.5	15175.5	15175.5	2.01368e+06	1.89779e+06	2.06502e+06	15175.5	1.99217e+06	131.275	0.000625299
RAB3D;;RAB3D	O95716	Ras-related protein Rab-3D	206226	222936	213497	574827	526283	551794	214220	550968	2.57197	0.000625801
SNRPD3	P62318	Small nuclear ribonucleoprotein Sm D3	1.01574e+06	582138	621818	3041699	3196851	3.2773e+06	739899	3.17195e+06	4.287	0.000625818
EIF3L	Q9Y262	Eukaryotic translation initiation factor 3 subunit L	392782	365776	356214	70324.6	78616.9	80832.9	371591	76591.5	0.206118	0.000628759
ATAD3A	Q9NVI7	ATPase family AAA domain-containing protein 3A	1	1	1	412654	450082	434448	1	432395	432395	0.000629444
RING1	Q06587	E3 ubiquitin-protein ligase RING1	1	1	1	199664	206812	217667	1	208048	208048	0.000632245
ARF6;	Q5U025	ADP-ribosylation factor 6	819331	784095	804796	457854	461557	464339	802741	461250	0.574594	0.000632675
	B3KY51	cDNA FLJ46863 fis, clone UTERU3011558	1	1	1	226936	211129	228738	1	222268	222268	0.000632682
;;;CTNNA1	P35221	Catenin alpha-1	289907	281164	272173	105670	104332	102773	281081	104258	0.370919	0.000633272
SLC1A3;SLC1A3;SLC1A3;;;SLC1A3;SLC1A3	Q8N169	Amino acid transporter	296953	295171	319404	32751.1	33638.4	36934	303843	34441.2	0.113352	0.00063351
NUTF2	P61970	Nuclear transport factor 2	259161	260582	242062	24512.2	25213.3	23723.3	253935	24482.9	0.0964142	0.000634434
GLUD1	Q14400	GLUD1 protein (Fragment)	1	1	1	302411	288822	277122	1	289451	289451	0.000636694
PEX14	O75381	Peroxisomal membrane protein PEX14	1	1	1	136566	134332	125605	1	132168	132168	0.000639635
;MPST	P25325	3-mercaptopyruvate sulfurtransferase	212611	212846	233739	538561	508004	485427	219732	510664	2.32403	0.000642141
PNP;;HEL-S-156an	V9HWH6	Purine nucleoside phosphorylase	161571	164863	174844	9765.36	9827.88	9890.39	167093	9827.88	0.0588169	0.000642577
;OTUB1;OTUB1;OTUB1	Q96FW1	Ubiquitin thioesterase OTUB1	1.09255e+06	1.04516e+06	985121	77576.7	63735.7	54751.2	1.04094e+06	65354.5	0.062784	0.000642936
SDF4	Q9BRK5	45 kDa calcium-binding protein	156255	108637	173404	566662	614900	512646	146099	564736	3.86544	0.000643723
NOP56;;NOP56	O00567	Nucleolar protein 56	96644.7	116634	124670	495072	564876	524678	112650	528209	4.68895	0.000646202
HLA-B	G9I2K8	MHC Class I antigen (Fragment)	699123	753013	785352	211069	246832	230735	745829	229546	0.307772	0.000650083
CAT	P04040	Catalase	30094.9	18719.3	39550.8	796390	848619	888651	29455	844553	28.6727	0.000650192
PCCA	P05165	Propionyl-CoA carboxylase alpha chain, mitochondrial	1	1	1	212981	229152	231060	1	224397	224397	0.00065254
RAB43	Q86YS6	Ras-related protein Rab-43	1	1	1	96880	101623	93034	1	97178.9	97178.9	0.000652675
MRPL45;;MRPL45	Q9BRJ2	39S ribosomal protein L45, mitochondrial	1	1	1	796913	842970	772881	1	804254	804254	0.000653081
;PERLD1	Q9HBS1	Per1-like domain containing 1, isoform CRA_a	8694.18	7351.43	8022.81	23177.2	23177.2	23177.2	8022.81	23177.2	2.88892	0.00065359
ALDH1B1	P30837	Aldehyde dehydrogenase X, mitochondrial	34509.2	39238.5	33834.2	1.42612e+06	1552720	1.46534e+06	35860.6	1.48139e+06	41.3098	0.000654327
YARS2	Q9Y2Z4	Tyrosine--tRNA ligase, mitochondrial	26733.7	32527.6	38321.5	1.17873e+06	1146514	1.25324e+06	32527.6	1.19283e+06	36.6713	0.000656955
APRT	P07741	Adenine phosphoribosyltransferase	727413	652203	762790	129843	78401.2	103096	714135	103780	0.145323	0.000657012
RPL23A	P62750	60S ribosomal protein L23a	78640.7	82806.5	62855.9	191240	222208	199889	74767.7	204446	2.73441	0.000657078
;PRMT5	O14744	Protein arginine N-methyltransferase 5	481210	441709	441833	59690.8	64928.3	70451.9	454917	65023.7	0.142935	0.000660183
HEG1	Q9ULI3	Protein HEG homolog 1	95767.9	95767.9	95767.9	21845.6	23887.9	28068	95767.9	24600.5	0.256876	0.000661453
PLRG1	O43660	Pleiotropic regulator 1	1	1	1	34447	32906.6	35987.5	1	34447	34447	0.000665997
NME6	O75414	Nucleoside diphosphate kinase 6	1	1	1	84787.9	89713.6	82155	1	85552.2	85552.2	0.000669777
ATPAF1	Q5TC12	ATP synthase mitochondrial F1 complex assembly factor 1	1	1	1	162269	151944	165745	1	159986	159986	0.000670343
ATP1B1	Q6LEU2	Sodium/potassium-transporting ATPase subunit beta (Fragment)	5140307	5631655	5.52598e+06	667691	580073	588089	5.43265e+06	611951	0.112643	0.000671316
NSUN3	Q9H649	Putative methyltransferase NSUN3	1	1	1	73244.3	67730.1	67932.2	1	69635.6	69635.6	0.000671471
NDUFS8	O00217	NADH dehydrogenase [ubiquinone] iron-sulfur protein 8, mitochondrial	1	1	1	764769	835229	814233	1	804744	804744	0.000672919
NCBP3	Q53F19	Nuclear cap-binding protein subunit 3	1	1	1	49257.3	45010.5	47133.9	1	47133.9	47133.9	0.000675872
MTCH2	Q9Y6C9	Mitochondrial carrier homolog 2	1	1	1	786721	826679	861160	1	824853	824853	0.00067922
GNG4	P50150	Guanine nucleotide-binding protein G(I)/G(S)/G(O) subunit gamma-4	206286	201450	186216	51153.6	48496.7	44591.8	197984	48080.7	0.242852	0.000679735
HLA-A	H2DH13	MHC class I antigen (Fragment)	494471	540647	565714	106589	108725	82929	533611	99414.5	0.186305	0.000680749
MECR	Q9BV79	Trans-2-enoyl-CoA reductase, mitochondrial	1	1	1	46166.6	49676.3	50229.1	1	48690.7	48690.7	0.000681883
HIST1H1B	P16401	Histone H1.5	522753	571168	546189	48160.3	53771.4	49786.1	546703	50572.6	0.0925046	0.000681892
;KNTC1;KNTC1	P50748	Kinetochore-associated protein 1	68297.1	70351.7	64326.9	1	1	1	67658.6	1	1.47801e-05	0.000682371
TMED1	Q13445	Transmembrane emp24 domain-containing protein 1	94893.7	99425.4	90362	529109	540051	575889	94893.7	548350	5.77857	0.000684956
PTPN1	P18031	Tyrosine-protein phosphatase non-receptor type 1	222523	205782	215003	1426484	1.5039e+06	1.55264e+06	214436	1.49434e+06	6.9687	0.000685154
HRNR	Q86YZ3	Hornerin	6315.87	6912.04	6895.37	4013.95	3625.2	3948.25	6707.76	3862.47	0.57582	0.000685987
RAB30	Q15771	Ras-related protein Rab-30	1	1	1	125077	117478	114594	1	119050	119050	0.000689068
;SLC35A1	P78382	CMP-sialic acid transporter	319884	319884	319884	28335.3	36193.5	53310.8	319884	39279.8	0.122794	0.000689703
PDAP1	Q13442	28 kDa heat- and acid-stable phosphoprotein	98525	85435.2	91980.1	42288.5	49362.8	37581.6	91980.1	43077.6	0.468337	0.00069215
CYSTM1	Q9H1C7	Cysteine-rich and transmembrane domain-containing protein 1	6.18383e+06	5694903	5.91802e+06	581595	584778	594271	5.93225e+06	586881	0.0989305	0.000692724
HTATIP2	Q9BUP3	Oxidoreductase HTATIP2	146439	152601	247041	685670	774228	636967	182027	698955	3.83984	0.000693251
ALDH9A1	P49189	4-trimethylaminobutyraldehyde dehydrogenase	284150	249349	257360	946737	1055493	1001375	263620	1.0012e+06	3.7979	0.000696523
SPPL2A	Q8TCT8	Signal peptide peptidase-like 2A	120930	131562	128542	9078.28	8562.73	8820.51	127011	8820.51	0.0694466	0.000698592
SCARA3	Q6AZY7	Scavenger receptor class A member 3	1	1	1	12198.8	11639.9	12757.6	1	12198.8	12198.8	0.000698938
PFN1	P07737	Profilin-1	5.78391e+06	6187485	5593225	774591	918974	871825	5.85487e+06	855130	0.146054	0.000698964
TAPBP;TAPBP;TAPBP;TAPBP;TAPBP;;TAPBP;TAPBP;TAPBP	Q6P1N7	TAPBP protein	1	1	1	197976	203895	216503	1	206124	206124	0.000701762
SRSF1	Q07955	Serine/arginine-rich splicing factor 1	216341	130327	4062.04	1.10492e+06	1.16373e+06	1.38079e+06	116910	1.21648e+06	10.4053	0.000702567
CTNNBL1	Q8WYA6	Beta-catenin-like protein 1	58735.5	84551.5	90830.6	551007	542389	619346	78039.2	570914	7.31573	0.000703104
;TMEM30A	Q9NV96	Cell cycle control protein 50A	434320	416247	457243	127660	121926	133699	435937	127762	0.293074	0.000703528
SLC39A11	Q8N1S5	Zinc transporter ZIP11	1	1	1	107288	97868.9	103564	1	102907	102907	0.000707643
AKR7A2;AKR7A2;HEL-S-166mP	V9HWA2	Aldo-keto reductase family 7, member A2 (Aflatoxin aldehyde reductase)	232219	230637	219122	135638	122728	145393	227326	134586	0.592042	0.00070953
SLC35F2	Q8IXU6	Solute carrier family 35 member F2	60593.9	63505.2	62293.9	30117.3	29341.5	34968.7	62131	31475.8	0.506604	0.000711246
RBM3	P98179	RNA-binding protein 3	1	1	1	129627	120685	119037	1	123116	123116	0.00071324
NDUFS7;	Q7LD69	NADH-ubiquinone oxidoreductase Fe-S protein 7 variant	1	1	1	310944	309247	285916	1	302036	302036	0.00071394
SLC5A6	Q9Y289	Sodium-dependent multivitamin transporter	367074	420215	378246	47747.1	56510.6	121932	388511	75396.7	0.194066	0.000714125
;SCP2	P22307	Non-specific lipid-transfer protein	32197.4	25978.4	22400	1.01509e+06	1.06381e+06	1.11631e+06	26858.6	1.06507e+06	39.6547	0.000714711
EIF3S8;EIF3C;EIF3C;EIF3CL;EIF3C	Q99613	Eukaryotic translation initiation factor 3 subunit C	1.39758e+06	1.3099e+06	1.42247e+06	207260	197363	193377	1.37665e+06	199333	0.144796	0.000720368
TIMMDC1	Q9NPL8	Complex I assembly factor TIMMDC1, mitochondrial	1	1	1	242715	235670	258013	1	245466	245466	0.000721011
;MRPL19	P49406	39S ribosomal protein L19, mitochondrial	1	1	1	1.41315e+06	1.29832e+06	1.31303e+06	1	1.3415e+06	1.3415e+06	0.00072238
SRRT	Q9BXP5	Serrate RNA effector molecule homolog	124827	116707	111703	696141	763731	720538	117745	726803	6.17267	0.000724343
RBM42	Q9BTD8	RNA-binding protein 42	1	1	1	49768	53404.1	54439.2	1	52537.1	52537.1	0.000726085
UGGT1	Q9NYU2	UDP-glucose:glycoprotein glucosyltransferase 1	64443.4	68725.9	60209.3	2.0935e+06	2244401	2.06163e+06	64459.5	2.13318e+06	33.0932	0.000726563
;ENDOG	Q14249	Endonuclease G, mitochondrial	1	1	1	49070.2	49298.7	53270.9	1	50546.6	50546.6	0.000727145
SRGAP2;SRGAP2;;SRGAP2;SRGAP2	O75044	SLIT-ROBO Rho GTPase-activating protein 2	180133	173715	193487	110319	98959.4	87599.6	182445	98959.4	0.542406	0.000727178
CNNM4	Q6P4Q7	Metal transporter CNNM4	120278	130322	122944	38427	42895.1	24183.7	124514	35168.6	0.282446	0.000727427
PGRMC2	O15173	Membrane-associated progesterone receptor component 2	130851	132354	115065	2.89238e+06	2984236	3164801	126090	3.0138e+06	23.902	0.000728727
RPL22;RPL22;RPL22;RPL22;RPL22;RPL22;RPL22;	Q7Z4W8	Heparin-binding protein HBp15	764253	728105	685785	1753662	1.60248e+06	1.76416e+06	726048	1.70677e+06	2.35077	0.000729745
GADD45GIP1	Q8TAE8	Growth arrest and DNA damage-inducible proteins-interacting protein 1	1	1	1	358460	335850	368191	1	354167	354167	0.000730789
NDUFA4	O00483	Cytochrome c oxidase subunit NDUFA4	19871.1	16355.6	23386.6	1.00435e+06	920705	933077	19871.1	952709	47.9445	0.000730866
P4HA1	P13674	Prolyl 4-hydroxylase subunit alpha-1	1	1	1	855181	890705	810920	1	852268	852268	0.000732443
DHRS7B	Q6IAN0	Dehydrogenase/reductase SDR family member 7B	1	1	1	44716.2	49093.8	46553.5	1	46787.8	46787.8	0.000735008
USMG5	Q96IX5	Up-regulated during skeletal muscle growth protein 5	1	1	1	580921	631170	630649	1	614247	614247	0.000735129
;;EXOSC10;	Q59G73	Exosome component 10 isoform 2 variant (Fragment)	1	1	1	31391	34493.4	33091.4	1	32991.9	32991.9	0.000738367
LMNA	P02545	Prelamin-A/C	180177	187712	167376	53525.4	47376.5	54300.1	178422	51734	0.289954	0.000738545
PKM;HEL-S-30	V9HWB8	Pyruvate kinase	15940182	15716491	14633253	838086	917259	855086	1.543e+07	870144	0.0563931	0.000738672
SSR4	P51571	Translocon-associated protein subunit delta	1	1	1	424569	408841	386431	1	406614	406614	0.000739809
;PSMB2	P49721	Proteasome subunit beta type-2	3382680	3.02103e+06	3.22427e+06	563315	625186	520722	3.20933e+06	569741	0.177527	0.000741992
;SIPA1;SIPA1	Q96FS4	Signal-induced proliferation-associated protein 1	1	1	1	43440.5	45496.9	41384	1	43440.5	43440.5	0.000746206
LARP1	Q6PKG0	La-related protein 1	66806.4	69594.9	72383.3	91355	87749.2	91384.7	69594.9	90162.9	1.29554	0.000752973
COX7A2	Q496I0	COX7A2 protein	43414.9	43414.9	43414.9	3340927	3.39001e+06	3102405	43414.9	3.27778e+06	75.499	0.00075337
CTSB;;;CTSB	P07858	Cathepsin B	1	1	1	77156.1	72232.8	70420	1	73269.6	73269.6	0.000753572
C15orf24;EMC7	Q9NPA0	ER membrane protein complex subunit 7	1	1	1	63778.6	58037.9	61770.7	1	61195.7	61195.7	0.000754582
PLEKHB2	Q96CS7	Pleckstrin homology domain-containing family B member 2	1.31188e+06	1.20492e+06	1215208	4977.63	4977.63	4977.63	1.244e+06	4977.63	0.00400131	0.000755223
HMGCL	P35914	Hydroxymethylglutaryl-CoA lyase, mitochondrial	1	1	1	302970	283690	311543	1	299401	299401	0.000755896
RAP2B;DKFZp547A0616	Q5JQ44	Putative uncharacterized protein DKFZp547A0616 (Fragment)	1.50308e+06	1373152	1.52329e+06	277911	256238	302671	1.46651e+06	278940	0.190207	0.000756954
ABCB6	Q9NP58	ATP-binding cassette sub-family B member 6, mitochondrial	688456	645003	629406	301673	297866	279641	654288	293060	0.447907	0.000757121
LYPLAL1	Q5VWZ2	Lysophospholipase-like protein 1	29159.4	29159.4	29159.4	115756	108510	115093	29159.4	113120	3.87935	0.000757832
ND2;ND2;ND2;ND2;ND2;ND2;ND2;ND2;ND2;ND2;ND2;ND2;ND2;ND2;ND2;ND2;ND2;ND2;ND2;ND2;ND2;ND2;ND2;ND2;ND2;ND2;ND2;ND2;ND2;ND2;ND2;ND2;ND2;ND2;ND2;ND2;ND2;ND2;ND2;ND2;ND2;ND2;ND2;ND2;ND2;ND2;ND2;ND2;ND2;ND2;ND2;ND2;ND2;ND2;ND2;ND2;ND2;ND2;ND2;ND2;ND2;ND2;ND2;ND2;ND2;ND2;ND2;ND2;ND2;ND2;ND2;ND2;ND2;ND2;ND2;ND2;ND2;ND2;ND2;ND2;ND2;ND2;ND2;ND2;ND2;ND2;ND2;ND2;ND2;ND2;ND2;ND2;ND2;ND2;ND2;ND2;ND2;ND2;ND2;ND2…	X5C6K8	NADH-ubiquinone oxidoreductase chain 2	1	1	1	73990.6	67545.8	69165.4	1	70233.9	70233.9	0.000758722
ZNF638	Q14966	Zinc finger protein 638	1	1	1	81334.8	88620.8	82070.6	1	84008.7	84008.7	0.000759039
B3GALT6	Q96L58	Beta-1,3-galactosyltransferase 6	22705.7	20567.8	24843.5	94550.1	83835.9	92302.3	22705.7	90229.4	3.97387	0.000759077
;;CRTAP;	Q8NB01	cDNA FLJ34453 fis, clone HLUNG2002429, highly similar to Homo sapiens cartilage-associated protein	108003	94781.9	59888.1	937748	965363	836937	87557.7	913349	10.4314	0.000759883
FREQ;NCS1	P62166	Neuronal calcium sensor 1	38446.7	36224.5	43742.1	3813.19	8130.34	5971.77	39471.1	5971.77	0.151295	0.000760437
MRPL21	Q7Z2W9	39S ribosomal protein L21, mitochondrial	1	1	1	1.17209e+06	1.15915e+06	1.26442e+06	1	1198554	1198554	0.000763735
GPX8	Q8TED1	Probable glutathione peroxidase 8	1	1	1	62742.4	57812	57785.2	1	59446.5	59446.5	0.000767636
TTYH3	Q9C0H2	Protein tweety homolog 3	1.563e+06	1.6891e+06	1.70254e+06	65249.8	59318.8	61330.6	1.65155e+06	61966.4	0.0375202	0.000768013
RALA	P11233	Ras-related protein Ral-A	518660	538942	566626	109334	112905	104677	541410	108972	0.201274	0.000768836
TOR4A	Q9NXH8	Torsin-4A	1	1	1	106123	116733	113010	1	111955	111955	0.000769737
PPP6R3	Q5H9R7	Serine/threonine-protein phosphatase 6 regulatory subunit 3	40868.4	39206.3	45748.3	9671.75	7261.92	10433.5	41941	9122.39	0.217505	0.000770192
;F11R;F11R;F11R	Q9Y624	Junctional adhesion molecule A	1.95242e+06	1831729	1.80863e+06	355160	359524	371959	1.86426e+06	362214	0.194294	0.000770511
MRPL54	Q6P161	39S ribosomal protein L54, mitochondrial	1	1	1	20428.2	19327.8	18567.4	1	19441.1	19441.1	0.000771169
;VAPA	Q9P0L0	Vesicle-associated membrane protein-associated protein A	96133.6	72958.7	79195.1	593011	671806	639860	82762.5	634892	7.67126	0.000772136
WDSUB1	Q8N9V3	WD repeat, SAM and U-box domain-containing protein 1	128009	155572	125395	30155.2	15693.1	1907.61	136325	15918.6	0.116769	0.000773069
NOLC1;;NOLC1	Q14978	Nucleolar and coiled-body phosphoprotein 1	27462.3	27462.3	27462.3	200595	217939	211894	27462.3	210143	7.65205	0.000773249
hCG_28765	A0A024R152	HCG28765, isoform CRA_b	1	1	1	45231.2	49046.9	45097.4	1	46458.5	46458.5	0.000775852
ATP1B3	P54709	Sodium/potassium-transporting ATPase subunit beta-3	10208432	10054882	9366829	2.2789e+06	2.36128e+06	2.18081e+06	9.87671e+06	2.27366e+06	0.230204	0.000778427
IMPDH2	P12268	Inosine-5'-monophosphate dehydrogenase 2	933273	911546	858382	189814	195537	184054	901067	189802	0.210641	0.000779439
TNLG8A;CD70	P32970	CD70 antigen	2.46523e+06	2.46827e+06	2664859	235722	220289	225436	2.53279e+06	227149	0.0896835	0.000779536
PHF23	Q9BUL5	PHD finger protein 23	1	1	1	117043	127606	127290	1	123979	123979	0.000782288
PDLIM5;;PDLIM5	Q96HC4	PDZ and LIM domain protein 5	74378.4	84330.8	75319.7	23816.9	23759	28423.2	78009.6	25333	0.324742	0.000784371
MRPL32	Q9BYC8	39S ribosomal protein L32, mitochondrial	1	1	1	54427.2	55011.4	59425.8	1	56288.1	56288.1	0.000784883
UBE2G2	P60604	Ubiquitin-conjugating enzyme E2 G2	1	1	1	166443	151020	158571	1	158678	158678	0.000786446
MRPL18	Q9H0U6	39S ribosomal protein L18, mitochondrial	135995	135995	135995	809952	867192	872589	135995	849911	6.24958	0.000787049
MPZL1;MPZL1;;	Q9UEL4	Putative uncharacterized protein (Fragment)	429400	462147	411590	37963.4	32217.2	25659.4	434379	31946.7	0.0735457	0.000788116
;CASC4	Q6P4E1	Protein CASC4	40609.3	58920.1	40752.2	175134	196022	163079	46760.5	178078	3.8083	0.000788161
METTL12	A8MUP2	Methyltransferase-like protein 12, mitochondrial	1	1	1	13656.1	12388.5	13022.3	1	13022.3	13022.3	0.000788756
;SSR1	P43307	Translocon-associated protein subunit alpha	1	1	1	1.26722e+06	1.39324e+06	1.35959e+06	1	1.34002e+06	1.34002e+06	0.0007894
TSFM	P43897	Elongation factor Ts, mitochondrial	1	1	1	507620	555437	515544	1	526200	526200	0.000789722
ITGA5	P08648	Integrin alpha-5	3.86031e+06	3.6766e+06	4006819	452153	455932	455838	3.84791e+06	454641	0.118153	0.000790143
MFGE8	Q08431	Lactadherin	50340052	45978488	46791432	115475	126753	119640	47703324	120623	0.00252861	0.000791
TRABD;RP3-402G11.12;TRABD	Q9H4I3	TraB domain-containing protein	1	1	1	189271	203924	186338	1	193178	193178	0.000791906
ZDHHC4	Q9NPG8	Probable palmitoyltransferase ZDHHC4	1	1	1	59792.1	57010.7	54229.3	1	57010.7	57010.7	0.000792498
;MYO1C;MYO1C	O00159	Unconventional myosin-Ic	3.09204e+06	2989471	2.82233e+06	276782	264714	286456	2.96795e+06	275984	0.0929881	0.000796002
CYP20A1	Q567U3	CYP20A1 protein (Fragment)	1	1	1	45293.8	49021.2	49629.8	1	47981.6	47981.6	0.000796987
C20orf27	Q9GZN8	UPF0687 protein C20orf27	148862	134974	141651	1	1	1	141829	1	7.05074e-06	0.000798504
CCT2;HEL-S-100n	V9HW96	Chaperonin containing TCP1, subunit 2 (Beta), isoform CRA_b	3127239	3193568	3.23527e+06	2.38351e+06	2.44472e+06	2.2547e+06	3.18536e+06	2.36098e+06	0.741196	0.000800389
ANXA11	Q5T0G8	Annexin	1.75445e+06	1.60317e+06	1.73767e+06	28976.2	21781.9	25435.4	1.69843e+06	25397.8	0.0149538	0.000801724
MESDC2	Q14696	LDLR chaperone MESD	242116	242051	242182	407640	406996	421781	242116	412139	1.70224	0.000803694
TOMM40	O96008	Mitochondrial import receptor subunit TOM40 homolog	1	1	1	956347	1.05301e+06	989542	1	999633	999633	0.000803737
PRPF19	Q9UMS4	Pre-mRNA-processing factor 19	264035	267335	258813	477138	507959	487678	263394	490925	1.86384	0.000803766
SLC7A2	P52569	Cationic amino acid transporter 2	1.02781e+06	1.06487e+06	1.13504e+06	80439.1	96462.8	91701.9	1.0759e+06	89534.6	0.083218	0.000806114
DTX2	Q86UW9	Probable E3 ubiquitin-protein ligase DTX2	73834.3	70200.3	77468.3	1	1	1	73834.3	1	1.35438e-05	0.000806527
SERPINB6	P35237	Serpin B6	519663	495051	465467	48511.8	37418.1	43394.5	493394	43108.2	0.0873707	0.000806939
ISCA2	Q86U28	Iron-sulfur cluster assembly 2 homolog, mitochondrial	1	1	1	166181	151221	163091	1	160164	160164	0.000809553
SFXN1	Q9H9B4	Sideroflexin-1	1	1	1	649804	608360	670799	1	642988	642988	0.000812935
FAM169A	Q9Y6X4	Soluble lamin-associated protein of 75 kDa	1	1	1	91460.9	95983.8	86937.9	1	91460.9	91460.9	0.000814204
IDH3A;	Q53GF8	Isocitrate dehydrogenase [NAD] subunit, mitochondrial (Fragment)	1	1	1	2.69133e+06	2.76228e+06	2.95921e+06	1	2.80428e+06	2.80428e+06	0.000815509
HNRPF;;HNRNPF	P52597	Heterogeneous nuclear ribonucleoprotein F	51762.8	51762.8	51762.8	764874	697552	737439	51762.8	733288	14.1663	0.000821399
NDUFB10	O96000	NADH dehydrogenase [ubiquinone] 1 beta subcomplex subunit 10	11406.7	11406.7	11406.7	373892	369453	341779	11406.7	361708	31.7101	0.000821497
;HTATSF1	O43719	HIV Tat-specific factor 1	1	1	1	134980	144214	130966	1	136720	136720	0.000821915
RBM14	Q96PK6	RNA-binding protein 14	27542.2	27542.2	27542.2	151635	144187	140084	27542.2	145302	5.2756	0.000823189
PTCD3	Q96EY7	Pentatricopeptide repeat domain-containing protein 3, mitochondrial	1	1	1	536853	490159	532849	1	519954	519954	0.000824811
UTP15	Q8TED0	U3 small nucleolar RNA-associated protein 15 homolog	13956.7	15925.5	14941.1	3822.38	5857.23	6325.58	14941.1	5335.07	0.357073	0.00082558
STT3B	Q8TCJ2	Dolichyl-diphosphooligosaccharide--protein glycosyltransferase subunit STT3B	1	1	1	456005	421389	416646	1	431347	431347	0.00082607
WBSCR16	Q96I51	Williams-Beuren syndrome chromosomal region 16 protein	1	1	1	110580	101344	101758	1	104561	104561	0.000828733
ITGA2	P17301	Integrin alpha-2	2489325	2286363	2468937	304071	288785	311649	2414875	301502	0.124852	0.000832329
UEVLD	Q8IX04	Ubiquitin-conjugating enzyme E2 variant 3	117428	108983	106945	1	1	1	111119	1	8.99937e-06	0.000833035
ATF7IP;;;ATF7IP	Q6VMQ6	Activating transcription factor 7-interacting protein 1	1	1	1	47661.9	51910.7	52196.7	1	50589.8	50589.8	0.000839019
NDUFA7	Q6FG42	NDUFA7 protein (Fragment)	1	1	1	214907	231902	236725	1	227844	227844	0.000842355
PPP1R12A;;PPP1R12A;PPP1R12A	O14974	Protein phosphatase 1 regulatory subunit 12A	7546.03	7712.04	5614.86	17299.2	18432.6	17774.4	6957.64	17835.4	2.56342	0.000843373
;SLC1A4;;	Q9P2X2	Amino acid transporter	372912	366478	357713	98373.9	61500.1	55612.8	365701	71828.9	0.196414	0.000845897
COX7A2L	Q6FGA0	COX7A2L protein	1	1	1	448456	496197	472906	1	472520	472520	0.000849735
GOSR1;;GOSR1;GOSR1;GOSR1;GOSR1;GOSR1	O95249	Golgi SNAP receptor complex member 1	4151.98	5277.68	4057.32	55801.6	49662.2	53062.3	4495.66	52842	11.754	0.000851668
CDKN2AIP	Q9NXV6	CDKN2A-interacting protein	1	1	1	11431.7	12607.9	11779.7	1	11939.8	11939.8	0.000852604
;CCT3;	Q59H77	T-complex protein 1 subunit gamma (Fragment)	10539002	9977146	10936467	5.04523e+06	4.85838e+06	4690603	10484205	4864739	0.464006	0.000853217
SLC25A17;;;SLC25A17;SLC25A17	O43808	Peroxisomal membrane protein PMP34	1	1	1	23661.5	21681.1	23738.6	1	23027.1	23027.1	0.000854021
;TVP23C;TVP23B;TVP23C;TVP23B;TVP23B;TVP23B	Q9NYZ1	Golgi apparatus membrane protein TVP23 homolog B	221226	211190	225255	117811	128319	103275	219224	116469	0.531277	0.000855128
MICALL1;MICAL-L1;DKFZp686M2226;MICALL1	Q8N3F8	MICAL-like protein 1	21958.3	22482.1	20764.4	14786.1	15638.4	14580.5	21734.9	15001.7	0.69021	0.000855224
DNASE1L1;	Q5TZW2	Deoxyribonuclease	261338	272750	265845	50876.4	58455.6	82700.3	266644	64010.8	0.240061	0.000856149
CDK11B;CDK11B;CDK11B;CDC2L1;;CDC2L1;CDK11B;CDK11B;CDK11B;CDC2L2;CDK11A;CDK11A;CDC2L2;CDC2L2;CDK11A	Q9UQ88	Cyclin-dependent kinase 11A	58717.7	58717.7	58717.7	125753	127755	121205	58717.7	124904	2.1272	0.000856157
MSRA	Q9UJ68	Mitochondrial peptide methionine sulfoxide reductase	1	1	1	74840.9	73886.9	81043.2	1	76590.3	76590.3	0.000856867
ACAA2;;ACAA2	P42765	3-ketoacyl-CoA thiolase, mitochondrial	224653	231988	214501	4.93489e+06	4565099	4519357	223714	4.67312e+06	20.8888	0.000859547
FH	P07954	Fumarate hydratase, mitochondrial	53198.6	43954	88112.2	1.16557e+06	1.01132e+06	1.09322e+06	61754.9	1.09003e+06	17.651	0.000860983
SHMT2;SHMT2;;HEL-S-51e	V9HW06	Serine hydroxymethyltransferase	75763.9	114346	110925	4.00428e+06	4.17061e+06	4438724	100345	4.20454e+06	41.9008	0.00086128
PTGFRN	Q9P2B2	Prostaglandin F2 receptor negative regulator	59662912	55941540	54026668	217982	233373	218798	5.65437e+07	223384	0.00395065	0.00086196
TTC19	Q6DKK2	Tetratricopeptide repeat protein 19, mitochondrial	1	1	1	188516	203698	207872	1	200029	200029	0.000863237
CDC42BPA;CDC42BPA;CDC42BPA;	Q8IWQ7	CDC42-binding protein kinase beta	98655.1	104534	100667	27715.1	29414.6	16105.5	101285	24411.7	0.24102	0.000864218
SRP14	P37108	Signal recognition particle 14 kDa protein	41083.3	40695.7	38848.2	107360	99721.6	99779.2	40209.1	102287	2.54388	0.000865798
SLAIN2	Q9P270	SLAIN motif-containing protein 2	1	1	1	8348.82	7922.72	8774.92	1	8348.82	8348.82	0.000867337
RPL18	Q07020	60S ribosomal protein L18	1.10487e+06	1.1135e+06	1.16143e+06	1.51003e+06	1591332	1.61204e+06	1.1266e+06	1.57113e+06	1.39458	0.000867994
SLC25A26	Q70HW3	S-adenosylmethionine mitochondrial carrier protein	1	1	1	119232	129061	117517	1	121937	121937	0.000868782
SRP9	P49458	Signal recognition particle 9 kDa protein	65278.2	110433	92402.1	292701	348996	350745	89370.9	330814	3.70158	0.000868841
ATP5I	P56385	ATP synthase subunit e, mitochondrial	1	1	1	360279	340748	325343	1	342123	342123	0.000871849
;DMBT1	Q9UGM3	Deleted in malignant brain tumors 1 protein	148889	164895	158665	1	1	1	157483	1	6.34989e-06	0.000873728
CSRP1	E9PP21	Cysteine and glycine-rich protein 1	4737250	4.95242e+06	5233370	130226	135473	133811	4.97435e+06	133170	0.0267714	0.000878067
CANX	P27824	Calnexin	1	1	1	4.14914e+06	4.20914e+06	3.82154e+06	1	4059940	4059940	0.00087904
PKP3	Q9Y446	Plakophilin-3	182907	181510	174724	44178.5	45041.5	23584.4	179714	37601.5	0.20923	0.000879873
PRDX6;HEL-S-128m	V9HWC7	Epididymis secretory sperm binding protein Li 128m	20788718	20690306	18975506	367719	347224	342099	20151510	352347	0.0174849	0.000881249
MGAT4B	Q9UQ53	Alpha-1,3-mannosyl-glycoprotein 4-beta-N-acetylglucosaminyltransferase B	72323.9	72323.9	72323.9	15258.7	12955.5	18750.4	72323.9	15654.9	0.216455	0.000882464
SIKE1	Q9BRV8	Suppressor of IKBKE 1	1	1	1	2491.11	2362.88	2619.33	1	2491.11	2491.11	0.000882711
;SEC22A;SEC22A;SEC22A;SEC22A	Q96IW7	Vesicle-trafficking protein SEC22a	1	1	1	10587.2	10666.4	9707.17	1	10320.3	10320.3	0.000886215
PREB	Q9HCU5	Prolactin regulatory element-binding protein	1	1	1	309410	335594	341221	1	328741	328741	0.000887709
GALC	P54803	Galactocerebrosidase	78278.2	78278.2	78278.2	23683	29026.5	25787	78278.2	26165.5	0.334263	0.000888162
DDI2	Q5TDH0	Protein DDI1 homolog 2	100316	105790	111263	1	1	1	105790	1	9.45271e-06	0.000891172
SGPP1	Q9BX95	Sphingosine-1-phosphate phosphatase 1	1	1	1	623679	565589	578493	1	589254	589254	0.000892054
TMEM189-UBE2V1	I3L0A0	HCG2044781	1999281	1.83271e+06	1.93757e+06	357323	349591	363912	1.92319e+06	356942	0.185599	0.000893317
PPP1CB;HEL-S-80p	V9HW04	Serine/threonine-protein phosphatase	849677	825125	881637	623786	548436	588950	852147	587057	0.688916	0.000893369
RPUSD4	Q96CM3	RNA pseudouridylate synthase domain-containing protein 4	1	1	1	100388	90881.1	98381.8	1	96550.4	96550.4	0.000896738
CKAP5	Q8IYN5	CKAP5 protein	40959.6	48247.3	44902.7	16921.6	17869.7	23039.5	44703.2	19277	0.431221	0.000899679
ITGB4	P16144	Integrin beta-4	622698	580471	567929	56901.2	53415.3	53004.2	590366	54440.2	0.0922144	0.000901119
ALG3	Q92685	Dol-P-Man:Man(5)GlcNAc(2)-PP-Dol alpha-1,3-mannosyltransferase	1	1	1	129502	133935	143318	1	135585	135585	0.000901126
GPCR;SLC52A2	Q9HAB3	Solute carrier family 52, riboflavin transporter, member 2	1.10273e+06	1.12036e+06	1.06122e+06	250081	306050	151349	1.09477e+06	235827	0.215412	0.000901489
MBNL1;MBNL2;MBNL2;;MBNL1;MBNL1;MBLL;MBNL2;MBNL1	Q9NR56	Muscleblind-like protein 1	1	1	1	49928.7	55091	51083.1	1	52034.3	52034.3	0.000902563
PRDX4;HEL-S-97n	V9HW63	Epididymis secretory sperm binding protein Li 97n	8628.22	8628.22	8628.22	1096071	1.21528e+06	1.16744e+06	8628.22	1.1596e+06	134.396	0.000904362
SLIRP	Q9GZT3	SRA stem-loop-interacting RNA-binding protein, mitochondrial	28085.8	28085.8	28085.8	2.51574e+06	2378364	2.27007e+06	28085.8	2.38806e+06	85.0271	0.000906083
HSD17B4;;HSD17B4	P51659	Peroxisomal multifunctional enzyme type 2	102309	177712	146044	1.3012e+06	1132329	1.13552e+06	142022	1.18969e+06	8.37679	0.000907041
FKBP10	Q96AY3	Peptidyl-prolyl cis-trans isomerase FKBP10	1	1	1	1.71423e+06	1.84816e+06	1.89808e+06	1	1.82016e+06	1.82016e+06	0.000908211
TMX4	Q9H1E5	Thioredoxin-related transmembrane protein 4	1	1	1	273617	253170	248134	1	258307	258307	0.0009087
BRI3BP	Q8WY22	BRI3-binding protein	12388.7	12388.7	12388.7	173407	165636	182499	12388.7	173847	14.0327	0.000909686
AARS2	Q5JTZ9	Alanine--tRNA ligase, mitochondrial	1	1	1	389880	375894	416528	1	394101	394101	0.000913321
SLC44A2	Q8IWA5	Choline transporter-like protein 2	1.01616e+06	942234	911996	56508.2	57443.7	42330.7	956798	52094.2	0.0544464	0.000914289
PPM2C;;;PPM2C;PDP1	Q9P0J1	[Pyruvate dehydrogenase [acetyl-transferring]]-phosphatase 1, mitochondrial	1	1	1	674449	706979	636541	1	672657	672657	0.000914305
NT5DC2	Q9H857	5'-nucleotidase domain-containing protein 2	1	1	1	187363	183546	202504	1	191138	191138	0.000915995
IKBIP	Q70UQ0	Inhibitor of nuclear factor kappa-B kinase-interacting protein	1	1	1	169819	184674	168027	1	174174	174174	0.000916214
RRAS2	P62070	Ras-related protein R-Ras2	2.41229e+06	2.2253e+06	2.45871e+06	608971	654637	672864	2.36543e+06	645491	0.272885	0.000918477
	B4DH07	cDNA FLJ53321, highly similar to Homo sapiens pitrilysin metallopeptidase 1 (PITRM1), mRNA	1	1	1	167057	183432	168418	1	172969	172969	0.000918707
REXO2	Q9Y3B8	Oligoribonuclease, mitochondrial	90261.4	73482.6	72889.1	144966	148377	164722	78877.7	152688	1.93576	0.000920345
RPL7A	P62424	60S ribosomal protein L7a	444790	388238	406915	687319	697281	712253	413314	698951	1.69109	0.00092268
AKAP13	Q12802	A-kinase anchor protein 13	1	1	1	18799.2	20827.4	20298.7	1	19975.1	19975.1	0.000923555
hCG_2032701;STT3A	P46977	Dolichyl-diphosphooligosaccharide--protein glycosyltransferase subunit STT3A	1	1	1	766493	799528	850813	1	805612	805612	0.000925886
SPCS2;;SPCS2;SPCS2;SPCS2	Q15005	Signal peptidase complex subunit 2	948.361	1273.95	1111.15	267665	287045	259233	1111.15	271314	244.173	0.000925907
hCG_31253;FUBP3	Q96I24	Far upstream element-binding protein 3	129470	123853	126661	254407	244127	236030	126661	244855	1.93315	0.000926216
UBQLN1;;UBQLN1	Q9UMX0	Ubiquilin-1	52415.9	35345.3	52603.7	124121	105892	117818	46788.3	115944	2.47805	0.000926328
HSP90B1;TRA1;HEL-S-125m	V9HWP2	Epididymis luminal protein 35	344319	354456	322332	22917432	24137044	21744510	340369	2.2933e+07	67.3769	0.000931541
HEBP2	Q9Y5Z4	Heme-binding protein 2	56390.9	62611.2	60550.3	1	1	1	59850.8	1	1.67082e-05	0.000933007
CYC1;	Q8TBT6	Putative uncharacterized protein (Fragment)	53590.8	32247.1	45720.8	2521930	2330450	2.27878e+06	43852.9	2.37705e+06	54.2051	0.000933388
ITM2C	Q9NQX7	Integral membrane protein 2C	208176	189282	167868	48584.8	36045.9	23507	188442	36045.9	0.191284	0.00093381
MRM3	Q9HC36	rRNA methyltransferase 3, mitochondrial	1	1	1	244812	228542	253910	1	242422	242422	0.000935544
PFKP	Q01813	ATP-dependent 6-phosphofructokinase, platelet type	1.52264e+06	1530168	1.39517e+06	380428	345840	369232	1.48266e+06	365167	0.246292	0.000935889
;ZC3H11A	O75152	Zinc finger CCCH domain-containing protein 11A	1	1	1	149012	153475	138307	1	146932	146932	0.00093691
PPP6C	O00743	Serine/threonine-protein phosphatase 6 catalytic subunit	77953.1	71705.6	75325.5	134079	134079	134079	74994.7	134079	1.78785	0.000938242
RSPRY1	Q96DX4	RING finger and SPRY domain-containing protein 1	109960	97980.7	103916	21892	19411.5	19065.3	103952	20122.9	0.193578	0.000944335
;GPRC5A	Q8NFJ5	Retinoic acid-induced protein 3	587262	497551	481989	60702.4	39147.3	102472	522267	67440.5	0.12913	0.000945614
BRK1	Q8WUW1	Protein BRICK1	121473	116939	127733	20471.4	20471.4	20471.4	122048	20471.4	0.167732	0.000947686
SDF2	Q99470	Stromal cell-derived factor 2	10323.5	10323.5	10323.5	64602.5	66600	70570.9	10323.5	67257.8	6.51505	0.000947796
ALB;;;;;;ALB	P02768	Serum albumin	65239696	59834608	59404696	606542	590267	554739	61493000	583849	0.00949457	0.000948109
MMS19	Q96T76	MMS19 nucleotide excision repair protein homolog	28584.4	31005.3	26500.5	13495.2	10782	11402.2	28696.7	11893.2	0.414443	0.000950402
;;STARD7	Q9NQZ5	StAR-related lipid transfer protein 7, mitochondrial	1	1	1	39120.9	43541.8	41331.4	1	41331.4	41331.4	0.000952113
RPTOR	Q8N122	Regulatory-associated protein of mTOR	1	1	1	34291.8	36221	32546.3	1	34353	34353	0.000953016
	Q6ZN96	cDNA FLJ16308 fis, clone PUAEN2006335	31498.5	27685.9	28354.4	5869.11	6592.13	5146.1	29179.6	5869.11	0.201138	0.000953177
SPTLC2	O15270	Serine palmitoyltransferase 2	1	1	1	229901	236473	254756	1	240377	240377	0.000955535
MSH2;MSH2;;;MSH2	V9H019	DNA mismatch repair protein Msh2	1022.22	1022.22	1022.22	53680.6	55309.1	59426.6	1022.22	56138.8	54.9183	0.000960977
KRT8	P05787	Keratin, type II cytoskeletal 8	420925	390450	361789	14902595	16309191	14904636	391054	1.53721e+07	39.3095	0.000963458
ND1;ND1;ND1;ND1;ND1;ND1;ND1;ND1;ND1;ND1;ND1;ND1;ND1;ND1;ND1;ND1;ND1;ND1;ND1;ND1;ND1;ND1;ND1;ND1;ND1;ND1;ND1;ND1;ND1;ND1;ND1;ND1;ND1;ND1;ND1;ND1;ND1;ND1;ND1;ND1;ND1;ND1;ND1;ND1;ND1;ND1;ND1;ND1;ND1;ND1;ND1;ND1;ND1;ND1;ND1;ND1;ND1;ND1;ND1;ND1;ND1;ND1;ND1;ND1;ND1;ND1;ND1;ND1;ND1;ND1;ND1;ND1;ND1;ND1;ND1;ND1;ND1;ND1;ND1;ND1;ND1;ND1;ND1;ND1;ND1;ND1;ND1;ND1;ND1;ND1;ND1;ND1;ND1;ND1;ND1;ND1;ND1;ND1;ND1;ND1…	X5BKU3	NADH-ubiquinone oxidoreductase chain 1	1	1	1	113435	120561	126352	1	120116	120116	0.000965744
DNAJA1	P31689	DnaJ homolog subfamily A member 1	631622	697205	685542	78525.6	88303	82109.2	671456	82979.3	0.123581	0.000966957
HNRNPH1	P31943	Heterogeneous nuclear ribonucleoprotein H	252573	251783	252892	2743521	2.62109e+06	2.48855e+06	252416	2.61772e+06	10.3707	0.000967243
SRI	P30626	Sorcin	1.42015e+06	1.27959e+06	1.36249e+06	67260.4	65092.8	59655.4	1.35408e+06	64002.9	0.0472667	0.000967479
;;TMEM109	Q9BVC6	Transmembrane protein 109	119518	117728	97550.8	826743	732415	797265	111599	785474	7.03837	0.000968229
ME2	P23368	NAD-dependent malic enzyme, mitochondrial	10709.4	10709.4	10709.4	1.93902e+06	2.14649e+06	1.9867e+06	10709.4	2.02407e+06	189	0.000969565
;FUS;FUS;FUS;FUS	Q8TBR3	Fusion (Involved in t(1216) in malignant liposarcoma)	122045	119853	269678	815105	808977	991284	170525	871789	5.11237	0.000972246
SLC6A6	P31641	Sodium- and chloride-dependent taurine transporter	1.08051e+06	1128381	1.20631e+06	212141	190744	217884	1.1384e+06	206923	0.181766	0.000973158
MTERF3	Q96E29	Transcription termination factor 3, mitochondrial	21962.2	21962.2	21962.2	66966.6	62477.2	65815.5	21962.2	65086.5	2.96357	0.000973191
GPX7	Q96SL4	Glutathione peroxidase 7	1	1	1	57133.1	57603.5	52173.4	1	55636.7	55636.7	0.000973251
PRKCDBP	Q969G5	Protein kinase C delta-binding protein	1	1	1	120954	131382	118901	1	123745	123745	0.00097352
MRPL58;ICT1	Q14197	Peptidyl-tRNA hydrolase ICT1, mitochondrial	1	1	1	1.12995e+06	1.1418e+06	1.24524e+06	1	1.17233e+06	1.17233e+06	0.000974015
BRD2	X5CF57	BRD2	1	1	1	14049.6	12616.7	13203.6	1	13290	13290	0.000977946
VPS4A	Q9UN37	Vacuolar protein sorting-associated protein 4A	6553764	6.40726e+06	5.92282e+06	213252	212910	216935	6294614	214366	0.0340554	0.000981247
THBS3;THBS3;THBS3;	Q53FK6	Thrombospondin 3 variant (Fragment)	520912	494912	547178	51211.4	54148	50679.5	521001	52013	0.0998328	0.000981332
PRPS1;	Q53FW2	Phosphoribosyl pyrophosphate synthetase 1 variant (Fragment)	303966	277176	335956	110450	120801	79039.5	305700	103430	0.33834	0.000984411
LYRM5	Q6IPR1	LYR motif-containing protein 5	1	1	1	234510	218675	210863	1	221349	221349	0.000986083
TRUB1	Q8WWH5	Probable tRNA pseudouridine synthase 1	1	1	1	135412	122271	133520	1	130401	130401	0.000987816
MMP14	P50281	Matrix metalloproteinase-14	7.18949e+06	7.38502e+06	6.70459e+06	720116	722889	699058	7.09303e+06	714021	0.100665	0.00098974
ARRDC1	Q8N5I2	Arrestin domain-containing protein 1	865675	918084	948929	139093	139093	139093	910896	139093	0.152699	0.000989877
SCO2	O43819	Protein SCO2 homolog, mitochondrial	1	1	1	67188.9	74936.6	71557.8	1	71227.8	71227.8	0.000989887
PSEN1	P49768	Presenilin-1	302557	319343	295328	182318	208819	209840	305743	200325	0.655209	0.000995178
SUMO1	P63165	Small ubiquitin-related modifier 1	157701	117921	137811	1.24523e+06	1.22244e+06	1.10182e+06	137811	1.18983e+06	8.63376	0.000995991
FAM62A;FAM62A;ESYT1	Q9BSJ8	Extended synaptotagmin-1	304922	297387	284953	1.36464e+06	1.42595e+06	1.50227e+06	295754	1.43095e+06	4.83832	0.000997274
SCRN1	Q12765	Secernin-1	157412	166942	149674	1	1	1	158009	1	6.32875e-06	0.000997302
;AUP1	Q9Y679	Ancient ubiquitous protein 1	1	1	1	226606	206911	228930	1	220816	220816	0.000999034
CDK9;;CDK9;CDK9	P50750	Cyclin-dependent kinase 9	1	1	1	399629	428003	445758	1	424463	424463	0.00100007
;OS9	Q13438	Protein OS-9	3369.11	3369.11	3369.11	119458	108160	110320	3369.11	112646	33.435	0.00100247
APOC1	P02654	Apolipoprotein C-I	279522	298765	264045	21111.3	22968.7	16071.4	280777	20050.5	0.0714107	0.00100325
ANTXR1	Q9H6X2	Anthrax toxin receptor 1	171910	183694	188745	25392.7	25985.9	25310.2	181450	25562.9	0.140881	0.00100343
;COPS6;COPS6	Q7L5N1	COP9 signalosome complex subunit 6	91722.8	88309	79825.3	26405.9	29639.6	31896.4	86619	29313.9	0.338424	0.00100469
ABHD3	Q8WU67	Phospholipase ABHD3	1	1	1	7984.13	7711.44	8581.94	1	8092.5	8092.5	0.00100783
ATP2C1	P98194	Calcium-transporting ATPase type 2C member 1	102251	96545.4	99784	252567	275683	268727	99526.7	265659	2.66923	0.00100954
DNAJC1;DNAJC1;	Q96NY3	DnaJ-like protein (Fragment)	1	1	1	123060	114878	110438	1	116125	116125	0.00101192
BYSL	Q13895	Bystin	16987.6	14669.1	12350.6	33084.4	34540.9	32002.4	14669.1	33209.2	2.26389	0.0010152
ALDH4A1	P30038	Delta-1-pyrroline-5-carboxylate dehydrogenase, mitochondrial	6293.49	6293.49	6293.49	356571	336757	319954	6293.49	337761	53.6683	0.00101769
HIST1H2BD;HIST1H2BN;HIST1H2BK;HIST1H2BF;;HIST1H2BM;HIST1H2BK;HIST1H2BD;HIST1H2BC;HIST1H2BC;HIST2H2BF;HIST1H2BH;HIST1H2BN;HIST1H2BM;HIST1H2BL;HIST1H2BN	U3KQK0	Histone H2B	41395340	38467120	42859864	482074	464778	491011	4.09074e+07	479288	0.0117164	0.00101832
FECH;FECH;;;DKFZp686P18130	Q7KZA3	Ferrochelatase	1	1	1	78518.8	85091.3	76650.4	1	80086.8	80086.8	0.00102001
PLP2	Q04941	Proteolipid protein 2	41651.2	35546.3	29441.5	264876	303651	294694	35546.3	287740	8.09479	0.00102025
PPIG	Q6GMS9	PPIG protein (Fragment)	1	1	1	118859	126363	113160	1	119461	119461	0.00102262
RSF1	Q96T23	Remodeling and spacing factor 1	1	1	1	71961.9	64677.1	66721.1	1	67786.7	67786.7	0.00102266
;VTN;VTN	P04004	Vitronectin	2.27878e+06	2.21394e+06	2.05142e+06	94199.3	99959.1	106568	2.18138e+06	100242	0.0459535	0.00102483
ACO1;HEL60	V9HWB7	Aconitate hydratase	125151	122791	131691	43513.1	43513.1	43513.1	126544	43513.1	0.343856	0.00102627
ITCH	Q96J02	E3 ubiquitin-protein ligase Itchy homolog	826880	777931	739850	31755.9	28999	37343.7	781553	32699.5	0.0418392	0.00102787
DHRS4	Q9BTZ2	Dehydrogenase/reductase SDR family member 4	1	1	1	421007	470581	444908	1	445498	445498	0.00103074
CAPZA1	P52907	F-actin-capping protein subunit alpha-1	1.0396e+06	999314	1.04639e+06	491133	443354	556814	1.02843e+06	497100	0.483356	0.00103129
GPR56;GPR56;;;;ADGRG1	Q9Y653	Adhesion G-protein coupled receptor G1	109766	109108	99220.7	1	1	1	106032	1	9.43116e-06	0.00103312
POLD1;POLD1;POLD1;	Q308M6	DNA polymerase	1.43947e+06	1.56637e+06	1.4184e+06	41780.9	39777.6	40352.8	1.47475e+06	40637.1	0.0275553	0.00103504
MITD1	Q8WV92	MIT domain-containing protein 1	216054	194350	207749	9838.41	9838.41	9838.41	206051	9838.41	0.0477474	0.0010367
SLC7A1;;SLC7A1	P30825	High affinity cationic amino acid transporter 1	1.45428e+06	1.36106e+06	1.26162e+06	356531	324551	399001	1.35899e+06	360028	0.264924	0.00104124
SDHB	P21912	Succinate dehydrogenase [ubiquinone] iron-sulfur subunit, mitochondrial	158982	190128	180815	2.81195e+06	2542136	2791488	176642	2.71519e+06	15.3712	0.00104212
DHRS1	Q96LJ7	Dehydrogenase/reductase SDR family member 1	1	1	1	216493	194457	212029	1	207660	207660	0.0010474
;;LTA4H	P09960	Leukotriene A-4 hydrolase	300378	243426	268540	79106.6	59200.8	44266.3	270781	60857.9	0.224749	0.00105086
IPO7	O95373	Importin-7	495243	452903	470402	156145	164420	158364	472849	159643	0.337619	0.001058
FAM26E	Q8N5C1	Protein FAM26E	149964	126150	144154	17534.5	18881.6	27316	140089	21244	0.151646	0.00105811
ATIC;HEL-S-70p	V9HWH7	Epididymis secretory sperm binding protein Li 70p	901969	932314	867797	373884	370707	365903	900693	370165	0.410977	0.00105924
URCC5;NFXL1	Q6ZNB6	NF-X1-type zinc finger protein NFXL1	1	1	1	42671.7	44074.5	39445.8	1	42064	42064	0.00105961
GLT8D1;GLT8D1;GLT8D1;	Q7Z4D0	MSTP139	140026	140026	140026	52896.6	47682	42467.3	140026	47682	0.340523	0.00106125
RRBP1	Q9P2E9	Ribosome-binding protein 1	44342.6	50404.1	49770.7	201567	183705	180490	48172.4	188588	3.91484	0.00106658
DIABLO	Q9NR28	Diablo homolog, mitochondrial	1	1	1	701049	691678	630709	1	674479	674479	0.00106717
KIAA0100	Q14667	Protein KIAA0100	1	1	1	9495.3	8802.1	9848.85	1	9382.08	9382.08	0.00107222
IDH3B	O43837	Isocitrate dehydrogenase [NAD] subunit beta, mitochondrial	147263	147263	147263	1.39529e+06	1.44133e+06	1.30366e+06	147263	1.38009e+06	9.37165	0.00107547
SARS;SARS;;SARS	Q5T5C7	Serine--tRNA ligase, cytoplasmic	383085	388522	425948	40201	37712.9	45482.9	399185	41132.2	0.103041	0.00107693
CDKAL1	Q5VV42	Threonylcarbamoyladenosine tRNA methylthiotransferase	1	1	1	91928.8	83106	91816.2	1	88950.3	88950.3	0.00107764
NOLA1;GAR1	Q9NY12	H/ACA ribonucleoprotein complex subunit 1	167536	186928	161637	322376	323168	330169	172034	325238	1.89055	0.00107959
BCKDHA;;BCKDHA;;	Q6ZSA3	cDNA FLJ45695 fis, clone FEBRA2013570, highly similar to 2-oxoisovalerate dehydrogenase alpha subunit, mitochondrial (EC 1.2.4.4)	1	1	1	314200	320187	349124	1	327837	327837	0.00108005
MAGEA4;;MAGEA4;MAGEA4	Q1RN33	Melanoma antigen A 4	1.46586e+06	1.45473e+06	1316626	708914	632111	669344	1.41241e+06	670123	0.474455	0.00108182
hCG_2027080;;COG8	Q96MW5	Conserved oligomeric Golgi complex subunit 8	1	1	1	46137.6	50196.4	51535.5	1	49289.8	49289.8	0.00108229
SNU13;SNU13;NHP2L1	Q6FHM6	NHP2 non-histone chromosome protein 2-like 1 (S. cerevisiae)	257011	249943	189730	1.51371e+06	1.67184e+06	1.45108e+06	232228	1.54554e+06	6.65528	0.00108307
TOMM6	Q96B49	Mitochondrial import receptor subunit TOM6 homolog	1	1	1	149269	140401	133208	1	140959	140959	0.00108404
;ACAT1	P24752	Acetyl-CoA acetyltransferase, mitochondrial	116727	133358	87107.4	2330394	2.47709e+06	2.63321e+06	112397	2480229	22.0666	0.00108408
CPNE1	Q99829	Copine-1	1.30163e+06	1.26251e+06	1.16436e+06	23286.5	25997.3	31686.5	1.24283e+06	26990.1	0.0217166	0.00108536
A2M	P01023	Alpha-2-macroglobulin	158546816	151140832	169294368	134537	158156	134776	159660672	142490	0.000892453	0.00108963
ADAM10	O14672	Disintegrin and metalloproteinase domain-containing protein 10	4675289	4.38192e+06	4.88541e+06	252710	269382	254182	4.64754e+06	258758	0.0556763	0.0010903
PRPSAP1	Q14558	Phosphoribosyl pyrophosphate synthase-associated protein 1	49123.1	54757.3	52415.9	13543.3	14215.4	12871.2	52098.8	13543.3	0.259955	0.00109125
;;GALNS;;FLJ00319;GALNS;	Q9HAL1	cDNA FLJ11426 fis, clone HEMBA1001059, highly similar to Human N-acetylgalactosamine 6-sulphatase (GALNS)	1	1	1	13606.6	14433.4	15260.2	1	14433.4	14433.4	0.00109211
MTO1	Q9Y2Z2	Protein MTO1 homolog, mitochondrial	1	1	1	155223	172437	157840	1	161833	161833	0.00109331
PHGDHL1;;PHGDHL1;;UBAC2;UBAC2	X6R5E5	Ubiquitin-associated domain-containing protein 2 (Fragment)	1	1	1	50784.8	55102.9	49415.2	1	51767.6	51767.6	0.00109432
;;CAPG;HEL-S-66	V9HW69	Epididymis secretory protein Li 66	206329	244607	237015	115097	92498.4	81357.7	229317	96317.8	0.42002	0.00109574
;TOR1A;TOR1A	O14656	Torsin-1A	1	1	1	241761	242967	219071	1	234600	234600	0.00109577
;CHAF1B	Q13112	Chromatin assembly factor 1 subunit B	23898.8	19922.1	23229.2	64275.9	69585.8	60221.9	22350	64694.5	2.89461	0.00109619
;LMAN2L	Q9H0V9	VIP36-like protein	90217.5	90217.5	90217.5	330190	351160	358569	90217.5	346640	3.84227	0.00109653
ACADVL	P49748	Very long-chain specific acyl-CoA dehydrogenase, mitochondrial	62979.1	60907.7	48166	1.16936e+06	1.05964e+06	1.05659e+06	57351	1.09519e+06	19.0963	0.00109672
GLMN	Q92990	Glomulin	116786	107356	105670	16154.1	15671.9	17417	109937	16414.3	0.149306	0.00110106
PPP4R2	Q9NY27	Serine/threonine-protein phosphatase 4 regulatory subunit 2	1	1	1	92051.9	96631.3	86117	1	91600.1	91600.1	0.00110225
;TRG14;NDRG1	Q92597	Protein NDRG1	1.15441e+06	1.27398e+06	1.24663e+06	157166	150535	156383	1.22501e+06	154695	0.126281	0.00110268
LYAR	Q9NX58	Cell growth-regulating nucleolar protein	1	1	1	75944.6	80491.1	71729.2	1	76055	76055	0.00110475
ZC3H18	Q86VM9	Zinc finger CCCH domain-containing protein 18	1	1	1	40837.8	36514.9	37848.5	1	38400.4	38400.4	0.00110594
COPS7A	Q9UBW8	COP9 signalosome complex subunit 7a	53303.3	49729.8	56876.8	28430.7	33236.4	28053.4	53303.3	29906.8	0.561069	0.00110694
GTPBP6	O43824	Putative GTP-binding protein 6	1	1	1	59263.1	56780.3	52821.8	1	56288.4	56288.4	0.00110857
FSTL3	O95633	Follistatin-related protein 3	206243	192355	183576	47352.4	42357.4	47634.8	194058	45781.5	0.235917	0.00110931
YBEY	P58557	Putative ribonuclease	1	1	1	137542	152787	151720	1	147350	147350	0.00111017
PCCB;PCCB;PCCB;	Q59GV0	Propionyl Coenzyme A carboxylase, beta polypeptide variant (Fragment)	1	1	1	167709	178080	188286	1	178025	178025	0.0011115
NUP133	Q8WUM0	Nuclear pore complex protein Nup133	1	1	1	758471	768745	690121	1	739112	739112	0.00111264
ADA	X5D767	Adenosine deaminase isoform A (Fragment)	31308.7	34457.8	34849	1	1	1	33538.5	1	2.98165e-05	0.00111461
PDIA5	Q14554	Protein disulfide-isomerase A5	1	1	1	88578.2	97901	98280.7	1	94919.9	94919.9	0.00111543
GFM2	Q969S9	Ribosome-releasing factor 2, mitochondrial	1	1	1	749863	841218	809505	1	800196	800196	0.00111811
AHNAK2	Q8IVF2	Protein AHNAK2	7109.45	5857.39	6483.42	15835.9	17852.8	15649	6483.42	16445.9	2.53661	0.00111848
TMLHE	Q9NVH6	Trimethyllysine dioxygenase, mitochondrial	1	1	1	35142.8	32134.4	35907	1	34394.8	34394.8	0.00111901
ITPR2	Q14571	Inositol 1,4,5-trisphosphate receptor type 2	29923.4	29923.4	29923.4	309839	341789	337734	29923.4	329787	11.021	0.00111968
;ITGA1	P56199	Integrin alpha-1	142256	144085	157972	1	1	1	148104	1	6.752e-06	0.00112055
SEC62;SEC62;SEC62;SEC62;	R9WWI7	SEC62 splice variant	1	1	1	241362	271055	255449	1	255955	255955	0.00112064
;;;;;SAFB;SAFB	Q15424	Scaffold attachment factor B1	1	1	1	278448	270668	302280	1	283799	283799	0.00112093
HSDL1	Q3SXM5	Inactive hydroxysteroid dehydrogenase-like protein 1	1	1	1	216676	202299	227214	1	215396	215396	0.00112198
;EMC2;	Q53HG5	KIAA0103 variant (Fragment)	1	1	1	285782	320340	310218	1	305446	305446	0.0011258
;MBOAT7	Q96N66	Lysophospholipid acyltransferase 7	1	1	1	131745	124501	139869	1	132038	132038	0.00112827
hCG_1987383;PLSCR3	Q9NRY6	Phospholipid scramblase 3	879013	845535	951162	20099.9	32515.4	29574.5	891903	27396.6	0.030717	0.00112867
NDUFS3	O75489	NADH dehydrogenase [ubiquinone] iron-sulfur protein 3, mitochondrial	1	1	1	1.85609e+06	1.8539e+06	1673910	1	1.79463e+06	1.79463e+06	0.00112945
CD2BP2	O95400	CD2 antigen cytoplasmic tail-binding protein 2	1	1	1	236448	214835	239447	1	230244	230244	0.00113189
	B7Z5A7	cDNA FLJ57557, highly similar to Solute carrier family 2, facilitated glucose transporter member 3	14919637	14307698	13311184	1.2629e+06	1.08453e+06	1.24253e+06	1.41795e+07	1.19665e+06	0.0843929	0.00113191
;TECR	Q9NZ01	Very-long-chain enoyl-CoA reductase	69025.3	107758	90984.2	1.39699e+06	1.42843e+06	1.25742e+06	89255.7	1.36095e+06	15.2477	0.00113349
DNM2	P50570	Dynamin-2	2.37772e+06	2.33159e+06	2159018	316987	318161	314940	2.28944e+06	316696	0.138329	0.0011341
;;MTUS2;MTUS2	Q5JR59	Microtubule-associated tumor suppressor candidate 2	487367	456033	518701	172994	150142	165159	487367	162765	0.333969	0.0011345
ACAD10	Q6JQN1	Acyl-CoA dehydrogenase family member 10	1	1	1	60611.8	63882.3	56821.3	1	60438.5	60438.5	0.00113757
MTDH	Q86UE4	Protein LYRIC	1	1	1	161158	144413	147869	1	151147	151147	0.00113836
FZD6;;;;FZD6	O60353	Frizzled-6	346849	388808	355011	116774	120988	131775	363556	123179	0.338817	0.00114056
;C12orf43;C12orf43;C12orf43	Q96C57	Uncharacterized protein C12orf43	1	1	1	20915.5	20734	23006.2	1	21551.9	21551.9	0.0011424
HLA-A	Q95J07	MHC Class I Antigen	4.96732e+06	5461151	4853479	1.44788e+06	1326702	1.249e+06	5.09398e+06	1.3412e+06	0.26329	0.00114293
AHCTF1	Q8WYP5	Protein ELYS	1	1	1	254094	280013	252735	1	262281	262281	0.001143
MSRB3	Q8IXL7	Methionine-R-sulfoxide reductase B3	1	1	1	84271.1	86790.5	77409	1	82823.5	82823.5	0.00114362
NKRF;NKRF;NKRF;NRF;NRF;NKRF;NKRF	Q6NUN2	NFKB repressing factor	1	1	1	44547.8	46533.4	41398	1	44159.8	44159.8	0.00114438
EHD3	Q9NZN3	EH domain-containing protein 3	147778	151567	144601	29779.3	7419.43	18599.3	147982	18599.3	0.125687	0.00114457
C16orf58	Q96GQ5	RUS1 family protein C16orf58	1	1	1	235888	212535	214455	1	220959	220959	0.00114554
MAPK3	P27361	Mitogen-activated protein kinase 3	171987	181915	161039	89685.9	80362.9	81535.5	171647	83861.4	0.488569	0.00114659
MARCKS	Q6NVI1	MARCKS protein (Fragment)	562731	495522	507954	103975	125934	120988	522069	116966	0.224042	0.00114834
MRPL40	Q9NQ50	39S ribosomal protein L40, mitochondrial	1	1	1	343176	320352	360322	1	341284	341284	0.00114871
GLG1	Q92896	Golgi apparatus protein 1	980736	917708	1.01823e+06	226052	234105	244922	972223	235027	0.241741	0.00114907
CD109	Q6YHK3	CD109 antigen	1.46392e+06	1.3178e+06	1.42169e+06	244947	261571	267364	1.40113e+06	257961	0.184109	0.00114967
RPUSD3	Q6P087	RNA pseudouridylate synthase domain-containing protein 3	1	1	1	140389	130185	146336	1	138970	138970	0.00114975
LOC51064;GSTK1	Q9Y2Q3	Glutathione S-transferase kappa 1	1	1	1	411817	445044	462764	1	439875	439875	0.00115043
GUK1;GUK1;GUK1;GUK1;GUK1;GUK1;GUK1;GUK1;DKFZp666D023;GUK1;GUK1	Q96IN2	GUK1 protein (Fragment)	1	1	1	109611	123318	116884	1	116604	116604	0.00115104
PCSK1	A1L3V6	Proprotein convertase subtilisin/kexin type 1	936464	1.00318e+06	884970	23409.9	23995.4	9792.68	941539	19066	0.0202498	0.00115323
;GGH	Q92820	Gamma-glutamyl hydrolase	5190.95	6749.61	5945.83	287114	314382	320887	5962.13	307461	51.5689	0.00115353
;NDUFB11	Q9NX14	NADH dehydrogenase [ubiquinone] 1 beta subcomplex subunit 11, mitochondrial	1	1	1	294382	331240	314776	1	313466	313466	0.00115451
RPL35A	P18077	60S ribosomal protein L35a	150517	139966	162019	349631	339556	307363	150834	332183	2.20231	0.00115601
;HS2ST1	Q7LGA3	Heparan sulfate 2-O-sulfotransferase 1	93164	103715	89164.5	384309	364991	337508	95347.8	362270	3.79945	0.00115696
NDUFA8	P51970	NADH dehydrogenase [ubiquinone] 1 alpha subcomplex subunit 8	1266.08	1266.08	1266.08	252754	272728	243261	1266.08	256247	202.395	0.00115786
;GOLGA5	Q8TBA6	Golgin subfamily A member 5	2515.22	2515.22	2515.22	139399	155862	152412	2515.22	149224	59.3287	0.00116525
PSMA2;PSMA2;	Q53GF5	Proteasome subunit alpha type (Fragment)	993753	1.07417e+06	950354	193733	168471	196182	1.00609e+06	186129	0.185002	0.00116778
DDX54	Q8TDD1	ATP-dependent RNA helicase DDX54	1	1	1	77976.3	74627.5	69285.9	1	73963.2	73963.2	0.00116858
DPP3;DPP3;DKFZp686O1117;DPP3	Q9NY33	Dipeptidyl peptidase 3	248445	225951	249568	16505.7	16505.7	16505.7	241321	16505.7	0.0683971	0.00116861
PRKAG1	P54619	5'-AMP-activated protein kinase subunit gamma-1	42916.4	50417.6	45594.6	110447	110447	110447	46309.5	110447	2.38497	0.00116891
TOM1L1	O75674	TOM1-like protein 1	1.98063e+06	1.97502e+06	2177923	126545	125780	116356	2.04452e+06	122894	0.0601088	0.00117516
DIRAS2	Q96HU8	GTP-binding protein Di-Ras2	311609	299328	276895	1	1	1	295944	1	3.37902e-06	0.00117725
IL6ST	Q17RA0	Interleukin 6 signal transducer (Gp130, oncostatin M receptor)	116042	131705	114761	34573.6	39862.1	43223.7	120836	39219.8	0.32457	0.0011801
RFWD2	X5DNY7	Ring finger and WD repeat domain 2 isoform D (Fragment)	140213	126766	143486	50148.7	53550.4	57507.9	136822	53735.7	0.392742	0.00118055
MRPS9	P82933	28S ribosomal protein S9, mitochondrial	1	1	1	434503	485390	479398	1	466430	466430	0.00118301
CSDA;CSDA;YBX3	P16989	Y-box-binding protein 3	38707.5	25141.5	28959.5	71251.4	80446.6	79326.2	30936.2	77008.1	2.48926	0.00118323
ITPR3	Q14573	Inositol 1,4,5-trisphosphate receptor type 3	1	1	1	334345	299256	330193	1	321265	321265	0.00118509
TMEM2	Q9UHN6	Transmembrane protein 2	578245	663952	614413	67330.4	70936.9	51066.9	618870	63111.4	0.101978	0.00118632
hCG_2002731;;PELO	Q9BRX2	Protein pelota homolog	18108.3	18108.3	18108.3	9914.28	9107.34	10034.5	18108.3	9685.39	0.53486	0.00119232
DC2;OSTC;OSTC	Q9NRP0	Oligosaccharyltransferase complex subunit OSTC	1	1	1	202641	227900	220687	1	217076	217076	0.00119531
PLEC	Q15149	Plectin	358850	336205	361156	1.21118e+06	1.09844e+06	1.19595e+06	352071	1.16852e+06	3.319	0.00119673
SARS2	Q9NP81	Serine--tRNA ligase, mitochondrial	1	1	1	477303	453188	510580	1	480357	480357	0.00119751
GOLGA4	Q13439	Golgin subfamily A member 4	1	1	1	97031.9	98490.8	108211	1	101245	101245	0.00119877
EDG4;;;LPAR2	Q9HBW0	Lysophosphatidic acid receptor 2	214879	193302	188117	12818.1	8321.89	6672	198766	9270.67	0.0466411	0.00120192
;TXNDC17	Q9BRA2	Thioredoxin domain-containing protein 17	569174	618175	556567	68811.7	75560.9	75011.6	581306	73128.1	0.1258	0.00120241
HNRNPA3	P51991	Heterogeneous nuclear ribonucleoprotein A3	73152.4	66603.4	56139.1	337803	361893	311338	65298.3	337011	5.1611	0.00120337
DNAJB2	Q53QD7	DnaJ (Hsp40) homolog, subfamily B, member 2, isoform CRA_a	195409	218361	206069	121908	111105	121612	206613	118208	0.572122	0.00120423
DTYMK	Q6FGU2	DTYMK protein (Fragment)	104749	114978	108157	512560	530310	475404	109294	506091	4.63053	0.00121265
RPL36	Q9Y3U8	60S ribosomal protein L36	302145	332780	227710	841723	823936	701470	287545	789043	2.74407	0.00121381
;LSM3	P62310	U6 snRNA-associated Sm-like protein LSm3	280920	283749	293723	1080125	1.12917e+06	1.02552e+06	286131	1.07827e+06	3.76846	0.00121597
ZNF207;ZNF207;ZNF207;ZNF207;ZNF207;ZNF207;ZNF207;;ZNF207	X6R4W8	BUB3-interacting and GLEBS motif-containing protein ZNF207	94022.6	94022.6	94022.6	224492	211192	212283	94022.6	215989	2.2972	0.00121947
GALNT2	Q10471	Polypeptide N-acetylgalactosaminyltransferase 2	728272	792392	541183	1.63926e+06	1.71036e+06	1.55933e+06	687282	1.63632e+06	2.38085	0.00121995
hCG_2027080;PDF	Q9HBH1	Peptide deformylase, mitochondrial	114781	114781	114781	575034	596842	541911	114781	571262	4.97699	0.00122152
;STAMBP	O95630	STAM-binding protein	382998	388527	355120	80018.3	80018.3	80018.3	375549	80018.3	0.213071	0.00122153
;TOP2B;TOP2B;TOP2B	Q71UH4	DNA topoisomerase 2 (Fragment)	163440	167382	148973	1	1	1	159932	1	6.25267e-06	0.00122214
UBL3	O95164	Ubiquitin-like protein 3	189335	196590	165165	46003.6	37854.6	31494.4	183697	38450.9	0.209317	0.00122559
RSL1D1	Q32Q62	RSL1D1 protein (Fragment)	299669	280229	271036	83912	74114.8	122897	283645	93641.2	0.330136	0.00122602
ANXA6	P08133	Annexin A6	15014286	13998108	13319033	58720.6	52400	63440.4	1.41105e+07	58187	0.00412367	0.00122603
NPC2;;NPC2;NPC2;NPC2;NPC2;NPC2;NPC2;NPC2;	Q53HV6	Niemann-Pick disease, type C2 variant (Fragment)	1	1	1	163370	152350	172056	1	162592	162592	0.00122765
PYGB;	Q59GM9	Alpha-1,4 glucan phosphorylase (Fragment)	201565	216415	221786	57267.4	54786.5	54736	213255	55596.7	0.260705	0.00122784
LSM1	O15116	U6 snRNA-associated Sm-like protein LSm1	115019	110382	105199	30488.7	31065.4	30710.1	110200	30754.7	0.279081	0.0012295
MRPS24	Q96EL2	28S ribosomal protein S24, mitochondrial	261764	270818	321850	620086	598842	618628	284810	612518	2.15062	0.00122955
RCOR1	Q9UKL0	REST corepressor 1	1	1	1	103869	106188	94525.2	1	101528	101528	0.00123043
STRN	Q3B874	STRN protein (Fragment)	71082.7	39271.5	55177.1	171759	188194	179080	55177.1	179678	3.25638	0.00123272
DAZAP1	Q96EP5	DAZ-associated protein 1	62239	61289.1	53529.6	86483.8	95965.3	90078.2	59019.3	90842.4	1.5392	0.00123361
NDUFAF1	Q9Y375	Complex I intermediate-associated protein 30, mitochondrial	1	1	1	50405.9	48692.9	44705.4	1	47934.8	47934.8	0.00123882
EPHB4;EPHB4;	Q59F17	Ephrin receptor EphB4 variant (Fragment)	813336	738905	741219	97454.2	91643.3	91407.1	764487	93501.6	0.122306	0.00124258
COL15A1	P39059	Collagen alpha-1(XV) chain	8957218	8108451	9086740	27098.9	35430.2	39116.1	8.71747e+06	33881.7	0.00388665	0.00124429
PDIA3;HEL-S-269	V9HVY3	Protein disulfide-isomerase	86856.2	51874.8	84600	9980647	11250406	10429671	74443.7	1.05536e+07	141.766	0.00124483
GNB4	Q9HAV0	Guanine nucleotide-binding protein subunit beta-4	843414	753922	746943	354138	303897	328309	781426	328782	0.420745	0.00124757
;RP2	O75695	Protein XRP2	473309	495053	539953	85010.9	72339.5	89083.5	502772	82144.6	0.163384	0.00124849
RAC1	P63000	Ras-related C3 botulinum toxin substrate 1	18551032	16258048	18033000	1.58426e+06	1.55632e+06	1.13604e+06	1.7614e+07	1.42554e+06	0.080932	0.00124938
EHHADH	Q08426	Peroxisomal bifunctional enzyme	150943	150943	150943	86213.5	93683.2	90242.8	150943	90046.5	0.596561	0.00125407
SNRPD2	P62316	Small nuclear ribonucleoprotein Sm D2	199532	196206	205479	2.00631e+06	1.79675e+06	1.88455e+06	200406	1.89587e+06	9.46015	0.00125727
MRPS26	Q9BYN8	28S ribosomal protein S26, mitochondrial	1	1	1	775979	703920	694453	1	724784	724784	0.00125914
	H0YIV9	Uncharacterized protein (Fragment)	1	1	1	281394	278711	310928	1	290344	290344	0.00126126
SSR3	Q9UNL2	Translocon-associated protein subunit gamma	1	1	1	117177	130329	130921	1	126142	126142	0.00126237
NDUFB4	O95168	NADH dehydrogenase [ubiquinone] 1 beta subcomplex subunit 4	1	1	1	674369	605942	676692	1	652334	652334	0.00126308
;ACSF2;ACSF2	Q96CM8	Acyl-CoA synthetase family member 2, mitochondrial	1	1	1	645269	630643	573386	1	616433	616433	0.00126366
RAB2;RAB2A	P61019	Ras-related protein Rab-2A	427980	433363	438696	1.57184e+06	1.69711e+06	1.56471e+06	433347	1.61122e+06	3.71809	0.00126508
;CERS2	Q96G23	Ceramide synthase 2	1	1	1	600751	578634	531830	1	570405	570405	0.00126622
KDELC2	Q7Z4H8	KDEL motif-containing protein 2	1	1	1	595409	591781	532414	1	573201	573201	0.00126676
PGM2	Q96G03	Phosphoglucomutase-2	51769	51141.4	53116.6	35657.5	35657.5	35657.5	52009	35657.5	0.685602	0.00126733
GMPPB	Q9Y5P6	Mannose-1-phosphate guanyltransferase beta	11005.2	9723.26	10364.2	1	1	1	10364.2	1	9.64858e-05	0.00127266
PHB2	Q99623	Prohibitin-2	65129	9790.74	51050.1	1507176	1.75516e+06	1.64092e+06	41990	1.63442e+06	38.924	0.00127438
;;;NDUFA11;NDUFA11	Q86Y39	NADH dehydrogenase [ubiquinone] 1 alpha subcomplex subunit 11	35409.2	35409.2	35409.2	91011.9	85060.4	90542.3	35409.2	88871.5	2.50985	0.00127444
PLEC1	Q8WXV6	Plectin isoform 1a (Fragment)	45229.9	42654.1	43942	138682	142917	129650	43942	137083	3.11963	0.00127486
CHCHD4	Q8N4Q1	Mitochondrial intermembrane space import and assembly protein 40	1	1	1	14754.8	16226.4	16620.7	1	15867.3	15867.3	0.0012781
PSEN2;;PSEN2	P49810	Presenilin-2	1	1	1	29256	25833.3	27544.7	1	27544.7	27544.7	0.00128432
GLA;;GLA	Q53Y83	Galactosidase, alpha	48567.9	54660.7	55425.4	95168.7	104476	108340	52884.6	102662	1.94124	0.00128486
TMEM214	Q6NUQ4	Transmembrane protein 214	1	1	1	114408	101124	109771	1	108434	108434	0.00128619
PSMB5	P28074	Proteasome subunit beta type-5	1.61143e+06	1.58645e+06	1.43448e+06	277485	241587	247584	1.54412e+06	255552	0.1655	0.00128664
MRPS11;	Q53FX9	Mitochondrial ribosomal protein S11 isoform a variant (Fragment)	1	1	1	346468	370267	392452	1	369729	369729	0.00128708
MSRB2	Q9Y3D2	Methionine-R-sulfoxide reductase B2, mitochondrial	1	1	1	507099	536295	473372	1	505589	505589	0.00129049
SH3GL1;SH3GL1;	Q9UQD4	SH3-containing Grb-2-like 1 protein	834626	850175	850013	164497	187101	91215.4	844938	147604	0.174692	0.00129128
PHACTR4	Q8IZ21	Phosphatase and actin regulator 4	117766	135994	138073	38007	33823.2	59595.3	130611	43808.5	0.335413	0.00129349
NOMO1	Q15155	Nodal modulator 1	87901.2	87901.2	87901.2	1.00141e+06	999928	1.10307e+06	87901.2	1.0348e+06	11.7723	0.00129705
CSPG4	Q6UVK1	Chondroitin sulfate proteoglycan 4	790877	774627	723410	339148	350677	332213	762971	340679	0.446516	0.00129706
PCSK6;PCSK6;PCSK6;PCSK6;PCSK6;PCSK6;	Q59H04	Paired basic amino acid cleaving system 4 isoform a preproprotein variant (Fragment)	199331	160956	182907	20977.8	12011.7	29943.9	181065	20977.8	0.115858	0.00129751
CYP4F11	Q9HBI6	Phylloquinone omega-hydroxylase CYP4F11	8938.57	8938.57	8938.57	253453	251620	227136	8938.57	244070	27.3052	0.00129922
TEX264;;TEX264	Q9Y6I9	Testis-expressed sequence 264 protein	1	1	1	170256	165495	186266	1	174006	174006	0.0013011
BOD1L1	Q8NFC6	Biorientation of chromosomes in cell division protein 1-like 1	1	1	1	16948	14975.9	16303.7	1	16075.9	16075.9	0.00130191
;DNAJA3;;DNAJA3	Q96EY1	DnaJ homolog subfamily A member 3, mitochondrial	1	1	1	596187	546375	618049	1	586870	586870	0.00130341
COX3;COX3;COX3;COX3;COX3;COX3;COX3;COX3;COX3;COX3;COX3;COX3;COX3;COX3;COX3;COX3;COX3;COX3;COX3;COX3;COX3;COX3;COX3;COX3;COX3;COX3;COX3;COX3;COX3;COX3;COX3;COX3;COX3;COX3;COX3;COX3;COX3;COX3;COX3;COX3;COX3;COX3;COX3;COX3;COX3;COX3;COX3;COX3;COX3;COX3;COX3;COX3;COX3;COX3;COX3;COX3;COX3;COX3;COX3;COX3;COX3;COX3;COX3;COX3;COX3;COX3;COX3;COX3;COX3;COX3;COX3;COX3;COX3;COX3;COX3;COX3;COX3;COX3;COX3;COX3…	X5CKC7	Cytochrome c oxidase subunit 3	1	1	1	211257	232004	238490	1	227250	227250	0.00130356
MRPS22	P82650	28S ribosomal protein S22, mitochondrial	1	1	1	1.40355e+06	1.26076e+06	1.41237e+06	1	1.3589e+06	1.3589e+06	0.00130478
PTGR1	Q14914	Prostaglandin reductase 1	197965	174887	183916	1	1	1	185589	1	5.38824e-06	0.00130631
POLRMT;	Q59E91	DNA-directed RNA polymerase (Fragment)	1	1	1	26521	24599	23437.5	1	24852.5	24852.5	0.00130636
LLGL1	Q15334	Lethal(2) giant larvae protein homolog 1	735421	687419	782864	155231	172541	180330	735235	169368	0.230358	0.00130725
MTA2	O94776	Metastasis-associated protein MTA2	61739.2	63633.2	72460.3	389078	348944	393635	65944.2	377219	5.72027	0.00130822
NIPSNAP1	Q9BPW8	Protein NipSnap homolog 1	1	1	1	1.27942e+06	1.14188e+06	1.27141e+06	1	1.2309e+06	1.2309e+06	0.00130868
ARL6IP5;;;ARL6IP5	O75915	PRA1 family protein 3	377127	342537	352132	1.31695e+06	1.37575e+06	1.47566e+06	357265	1.38945e+06	3.88913	0.0013116
TRIAP1	O43715	TP53-regulated inhibitor of apoptosis 1	1	1	1	7456.39	6677.19	7465.63	1	7199.74	7199.74	0.00131481
HP;HP;HP;HP;HPR	P00739	Haptoglobin-related protein	194425	223965	199354	64650.4	73260.7	59981.3	205914	65964.1	0.320347	0.0013159
DIAPH1;DIAPH1;DIAPH1;DIAPH1;DIAPH1;	Q6URC4	Diaphanous 1	439881	448340	393489	33681.6	29178.4	40970.4	427237	34610.1	0.0810093	0.00131689
SCCPDH	Q8NBX0	Saccharopine dehydrogenase-like oxidoreductase	1	1	1	256996	283600	252957	1	264518	264518	0.00131786
SRRM1;SRRM1;SRRM1;;SRRM1	Q8IYB3	Serine/arginine repetitive matrix protein 1	16006	27469.8	23529	79211.2	75260.6	75171.7	22334.9	76547.8	3.42727	0.00132044
BDH2	Q9BUT1	3-hydroxybutyrate dehydrogenase type 2	94268.8	85742.4	94667.1	11587.1	11587.1	11587.1	91559.4	11587.1	0.126553	0.00132215
ECEL1	O95672	Endothelin-converting enzyme-like 1	158208	148640	135844	17692.9	16641.4	11996.1	147564	15443.5	0.104656	0.00132278
NME1-NME2	Q32Q12	Nucleoside diphosphate kinase	4810612	4.97762e+06	4478840	2403635	2.26662e+06	2460032	4.75569e+06	2.37676e+06	0.499772	0.00132434
LPCAT1	Q8NF37	Lysophosphatidylcholine acyltransferase 1	1	1	1	49617	49605.5	44379.3	1	47867.3	47867.3	0.00132488
TBL3	Q12788	Transducin beta-like protein 3	1	1	1	49823.9	52086	45936	1	49282	49282	0.00132541
DGKA	P23743	Diacylglycerol kinase alpha	150005	141084	132163	1	1	1	141084	1	7.08796e-06	0.00133009
;ME1	P48163	NADP-dependent malic enzyme	161540	144609	145530	1	1	1	150560	1	6.64189e-06	0.0013302
MRPL51	Q4U2R6	39S ribosomal protein L51, mitochondrial	1	1	1	68558.9	61953.1	61216.3	1	63909.4	63909.4	0.00133165
TUBB1	Q9H4B7	Tubulin beta-1 chain	601679	627727	680769	1	1	1	636725	1	1.57054e-06	0.00133303
CKB;CKB;HEL-S-29	V9HWH2	Creatine kinase brain isoform 1	2.49445e+06	2.55475e+06	2.27329e+06	144958	131281	129924	2.44083e+06	135388	0.0554679	0.00133371
NUP155;;NUP155;NUP155	O75694	Nuclear pore complex protein Nup155	68633.6	68320	67981.5	1.46287e+06	1544823	1.65049e+06	68311.7	1.55273e+06	22.73	0.00133557
CCDC58	Q4VC31	Coiled-coil domain-containing protein 58	1	1	1	483074	481212	537080	1	500455	500455	0.00133737
FAM54B;;MTFR1L	Q9H019	Mitochondrial fission regulator 1-like	1	1	1	118342	127757	112721	1	119607	119607	0.00134226
2018-03-01	Q5VT66	Mitochondrial amidoxime-reducing component 1	1	1	1	46568.5	44423	41021.7	1	44004.4	44004.4	0.00134403
SLK	Q9H2G2	STE20-like serine/threonine-protein kinase	185638	202587	175498	868.979	5953.46	3411.22	187908	3411.22	0.0181537	0.00134769
CAB39	Q9Y376	Calcium-binding protein 39	383922	345091	330308	43397.5	30615.3	29624.7	353107	34545.8	0.0978339	0.00135315
PIP5K1A	Q99755	Phosphatidylinositol 4-phosphate 5-kinase type-1 alpha	466424	435755	491119	146885	133672	146585	464432	142381	0.306569	0.00135538
;;GYG1;GYG1;GYG1;GYG1	Q8N5Y3	GYG1 protein (Fragment)	312848	358580	345838	53965.5	42952.2	46585.2	339089	47834.3	0.141067	0.00135668
AP3M1;;DKFZp586G1518;AP3M1	Q9Y2T2	AP-3 complex subunit mu-1	186524	169548	171956	39143.2	40975.9	39409.6	176009	39842.9	0.226368	0.00135776
GCDH	Q92947	Glutaryl-CoA dehydrogenase, mitochondrial	1	1	1	1.22232e+06	1.14415e+06	1.30091e+06	1	1.22246e+06	1.22246e+06	0.00136764
;HSD17B12;HSD17B12	Q53GQ0	Very-long-chain 3-oxoacyl-CoA reductase	13793.4	23021.8	20695.2	247753	285545	255642	19170.1	262980	13.7182	0.00136828
COX6C	P09669	Cytochrome c oxidase subunit 6C	1	1	1	1.72556e+06	1.92464e+06	1.72531e+06	1	1791836	1791836	0.0013704
PSMA1	P25786	Proteasome subunit alpha type-1	2.97207e+06	2.99929e+06	2702251	552432	600765	573432	2891205	575543	0.199067	0.00137153
DNPH1	O43598	2'-deoxynucleoside 5'-phosphate N-hydrolase 1	165810	185673	167112	1	1	1	172865	1	5.78485e-06	0.00137438
ARPC2	Q53R19	Actin related protein 2/3 complex, subunit 2, 34kDa, isoform CRA_a	220291	230883	215534	136151	146239	120570	222236	134320	0.604403	0.00137525
GPR89B;;;GPR89A;GPR89A;GPR89B;GPR89B;GPR89B;GPR89B;GPR89A;GPR89A;GPR89B	X5DNN3	G protein-coupled receptor 89B isoform D (Fragment)	1	1	1	38712	38370.7	34409.8	1	37164.2	37164.2	0.00137743
;;SEC23B	Q15437	Protein transport protein Sec23B	109488	103916	97074.4	59813.6	70583.9	64806.8	103493	65068.1	0.628722	0.00138107
SPTBN1	Q01082	Spectrin beta chain, non-erythrocytic 1	371538	333132	264133	825610	789987	829854	322934	815150	2.5242	0.00138207
S100P	P25815	Protein S100-P	786281	731823	691666	1	1	1	736590	1	1.35761e-06	0.00138257
MRPL44	Q9H9J2	39S ribosomal protein L44, mitochondrial	1	1	1	482278	434393	430153	1	448941	448941	0.00138311
;SIRT3	Q9NTG7	NAD-dependent protein deacetylase sirtuin-3, mitochondrial	1	1	1	187431	212459	195242	1	198377	198377	0.00138594
SLC29A1	Q99808	Equilibrative nucleoside transporter 1	1.75598e+06	1.64025e+06	1.5558e+06	104370	103327	110893	1.65068e+06	106197	0.0643354	0.00138611
DHRS13	Q6UX07	Dehydrogenase/reductase SDR family member 13	1	1	1	27712.3	24650.9	25040.6	1	25801.2	25801.2	0.00138769
SIN3A	Q96ST3	Paired amphipathic helix protein Sin3a	1	1	1	178842	192945	169778	1	180522	180522	0.0013912
ACADS;ACADS;;ACADS	P16219	Short-chain specific acyl-CoA dehydrogenase, mitochondrial	1	1	1	306911	327706	287941	1	307519	307519	0.00139149
;NT5E;NT5E;NT5E	Q6NZX3	5'-nucleotidase, ecto (CD73)	230779	214169	243804	1	1	1	229584	1	4.35571e-06	0.00139237
VTA1	Q9NP79	Vacuolar protein sorting-associated protein VTA1 homolog	2.19352e+06	1.98034e+06	1940898	71842.6	44055.9	48282.6	2.03826e+06	54727	0.0268499	0.0013951
COQ7	Q99807	5-demethoxyubiquinone hydroxylase, mitochondrial	1	1	1	245193	271742	241842	1	252926	252926	0.00139533
GPAA1	O43292	Glycosylphosphatidylinositol anchor attachment 1 protein	73418.1	73418.1	73418.1	301861	277071	301672	73418.1	293535	3.99813	0.00139569
UBA52	Q3MIH3	Ubiquitin A-52 residue ribosomal protein fusion product 1	30674040	27230404	29658780	2.32708e+06	2.28868e+06	2.15018e+06	2.91877e+07	2.25531e+06	0.0772691	0.00139864
SGPL1	O95470	Sphingosine-1-phosphate lyase 1	1	1	1	91956.6	91987.4	81991.8	1	88645.3	88645.3	0.00140545
BCLAF1	Q9NYF8	Bcl-2-associated transcription factor 1	7810.33	5505.33	6657.83	461897	497285	525687	6657.83	494956	74.342	0.00140732
;;LIG1;LIG1;LIG1;	Q59HG7	DNA ligase (Fragment)	54519.4	54519.4	54519.4	22939	18565.4	20209.6	54519.4	20571.3	0.377321	0.00140855
EPHX1	R4SBI6	EPHX1	216228	168264	111756	497936	557331	511191	165416	522153	3.15661	0.00140877
EEF1A2	Q05639	Elongation factor 1-alpha 2	1.48019e+06	1.46178e+06	1.3242e+06	141744	136356	131088	1.42206e+06	136396	0.0959145	0.00140941
UBE2M	P61081	NEDD8-conjugating enzyme Ubc12	852404	920237	817662	110995	109504	121005	863434	113834	0.131839	0.00141123
;;HINT2	Q9BX68	Histidine triad nucleotide-binding protein 2, mitochondrial	1	1	1	384174	338810	351862	1	358282	358282	0.00141328
CYCS	P99999	Cytochrome c	64283.8	69577.4	62520.8	414408	430412	381829	65460.7	408883	6.24623	0.00141677
UQCRC2	P22695	Cytochrome b-c1 complex subunit 2, mitochondrial	16130.7	12543.4	14337.1	3.0775e+06	2.87658e+06	3276679	14337.1	3.07692e+06	214.613	0.00141812
ARL5B	Q96KC2	ADP-ribosylation factor-like protein 5B	1	1	1	57608.2	52930.9	50728.7	1	53755.9	53755.9	0.00142072
SNX3	O60493	Sorting nexin-3	432153	395605	381817	561278	550740	586672	403192	566230	1.40437	0.00142206
LDHA;HEL-S-133P	V9HWB9	L-lactate dehydrogenase	12644429	11313778	12589509	2.99729e+06	3.08347e+06	2.75202e+06	12182572	2.94426e+06	0.241678	0.00142363
EARS2	Q5JPH6	Probable glutamate--tRNA ligase, mitochondrial	1	1	1	138999	157401	154212	1	150204	150204	0.00142575
LOC93343;;MVB12A;MVB12A	Q96EY5	Multivesicular body subunit 12A	1.00273e+06	994542	1.11623e+06	1	1	1	1.03784e+06	1	9.63544e-07	0.00142869
MFAP1	P55081	Microfibrillar-associated protein 1	1	1	1	25505.8	23383.8	22460.1	1	23783.3	23783.3	0.00143417
ABHD10	Q9NUJ1	Mycophenolic acid acyl-glucuronide esterase, mitochondrial	1	1	1	1624079	1.58513e+06	1.43191e+06	1	1.54704e+06	1.54704e+06	0.00143429
SLC19A1	P41440	Folate transporter 1	102668	97760.6	111242	1	1	1	103890	1	9.62554e-06	0.00143477
NUP153	P49790	Nuclear pore complex protein Nup153	48503	48503	48503	316541	332808	297708	48503	315686	6.50858	0.00143759
CPVL;;CPVL;CPVL	Q9H3G5	Probable serine carboxypeptidase CPVL	55540.6	55540.6	55540.6	355445	346706	385204	55540.6	362452	6.52589	0.00143845
VPS4B	O75351	Vacuolar protein sorting-associated protein 4B	803327	763394	685031	41827.6	55885.7	216963	750584	104892	0.139747	0.00144072
STRAP	Q9Y3F4	Serine-threonine kinase receptor-associated protein	190985	162864	177998	79760.6	86988.9	99018.4	177282	88589.3	0.499708	0.00144189
;PLIN3	O60664	Perilipin-3	100562	105341	88257.1	178460	169692	155801	98053.2	167984	1.71319	0.00144221
TBC1D20	Q96BZ9	TBC1 domain family member 20	1	1	1	28775.4	25395.1	26204.7	1	26791.7	26791.7	0.00144362
MRPL17	Q9NRX2	39S ribosomal protein L17, mitochondrial	1	1	1	1.32486e+06	1425935	1.25074e+06	1	1.33385e+06	1.33385e+06	0.00144585
NDFIP2;NDFIP2;;NDFIP2;NDFIP2	Q9NV92	NEDD4 family-interacting protein 2	35899.7	34085	32270.3	6569.91	6569.91	6569.91	34085	6569.91	0.192751	0.00144673
TIMM13	Q9Y5L4	Mitochondrial import inner membrane translocase subunit Tim13	41764.6	41461.7	46487.2	536795	550962	603906	43237.8	563888	13.0415	0.00144689
AFG3L2;;AFG3L2	Q9Y4W6	AFG3-like protein 2	51576.1	51576.1	51576.1	540162	489812	547130	51576.1	525701	10.1927	0.00144734
AP2S1	P53680	AP-2 complex subunit sigma	1.76352e+06	1.75471e+06	1.59355e+06	295224	306483	311534	1703927	304414	0.178654	0.00144849
HTRA2	O43464	Serine protease HTRA2, mitochondrial	36528.9	36528.9	36528.9	421580	374006	396127	36528.9	397238	10.8746	0.00144881
CAPN1	P07384	Calpain-1 catalytic subunit	655834	592762	675628	40806.2	30657.7	31596.4	641408	34353.5	0.0535595	0.00145049
;ACVR1;ACVR1;ACVR1	Q04771	Activin receptor type-1	189072	169386	168574	1	1	1	175677	1	5.69225e-06	0.00145198
;;;;ANXA7;	Q53HM8	Annexin (Fragment)	3.04045e+06	2735118	2.71302e+06	92225.5	83707.4	77625.6	2.82953e+06	84519.5	0.0298705	0.00145599
NPM3	O75607	Nucleoplasmin-3	1	1	1	28646	25636	28964.3	1	27748.8	27748.8	0.00145719
;ADD3;ADD3	Q9UEY8	Gamma-adducin	184798	171133	189872	130536	120672	116316	181934	122508	0.673363	0.00145723
;CPT2	P23786	Carnitine O-palmitoyltransferase 2, mitochondrial	1	1	1	484949	463280	527471	1	491900	491900	0.00146578
PLXND1	Q9Y4D7	Plexin-D1	157941	152981	149902	11354.5	7707.06	31955.3	153608	17005.6	0.110708	0.00146988
FKBP8	M0R2K9	Peptidyl-prolyl cis-trans isomerase FKBP8 (Fragment)	1	1	1	596024	529205	594408	1	573212	573212	0.00147095
SLCO4A1	Q96BD0	Solute carrier organic anion transporter family member 4A1	107192	121947	111679	1	1	1	113606	1	8.80236e-06	0.00147444
TMEM167A	Q8TBQ9	Protein kish-A	178485	190044	182338	409609	453134	438347	183623	433697	2.36189	0.00147857
HSD17B10	Q99714	3-hydroxyacyl-CoA dehydrogenase type-2	54479.9	58004.9	55381.9	4949957	4.35739e+06	4.53239e+06	55955.6	4.61325e+06	82.4448	0.00148378
YWHAZ	P63104	14-3-3 protein zeta/delta	2.01831e+06	1.81251e+06	1.8321e+06	197062	203137	206461	1.88764e+06	202220	0.107129	0.0014858
COL12A1	B9EJB8	Collagen, type XII, alpha 1	1.80044e+06	1.62476e+06	1592782	1	1	1	1.67266e+06	1	5.97851e-07	0.00148607
COA7	Q96BR5	Cytochrome c oxidase assembly factor 7	1	1	1	431425	395133	451354	1	425971	425971	0.00148927
ACSF3	Q4G176	Acyl-CoA synthetase family member 3, mitochondrial	1	1	1	93243.3	88593.1	81534.8	1	87790.4	87790.4	0.00149983
CXorf34;;TRMT2B	Q96GJ1	tRNA (uracil(54)-C(5))-methyltransferase homolog	1	1	1	4346.15	4506.28	4942.69	1	4598.37	4598.37	0.00150003
ELMOD2	Q8IZ81	ELMO domain-containing protein 2	64296.8	76907.5	44340.5	291631	288832	292600	61848.3	291021	4.7054	0.00150053
;METTL9;METTL9;PAP1;METTL9	Q9H1A3	Methyltransferase-like protein 9	1	1	1	67985.3	75763.7	67227.5	1	70325.5	70325.5	0.00150126
ICAM1	P05362	Intercellular adhesion molecule 1	1.32789e+06	1.40272e+06	1.46555e+06	378123	383534	380207	1.39872e+06	380621	0.272121	0.0015017
;UXS1;UXS1	Q8NBZ7	UDP-glucuronic acid decarboxylase 1	107351	99374.8	103485	21131.4	38589	25383.5	103404	28368	0.274342	0.00150257
COX19	Q49B96	Cytochrome c oxidase assembly protein COX19	1	1	1	70931.2	81152.8	76775.1	1	76286.4	76286.4	0.00150301
PDPR	Q8NCN5	Pyruvate dehydrogenase phosphatase regulatory subunit, mitochondrial	27942.2	27942.2	27942.2	1.74153e+06	1.86388e+06	1.98856e+06	27942.2	1.86466e+06	66.7327	0.00150418
DLST	P36957	Dihydrolipoyllysine-residue succinyltransferase component of 2-oxoglutarate dehydrogenase complex, mitochondrial	40465.3	37662	31569.1	3.28815e+06	3.19673e+06	3.6233e+06	36565.5	3.36939e+06	92.1469	0.00150444
NDUFA12	Q9UI09	NADH dehydrogenase [ubiquinone] 1 alpha subcomplex subunit 12	40087.2	40087.2	40087.2	408428	460447	426808	40087.2	431894	10.7739	0.00150763
TMEM160	Q9NX00	Transmembrane protein 160	1	1	1	101536	105056	115456	1	107349	107349	0.00151194
TOE1	Q96GM8	Target of EGR1 protein 1	29089.2	30243.5	30086.2	71353.5	72507.6	66471.1	29806.3	70110.7	2.35221	0.00151486
;CAPN7;CAPN7	Q9Y6W3	Calpain-7	406775	438725	388988	43463.7	41874.2	44520.4	411496	43286.1	0.105192	0.00151801
TMX1	Q9H3N1	Thioredoxin-related transmembrane protein 1	65901.2	65871.6	51492	2.2691e+06	2182783	2.48224e+06	61088.3	2.31138e+06	37.8366	0.00151869
ITGB5	P18084	Integrin beta-5	3.65853e+06	3.34525e+06	3.24869e+06	256212	258025	254245	3.41749e+06	256161	0.0749558	0.00152647
CMPK;;CMPK1;CMPK1	Q5T0D2	UMP-CMP kinase	348287	330156	319285	94839.3	91434.9	144337	332576	110204	0.331364	0.00152768
HNRNPM	P52272	Heterogeneous nuclear ribonucleoprotein M	130783	122790	63593	378556	362207	337803	105722	359522	3.40064	0.00152951
APOM	Q5SRP5	Apolipoprotein M	599557	523893	570328	2815.54	2815.54	2815.54	564593	2815.54	0.00498685	0.00153425
SMC1A	Q14683	Structural maintenance of chromosomes protein 1A	174728	159854	139147	23443.5	35058.9	43139.2	157910	33880.5	0.214556	0.00153783
TES;;TES	Q9UGI8	Testin	87712.7	73786.1	84493.3	14016.1	13002.3	9222.79	81997.4	12080.4	0.147327	0.00153871
CD59	Q6FHM9	CD59 antigen, complement regulatory protein, isoform CRA_b	14768161	13278918	14908228	2833923	2.71021e+06	3.03792e+06	1.43184e+07	2.86068e+06	0.19979	0.00154509
ZNF318	Q5VUA4	Zinc finger protein 318	1	1	1	134280	143437	125123	1	134280	134280	0.0015466
PSAP;PSAP;PSAP;;	Q59EN5	Prosaposin variant (Fragment)	284973	297168	284243	1.7313e+06	1.54183e+06	1.64012e+06	288795	1.63775e+06	5.67099	0.00155461
PNPT1	Q8TCS8	Polyribonucleotide nucleotidyltransferase 1, mitochondrial	65477.1	60363.1	161307	458478	404985	480380	95715.9	447948	4.67997	0.00155549
FAF2	Q96CS3	FAS-associated factor 2	1215.53	1215.53	1215.53	355082	380907	332393	1215.53	356127	292.982	0.00155556
FADS1	O60427	Fatty acid desaturase 1	1	1	1	269267	256032	234899	1	253399	253399	0.00155623
BCS1L;;BCS1L	Q9Y276	Mitochondrial chaperone BCS1	1	1	1	71078.2	74019.8	64665.5	1	69921.2	69921.2	0.00155636
ATRX	P46100	Transcriptional regulator ATRX	125879	127257	126568	15323.1	12696.6	27116.1	126568	18378.6	0.145207	0.0015566
hCG_19665;NUP62	P37198	Nuclear pore glycoprotein p62	121290	155193	107612	478252	475348	474626	128032	476075	3.71841	0.00155684
SERINC5	Q86VE9	Serine incorporator 5	2925977	2.56835e+06	2658148	1	1	1	2.71749e+06	1	3.67986e-07	0.00155882
;GAK;	Q59HA5	Cyclin G-associated kinase variant (Fragment)	9019.09	7862.13	8440.61	1	1	1	8440.61	1	0.000118475	0.0015624
VCL;VCL;HEL114	V9HWK2	Epididymis luminal protein 114	1133016	1.00543e+06	1.0125e+06	79655.8	99290.2	90722.7	1.05031e+06	89889.6	0.0855836	0.00156703
;PSMD14	O00487	26S proteasome non-ATPase regulatory subunit 14	581092	521562	565695	331856	363708	287296	556116	327620	0.589121	0.00157009
HEL-S-90n	V9HWJ5	Nicotinate-nucleotide pyrophosphorylase [carboxylating]	391661	365380	418595	6626.47	5788.1	6207.28	391879	6207.28	0.0158398	0.0015792
KRT10	P13645	Keratin, type I cytoskeletal 10	524338	498280	451137	275770	230295	248825	491252	251630	0.512222	0.00158205
CD2AP	Q9Y5K6	CD2-associated protein	466884	440463	400872	9870.71	6363.86	17396.4	436073	11210.3	0.0257074	0.00158325
ACOT8;PTE1	Q6FHI2	PTE1 protein	1	1	1	386922	440839	399373	1	409045	409045	0.00158385
;MARS	P56192	Methionine--tRNA ligase, cytoplasmic	337620	301081	300873	140613	151639	160528	313191	150926	0.481899	0.00158512
;MAT2A;MAT2A	P31153	S-adenosylmethionine synthase isoform type-2	314165	287905	260614	39031	45566.6	58882.1	287561	47826.6	0.166318	0.00158642
OGT	O15294	UDP-N-acetylglucosamine--peptide N-acetylglucosaminyltransferase 110 kDa subunit	29052.1	22874.3	16696.5	71081.7	68891.8	84759.3	22874.3	74910.9	3.2749	0.00158745
ABRACL	Q9P1F3	Costars family protein ABRACL	66644.8	75203.3	76491.5	18497	26637.7	9573.71	72779.8	18236.1	0.250565	0.00158992
EIF3I;;EIF3S2	Q5U0F4	Eukaryotic translation initiation factor 3 subunit I	173028	190714	196591	57278	64005.2	58215.1	186778	59832.8	0.320342	0.00158999
;CTAGE5;;MIA2	Q96PC5	Melanoma inhibitory activity protein 2	1	1	1	115833	103068	117051	1	111984	111984	0.00159079
PHIP	Q8WWQ0	PH-interacting protein	1	1	1	45204.1	47781.3	51836	1	48273.8	48273.8	0.00159508
ARPC4-TTLL3;ARPC4	P59998	Actin-related protein 2/3 complex subunit 4	1.7123e+06	1.55756e+06	1566266	555817	585969	553678	1.61204e+06	565155	0.350583	0.00159654
USP9X	Q93008	Probable ubiquitin carboxyl-terminal hydrolase FAF-X	127752	112835	120253	12811.5	12811.5	12811.5	120280	12811.5	0.106514	0.00160157
RAB22A	Q9UL26	Ras-related protein Rab-22A	1.30519e+06	1.26333e+06	1.17986e+06	909313	777257	803158	1.24946e+06	829909	0.664215	0.00160435
;POFUT2	Q9Y2G5	GDP-fucose protein O-fucosyltransferase 2	83985.2	61070.3	82686.6	901407	922749	1.03241e+06	75914	952188	12.543	0.00160489
LYPLA1;;LYPLA1;LYPLA1;LYPLA1	Q6IAQ1	LYPLA1 protein	516303	518138	475311	834385	838702	834494	503251	835860	1.66092	0.00160495
;;LMAN2	Q12907	Vesicular integral-membrane protein VIP36	292533	257379	288844	2.28725e+06	2.53522e+06	2.59299e+06	279586	2471819	8.84101	0.00160793
GCSH;GCSH;GCSH;	Q6QN92	Mitochondrial glycine cleavage system H-protein (Fragment)	1	1	1	229214	247202	263519	1	246645	246645	0.00160948
NDUFV1;NDUFV1;NDUFV1;	Q53G70	NADH dehydrogenase (Ubiquinone) flavoprotein 1, 51kDa variant (Fragment)	1	1	1	947040	835648	943373	1	908687	908687	0.00161263
FAM89B	Q8N5H3	Protein FAM89B	12958.2	12055.8	13860.7	1	1	1	12958.2	1	7.71711e-05	0.00161312
CDYL	Q9Y232	Chromodomain Y-like protein	1	1	1	30397	27597.5	31668.5	1	29887.6	29887.6	0.00161491
;STMN1;STMN1;STMN1;;STMN1	Q96CE4	Stathmin	1.11033e+06	1.0068e+06	1.23228e+06	325720	245236	223262	1.11647e+06	264739	0.237122	0.0016155
;NEXN	Q0ZGT2	Nexilin	1	1	1	289227	282998	253292	1	275172	275172	0.00161941
PTPRJ	Q12913	Receptor-type tyrosine-protein phosphatase eta	583396	511687	573374	61219.1	73685.4	72232.3	556152	69045.6	0.124149	0.00162089
SERPINH1	P50454	Serpin H1	301683	331719	285938	1.65774e+06	1.50131e+06	1.45739e+06	306447	1.53881e+06	5.02146	0.00162321
;VPS36	Q86VN1	Vacuolar protein-sorting-associated protein 36	102263	89110.6	98324.4	1	1	1	96566	1	1.03556e-05	0.00162488
SLMAP	Q14BN4	Sarcolemmal membrane-associated protein	1	1	1	62991.8	69265.2	60556.1	1	64271	64271	0.00162525
PTGES3	Q15185	Prostaglandin E synthase 3	750243	685829	663193	146445	162061	162632	699755	157046	0.22443	0.00162757
GIPC1;;GIPC1	O14908	PDZ domain-containing protein GIPC1	234176	240978	212441	23927.4	22965.3	21480.2	229198	22791	0.0994378	0.00162936
PHF5A	Q7RTV0	PHD finger-like domain-containing protein 5A	27813.4	29847.4	28830.4	154911	150934	137989	28830.4	147945	5.13156	0.0016299
PFKL	P17858	ATP-dependent 6-phosphofructokinase, liver type	150762	154947	136405	25562.6	23790	27179.1	147372	25510.5	0.173103	0.0016303
RP5-1119A7.4;FOXRED2	Q8IWF2	FAD-dependent oxidoreductase domain-containing protein 2	1	1	1	103697	99452	90282.5	1	97810.4	97810.4	0.00163381
TAGLN2	P37802	Transgelin-2	2.89133e+06	2.75471e+06	2.59997e+06	760518	781546	791583	2.74867e+06	777882	0.283003	0.00163573
UBASH3B	Q8TF42	Ubiquitin-associated and SH3 domain-containing protein B	92611.4	88215.5	81717.2	9372.9	9372.9	9372.9	87514.7	9372.9	0.107101	0.00163582
MACROD1	Q9BQ69	O-acetyl-ADP-ribose deacetylase MACROD1	26868.9	31170.1	55510.2	653312	545454	603886	37849.7	600884	15.8755	0.00163614
PRPF38B	Q5VTL8	Pre-mRNA-splicing factor 38B	41033.1	43934.1	54117.7	93889.1	93043.5	99533.3	46361.6	95488.7	2.05965	0.00163661
SNW1;;;SNW1;SNW1;SNW1;SNW1;SNW1;SNW1	Q6P151	SNW1 protein (Fragment)	1	1	1	64488.8	72407.2	73508.6	1	70134.9	70134.9	0.00163677
CORO1C;;;;CORO1C	Q9ULV4	Coronin-1C	167885	166515	165178	347481	352179	373734	166526	357798	2.1486	0.0016369
;;;GPHN;GPHN;GPHN	Q9NQX3	Gephyrin	291160	295164	259081	1	1	1	281802	1	3.54859e-06	0.0016379
ADCY9	O60503	Adenylate cyclase type 9	674441	629383	587561	23062.2	24435.3	19268.4	630462	22255.3	0.0353	0.00163908
PPFIBP1	Q05CN4	PPFIBP1 protein (Fragment)	100063	110557	99783.8	52985.9	56832.2	58488	103468	56102	0.542217	0.0016411
HSPA5;HEL-S-89n	V9HWB4	Epididymis secretory sperm binding protein Li 89n	85764.4	178151	123821	9376151	9455013	10616679	129245	9.81595e+06	75.9481	0.00164115
;;TMC7;TMC7	Q7Z402	Transmembrane channel-like protein 7	39253.6	36788.5	34323.5	1764.14	1764.14	1764.14	36788.5	1764.14	0.0479534	0.00164706
UFL1	O94874	E3 UFM1-protein ligase 1	1	1	1	248446	285740	263490	1	265892	265892	0.00165572
DHRS7	Q9Y394	Dehydrogenase/reductase SDR family member 7	1	1	1	88609.2	101998	94489.1	1	95032	95032	0.00165807
VDAC3	Q9Y277	Voltage-dependent anion-selective channel protein 3	1	1	1	2.14232e+06	2.06325e+06	1.86494e+06	1	2.0235e+06	2.0235e+06	0.00165827
PURB	Q96QR8	Transcriptional activator protein Pur-beta	95567.5	95567.5	95567.5	37061.5	29675.6	37222.8	95567.5	34653.3	0.362605	0.0016658
FASTKD5	Q7L8L6	FAST kinase domain-containing protein 5, mitochondrial	1	1	1	306901	328683	353583	1	329722	329722	0.00166871
;NOC2L	Q9Y3T9	Nucleolar complex protein 2 homolog	44761.8	49477.8	47634.3	305791	295868	269893	47291.3	290517	6.14315	0.00166996
RPL23;RPL23;	Q9BTQ7	Similar to ribosomal protein L23 (Fragment)	167791	187286	170564	479357	544171	495903	175214	506477	2.89063	0.001674
CLU	P10909	Clusterin	10667582	11846706	10440130	782277	667749	669062	10984806	706363	0.0643036	0.00167542
IDE	P14735	Insulin-degrading enzyme	189212	198434	182256	130819	146996	131888	189967	136568	0.718901	0.00167668
TMEM87B	Q96K49	Transmembrane protein 87B	1	1	1	28578.1	32320.2	28712.5	1	29870.3	29870.3	0.00167931
MTA3	Q9BTC8	Metastasis-associated protein MTA3	65203.2	82810.3	65109.5	156250	188614	175725	71041	173530	2.44267	0.00168056
;MGAT2	Q10469	Alpha-1,6-mannosyl-glycoprotein 2-beta-N-acetylglucosaminyltransferase	129271	140164	93437.1	319158	378213	313737	120957	337036	2.78641	0.00168854
;EIF4G2;EIF4G2;EIF4G2;	Q59G42	Eukaryotic translation initiation factor 4 gamma, 2 variant (Fragment)	26246.9	30717.2	27142.4	51857.5	55491.2	60203.8	28035.5	55850.8	1.99214	0.00168984
PRPF40B	Q6NWY9	Pre-mRNA-processing factor 40 homolog B	1	1	1	4776.97	5510.61	5143.79	1	5143.79	5143.79	0.00169154
ARHGEF17	Q96PE2	Rho guanine nucleotide exchange factor 17	1	1	1	5485.05	5168.07	5953.05	1	5535.39	5535.39	0.00169284
PTGIS;PGIS;PTGIS	Q6LEN2	Prostacyclin synthase	1	1	1	17422.1	16383.9	18879.8	1	17562	17562	0.00169488
TNRC5;CNPY3	Q9BT09	Protein canopy homolog 3	1	1	1	85308.3	83084.8	94884.7	1	87759.3	87759.3	0.00169727
HMOX2;;HMOX2;HMOX2;HMOX2	Q6IBP2	HMOX2 protein	108478	108478	108478	460024	507793	507130	108478	491649	4.53223	0.00169895
ADCK4	Q96D53	AarF domain-containing protein kinase 4	1	1	1	517942	450072	498634	1	488882	488882	0.00170117
CLCN6	P51797	Chloride transport protein 6	275727	260194	232105	43520.2	31877.9	44161.2	256009	39853.1	0.155671	0.00170194
;MCM2	P49736	DNA replication licensing factor MCM2	361137	372727	386748	211831	213480	215995	373537	213769	0.572282	0.00170215
CHST12;;;CHST12	Q9NRB3	Carbohydrate sulfotransferase 12	1	1	1	4393.4	4382.08	4954.74	1	4576.74	4576.74	0.00170224
EIF2B1	Q14232	Translation initiation factor eIF-2B subunit alpha	69671.8	72090	71914.1	15396.2	23124.7	13567.5	71225.3	17362.8	0.243773	0.00170394
GPR107	Q5VW38	Protein GPR107	1	1	1	78135.9	81476.3	89704	1	83105.4	83105.4	0.0017064
SNRP70;SNRNP70	P08621	U1 small nuclear ribonucleoprotein 70 kDa	269409	257169	258303	1256980	1.29231e+06	1.40686e+06	261627	1.31872e+06	5.04045	0.0017081
NBN;;NBN	O60934	Nibrin	1	1	1	198249	171832	188329	1	186137	186137	0.00170878
SUMO2;SUMO3;SUMO3;SUMO3;SUMO2;SUMO4	Q6EEV6	Small ubiquitin-related modifier 4	125828	107245	178604	318292	383971	363383	137226	355215	2.58855	0.0017088
DRG1	Q9Y295	Developmentally-regulated GTP-binding protein 1	72239.5	66845.4	76092.3	34313.2	38506.3	35877.6	71725.7	36232.4	0.505152	0.00170884
FGFR2-AHCYL1	V5YQL4	Adenosylhomocysteinase	1.07078e+06	933931	1.05057e+06	97260.9	121304	116811	1.01843e+06	111792	0.109769	0.00170966
SNRNP200	O75643	U5 small nuclear ribonucleoprotein 200 kDa helicase	490173	470061	477420	1.12263e+06	1.12712e+06	1.03501e+06	479218	1.09492e+06	2.28481	0.0017162
PCBD1;PCBD;	Q6LEE2	4a-carbinolamine dehydratase (Fragment)	536582	472781	476964	1	1	1	495442	1	2.0184e-06	0.00172524
FMNL2	Q96PY5	Formin-like protein 2	555017	485490	521505	82503	81439.6	91202.2	520671	85048.2	0.163344	0.00172571
ITGAV	A5YM53	ITGAV protein	5358641	4.68307e+06	4.96604e+06	380891	400561	357887	5002583	379779	0.0759167	0.00172757
;NSF;NSF	P46459	Vesicle-fusing ATPase	473879	470502	447745	1.57361e+06	1.51442e+06	1.69225e+06	464042	1593425	3.43379	0.00172888
CCDC51	Q96ER9	Coiled-coil domain-containing protein 51	57459.4	57459.4	57459.4	291508	262500	289219	57459.4	281076	4.89173	0.00172937
2018-09-02	Q15019	Septin-2	311879	310116	338130	117614	115359	119303	320042	117425	0.366906	0.00173339
MAN2A2	P49641	Alpha-mannosidase 2x	1	1	1	27348.8	25919.1	23674.9	1	25647.6	25647.6	0.00173363
WARS2	Q9UGM6	Tryptophan--tRNA ligase, mitochondrial	1	1	1	74379.6	80361.1	69576.2	1	74772.3	74772.3	0.00173609
IGF2R	P11717	Cation-independent mannose-6-phosphate receptor	2171603	2326545	2.22985e+06	1192441	1.19187e+06	1.18169e+06	2.24267e+06	1.18867e+06	0.530024	0.00173697
ACP6	X5D319	Lysophosphatidic acid phosphatase 6 isoform A	1	1	1	87782.1	79050.5	91079.6	1	85970.7	85970.7	0.00173798
CPSF2;;CPSF2	Q9P2I0	Cleavage and polyadenylation specificity factor subunit 2	52304.4	58706.7	27456	148149	156088	186610	46155.7	163615	3.54486	0.00174169
RBM25	P49756	RNA-binding protein 25	1	1	1	100965	89910.8	103164	1	98013.4	98013.4	0.00174589
TGFBI	Q15582	Transforming growth factor-beta-induced protein ig-h3	2.34517e+06	2.0753e+06	2.06833e+06	69838.6	102169	89209.8	2.16293e+06	87072.4	0.0402566	0.00174937
;YME1L1	Q96TA2	ATP-dependent zinc metalloprotease YME1L1	1	1	1	500673	564641	497696	1	521003	521003	0.00175191
GOLGA7	Q7Z5G4	Golgin subfamily A member 7	1.0504e+06	916002	986597	68263.1	69179.8	74214.4	984334	70552.5	0.0716753	0.00176291
;;SEC23IP	Q9Y6Y8	SEC23-interacting protein	70257.9	88737.5	79881	26541.6	30250.8	17732.9	79625.5	24841.8	0.311983	0.00176527
ETFA	H0YLU7	Electron transfer flavoprotein subunit alpha, mitochondrial (Fragment)	1	1	1	8700.21	9384.5	10068.8	1	9384.5	9384.5	0.00176797
SLC25A5	Q6NVC0	SLC25A5 protein (Fragment)	61088.1	47852.9	43605.8	1498944	1.31815e+06	1.50018e+06	50848.9	1.43909e+06	28.3014	0.00176861
;TOLLIP;TOLLIP	Q9H0E2	Toll-interacting protein	1.66366e+06	1.33628e+06	1.40658e+06	82255.6	147007	4674.99	1.46884e+06	77979	0.0530889	0.00177135
SCD;	Q59GX7	Stearoyl-CoA desaturase variant (Fragment)	1	1	1	38576.3	44642.3	41386.3	1	41535	41535	0.00177598
SHBG	P04278	Sex hormone-binding globulin	94213.2	81720.7	91121.3	1	1	1	89018.4	1	1.12336e-05	0.00177599
NUP188	Q5SRE5	Nucleoporin NUP188 homolog	9317.55	10124.6	10931.6	793055	824454	715373	10124.6	777627	76.8057	0.0017762
;XPOT	O43592	Exportin-T	77910.5	88504	78445.9	1	1	1	81620.1	1	1.22519e-05	0.0017772
CD46	P15529	Membrane cofactor protein	4728317	4.31355e+06	4.05024e+06	418500	408200	536756	4364034	454485	0.104143	0.00177767
JMJD8	Q96S16	JmjC domain-containing protein 8	17102.2	27087.6	37072.9	90137.8	100342	92213.7	27087.6	94231.2	3.47877	0.0017782
SLC22A4	Q9H015	Solute carrier family 22 member 4	130863	135838	134432	18014	35707.7	17850.7	133711	23857.5	0.178426	0.00177834
TIPRL	O75663	TIP41-like protein	109329	97906.1	102911	25132.8	25132.8	25132.8	103382	25132.8	0.243106	0.00178006
NAT10	Q9H0A0	RNA cytidine acetyltransferase	1	1	1	47757.3	54920	53606.8	1	52094.7	52094.7	0.00178129
GDAP1	Q8TB36	Ganglioside-induced differentiation-associated protein 1	1	1	1	80376.3	71603.9	70452.3	1	74144.2	74144.2	0.00178164
TIMM22	Q9Y584	Mitochondrial import inner membrane translocase subunit Tim22	1	1	1	1.26384e+06	1.41877e+06	1.45339e+06	1	1.37867e+06	1.37867e+06	0.00178191
C3;HEL-S-62p	V9HWA9	Epididymis secretory sperm binding protein Li 62p	1.60273e+06	1.3838e+06	1.50227e+06	1	1	1	1.49627e+06	1	6.68331e-07	0.00178328
NUMA1	A0A024R5M9	Nuclear mitotic apparatus protein 1, isoform CRA_a	119713	115221	114588	1.05561e+06	950191	940033	116507	981946	8.42819	0.00178696
MAGT1;;MAGT1	Q9H0U3	Magnesium transporter protein 1	1	1	1	135807	129870	149657	1	138445	138445	0.00178814
PIGK	Q92643	GPI-anchor transamidase	1	1	1	156210	163474	141348	1	153677	153677	0.00179058
GOLGA2	Q08379	Golgin subfamily A member 2	23060.9	22210	21359.2	470879	417374	418888	22210	435714	19.6179	0.0017916
CCT6A;;CCT6A	P40227	T-complex protein 1 subunit zeta	2109357	1.98699e+06	1.99714e+06	1.28034e+06	1.26382e+06	1.29465e+06	2.03116e+06	1.2796e+06	0.629986	0.00179425
HIBCH;;HIBCH	Q6NVY1	3-hydroxyisobutyryl-CoA hydrolase, mitochondrial	1	1	1	291483	294075	331638	1	305732	305732	0.00179612
SH3KBP1;;SH3KBP1	Q96B97	SH3 domain-containing kinase-binding protein 1	84448.9	79169.6	89774.1	15695.1	16428	15334.8	84464.2	15819.3	0.18729	0.00179938
GATB	O75879	Glutamyl-tRNA(Gln) amidotransferase subunit B, mitochondrial	63206.5	63206.5	63206.5	339264	338090	305017	63206.5	327457	5.18075	0.00179959
USP33	Q8TEY7	Ubiquitin carboxyl-terminal hydrolase 33	1	1	1	27299.5	30487.5	26604.2	1	28130.4	28130.4	0.00180147
CNNM2	Q9H8M5	Metal transporter CNNM2	65304.5	60633.5	58304.3	33230.5	36463.7	34520.9	61414.1	34738.4	0.565641	0.0018077
;;LANCL2	Q9NS86	LanC-like protein 2	26497.5	30878.1	24402.4	4624.62	8668.15	6977.21	27259.3	6756.66	0.247866	0.00180872
CHMP2B	Q9UQN3	Charged multivesicular body protein 2b	18461.7	17322.6	20057.2	1	1	1	18613.8	1	5.37235e-05	0.00181056
ANOS1	P23352	Anosmin-1	11990.1	12044.9	13621.3	1	1	1	12552.1	1	7.96678e-05	0.00181094
WDFY1;WDFY1;	Q9H8N9	cDNA FLJ13353 fis, clone OVARC1002182, weakly similar to BETA-TRCP (BETA-TRANSDUCIN REPEAT-CONTAINING PROTEIN)	1	1	1	47939.7	54641.8	54648.8	1	52410.1	52410.1	0.00181398
VWA1	Q6PCB0	von Willebrand factor A domain-containing protein 1	1.02907e+06	885147	949358	16875.5	15101.4	28041.4	954524	20006.1	0.0209592	0.00181998
ACAD8	Q9UKU7	Isobutyryl-CoA dehydrogenase, mitochondrial	1	1	1	502002	457303	434389	1	464564	464564	0.00182128
hxCT;SLC7A11	Q9UPY5	Cystine/glutamate transporter	201763	198605	209745	26358.4	55472.1	56725.2	203371	46185.2	0.227098	0.00182132
EPN1	Q9Y6I3	Epsin-1	146626	127619	135034	48417.9	50075.1	54862.8	136426	51118.6	0.374697	0.00182226
SEC63;;SEC63	Q9UGP8	Translocation protein SEC63 homolog	1	1	1	325914	359993	377530	1	354479	354479	0.00182238
;TMEM259	Q4ZIN3	Membralin	1	1	1	119018	103846	117748	1	113538	113538	0.00182686
C12orf73	Q69YU5	Uncharacterized protein C12orf73	48551.4	48551.4	48551.4	5323.64	11293	8308.34	48551.4	8308.34	0.171125	0.00182854
TMF1	P82094	TATA element modulatory factor	113166	113166	113166	175874	183479	185503	113166	181619	1.60489	0.00182879
GCS1	Q58F09	Glucosidase I	1	1	1	95456.1	82281.8	90007.3	1	89248.4	89248.4	0.00182889
SNRPB2	P08579	U2 small nuclear ribonucleoprotein B''	26669.3	25116.3	24093.2	243647	277567	251995	25293	257736	10.19	0.00183179
LIAS	Q6P5Q6	LIAS protein	1	1	1	26462.4	22805	24633.7	1	24633.7	24633.7	0.00183212
GNB2	Q6FHM2	GNB2 protein	16826212	15696410	14710298	4322495	4155165	4.65364e+06	1.57443e+07	4.3771e+06	0.278012	0.00183489
CCDC47	Q96A33	Coiled-coil domain-containing protein 47	1	1	1	307183	316397	352918	1	325499	325499	0.00183559
RIC8A	Q9NPQ8	Synembryn-A	51949.6	48046.1	46110.3	9879.94	9636.56	10123.3	48702	9879.94	0.202865	0.00183874
ACTN1	P12814	Alpha-actinin-1	173153	151306	164232	604446	695454	648885	162897	649595	3.98777	0.00183878
ACTB;ACTG1;PS1TP5BP1;;;;	Q8WVW5	Putative uncharacterized protein (Fragment)	31982410	31383680	32104134	90545576	82712584	84141664	31823408	8.57999e+07	2.69613	0.00184108
SYNCRIP	O60506	Heterogeneous nuclear ribonucleoprotein Q	549196	585358	509215	1.00206e+06	944461	1.08362e+06	547923	1.01005e+06	1.84341	0.00184334
PES1	O00541	Pescadillo homolog	1	1	1	104604	90556	101418	1	98859.5	98859.5	0.00184517
SRC	P12931	Proto-oncogene tyrosine-protein kinase Src	1.64443e+06	1.44699e+06	1.54217e+06	224126	229467	231222	1.54453e+06	228272	0.147793	0.00184709
TXNL4A	P83876	Thioredoxin-like protein 4A	1	1	1	63092.2	60797.1	54527.8	1	59472.4	59472.4	0.00184713
FNBP4	Q8N3X1	Formin-binding protein 4	1	1	1	118534	110365	128095	1	118998	118998	0.00184858
;EXTL2;EXTL2;EXTL2;EXTL2;EXTL2	Q9UBQ6	Exostosin-like 2	498208	488664	470243	386198	378426	410063	485705	391563	0.806174	0.00184873
NADK2	Q4G0N4	NAD kinase 2, mitochondrial	30213.6	34983.4	25443.8	400101	399973	455220	30213.6	418431	13.8491	0.00184908
PIK3C3	Q8NEB9	Phosphatidylinositol 3-kinase catalytic subunit type 3	71689	90702.8	77084.8	19107.9	8681.24	29534.5	79825.5	19107.9	0.23937	0.00185233
MTA1	Q13330	Metastasis-associated protein MTA1	260839	219787	223983	668033	786064	730339	234870	728145	3.10021	0.00185245
QRSL1	Q9H0R6	Glutamyl-tRNA(Gln) amidotransferase subunit A, mitochondrial	1	1	1	179011	201361	206474	1	195616	195616	0.00185307
;SARNP;CIP29	Q567R9	CIP29 protein	1	1	1	146434	165556	145226	1	152405	152405	0.00186146
TOP1	P11387	DNA topoisomerase 1	501218	483550	445542	112477	116933	111560	476770	113656	0.238388	0.00186584
;;NTN4	Q9HB63	Netrin-4	216834	238016	210446	29286	29286	29286	221765	29286	0.132058	0.00186861
ITPA	Q9BY32	Inosine triphosphate pyrophosphatase	306834	365309	330577	78913.4	76173.2	60274.6	334240	71787.1	0.214777	0.00186939
COX4I1	P13073	Cytochrome c oxidase subunit 4 isoform 1, mitochondrial	1	1	1	4.12682e+06	4.23185e+06	4739240	1	4.36597e+06	4.36597e+06	0.00187032
HHIPL2	Q6UWX4	HHIP-like protein 2	503452	562873	563521	95110.2	97788.3	100853	543282	97917.2	0.180233	0.00187555
CSGALNACT2	Q8N6G5	Chondroitin sulfate N-acetylgalactosaminyltransferase 2	1	1	1	61769.7	68400.9	59209.8	1	63126.8	63126.8	0.00187686
PIN1	Q13526	Peptidyl-prolyl cis-trans isomerase NIMA-interacting 1	10694.5	10694.5	10694.5	63548.7	66375.8	58627.9	10694.5	62850.8	5.87691	0.00187843
GPKOW	Q92917	G patch domain and KOW motifs-containing protein	1	1	1	17006.3	14627.4	15816.9	1	15816.9	15816.9	0.00188006
ICAM1	Q5NKV8	Intercellular adhesion molecule 1	555441	490049	535584	89928.7	86369.6	87170.9	527025	87823.1	0.166639	0.00188402
PECI;ECI2;ECI2;;;PECI	Q6IBN4	PECI protein	160374	160374	160374	315628	328770	340944	160374	328447	2.04801	0.00188624
WDR41	Q9HAD4	WD repeat-containing protein 41	42877.1	42877.1	42877.1	28044.7	25627.8	26836.3	42877.1	26836.3	0.625887	0.00188638
;;ZYX;ZYX;;ZYX;ZYX	Q9BUS0	ZYX protein (Fragment)	128033	143255	115890	42914.1	30335.7	31520.8	129059	34923.5	0.2706	0.0018906
hCG_2025883;COQ9	O75208	Ubiquinone biosynthesis protein COQ9, mitochondrial	1	1	1	434169	378347	386322	1	399613	399613	0.00189722
TMEM41A	Q96HV5	Transmembrane protein 41A	1	1	1	154403	174641	178051	1	169032	169032	0.00190088
;GTF2I;GTF2I;GTF2I;GTF2I;GTF2I;GTF2I	X5DR09	General transcription factor IIi isoform A (Fragment)	110312	126299	120210	399271	396125	350401	118940	381932	3.21113	0.0019045
;;C7	P10643	Complement component C7	197341	229712	213526	1	1	1	213526	1	4.68327e-06	0.00190982
SEC31L1;SEC31L1;SEC31A;SEC31A	O94979	Protein transport protein Sec31A	478209	475059	423213	51667.6	52667	51759.2	458827	52031.3	0.113401	0.00191013
GCC1;;GCC1	Q96CN9	GRIP and coiled-coil domain-containing protein 1	1	1	1	171462	148453	167588	1	162501	162501	0.00191025
MGC12981;CCDC115;CCDC115	Q96NT0	Coiled-coil domain-containing protein 115	1	1	1	130381	142944	151760	1	141695	141695	0.00191115
;SLC12A4	Q9UP95	Solute carrier family 12 member 4	377083	344630	336085	227475	183165	224797	352600	211812	0.600716	0.00191162
GATM;;GATM	P50440	Glycine amidinotransferase, mitochondrial	1	1	1	280078	296332	325083	1	300498	300498	0.00191177
RAB24	Q969Q5	Ras-related protein Rab-24	1	1	1	80275.9	77540.5	89474.2	1	82430.2	82430.2	0.00191192
MRPL47	Q9HD33	39S ribosomal protein L47, mitochondrial	1	1	1	1.16241e+06	1.26332e+06	1.08624e+06	1	1.17065e+06	1.17065e+06	0.00191365
U2SURP	O15042	U2 snRNP-associated SURP motif-containing protein	181423	101243	135783	352723	405064	366376	139483	374721	2.6865	0.00191463
RAB31;	Q53EY4	RAB31, member RAS oncogene family variant (Fragment)	105758	93547.7	99167.5	130000	134795	142087	99491.1	135627	1.36321	0.00191515
	B3KPS6	Tyrosine-protein kinase	111489	97796.2	98222.1	1	1	1	102502	1	9.75586e-06	0.00191758
HACD2	Q6Y1H2	Very-long-chain (3R)-3-hydroxyacyl-CoA dehydratase 2	1	1	1	235895	213484	203582	1	217654	217654	0.00192292
CEP55	Q53EZ4	Centrosomal protein of 55 kDa	97769.4	107030	103255	41516.5	41516.5	41516.5	102685	41516.5	0.40431	0.00192617
TIMM9	Q9Y5J7	Mitochondrial import inner membrane translocase subunit Tim9	1	1	1	438649	474366	407387	1	440134	440134	0.00192714
;CLIC4;CLIC4	Q9Y696	Chloride intracellular channel protein 4	244516	219116	222987	54768	56897.9	57165.7	228873	56277.2	0.245889	0.00192798
CDKN2AIPNL	Q96HQ2	CDKN2AIP N-terminal-like protein	1	1	1	22784.9	26513.3	25229.1	1	24842.5	24842.5	0.00193208
;ATP5C1;	Q8TAS0	ATP synthase subunit gamma (Fragment)	525948	36726.1	281337	2365143	2.23752e+06	2.17741e+06	281337	2.26002e+06	8.03315	0.00193208
FBXO2	Q9UK22	F-box only protein 2	558060	478191	509341	45078.1	36761.8	49875.1	515198	43905	0.0852198	0.00193245
U2AF2	P26368	Splicing factor U2AF 65 kDa subunit	603636	571343	617038	946535	901204	1.00005e+06	597339	949263	1.58915	0.00193368
;PTDSS1	P48651	Phosphatidylserine synthase 1	1	1	1	157730	183447	175188	1	172122	172122	0.00193415
ZDHHC5	Q9C0B5	Palmitoyltransferase ZDHHC5	626743	648559	558431	70308.8	57201.9	71971.3	611244	66494	0.108785	0.00193657
;SLC25A12	O75746	Calcium-binding mitochondrial carrier protein Aralar1	128776	128776	128776	517707	464695	507261	128776	496554	3.85596	0.00193763
GALE	Q5QPP4	UDP-glucose 4-epimerase (Fragment)	232638	264271	216563	32922.4	24425.3	42214.6	237824	33187.5	0.139546	0.00193899
TPBG	Q13641	Trophoblast glycoprotein	1.12453e+06	1055016	947122	244605	227149	189311	1.04222e+06	220355	0.211428	0.00194074
FAM162A	Q96A26	Protein FAM162A	14330.3	14330.3	14330.3	679784	749503	647968	14330.3	692418	48.3184	0.00194949
ALDH6A1;ALDH6A1;;	Q53H94	Aldehyde dehydrogenase 6A1 variant (Fragment)	1	1	1	114705	107631	98373	1	106903	106903	0.00195093
AKAP8	Q8NE02	AKAP8 protein	1	1	1	64887.5	63450.4	56102.4	1	61480.1	61480.1	0.00195265
AK3	Q9UIJ7	GTP:AMP phosphotransferase AK3, mitochondrial	1	1	1	1.5846e+06	1388430	1.59631e+06	1	1.52311e+06	1.52311e+06	0.001954
PDHA1	P08559	Pyruvate dehydrogenase E1 component subunit alpha, somatic form, mitochondrial	41643.2	55034.9	28251.5	5.92966e+06	6577945	5.67883e+06	41643.2	6062143	145.573	0.00195932
PDP2	Q9P2J9	[Pyruvate dehydrogenase [acetyl-transferring]]-phosphatase 2, mitochondrial	1	1	1	243671	260823	223561	1	242685	242685	0.00196295
SLC39A6	Q13433	Zinc transporter ZIP6	3.09392e+06	2.94752e+06	2686225	226206	232938	227180	2.90922e+06	228774	0.0786377	0.00196764
	B2RCC7	cDNA, FLJ95989, highly similar to Homo sapiens six transmembrane epithelial antigen of the prostate 2 (STEAP2), mRNA	223101	212640	243319	31897.1	33421.8	35222.6	226353	33513.9	0.14806	0.00196998
CPD	O75976	Carboxypeptidase D	1.89971e+06	1.7989e+06	1.89946e+06	1.45243e+06	1.57508e+06	1.51351e+06	1.86602e+06	1.51368e+06	0.811178	0.0019705
;MEPCE	Q7L2J0	7SK snRNA methylphosphate capping enzyme	1	1	1	20712.1	19153.1	17749.8	1	19205	19205	0.0019788
HIST2H3PS2	Q5TEC6	Histone H3	1.31577e+06	1.16261e+06	1.14667e+06	1	1	1	1.20835e+06	1	8.27573e-07	0.0019843
MRPL33	O75394	39S ribosomal protein L33, mitochondrial	1	1	1	87701.5	90165.2	101199	1	93022	93022	0.00198451
HNRNPH2	P55795	Heterogeneous nuclear ribonucleoprotein H2	1	1	1	269647	285678	244724	1	266683	266683	0.0019902
	B2RDT9	cDNA, FLJ96765	1	1	1	27182.7	23288.6	25063.5	1	25178.3	25178.3	0.00199279
SPCS1	Q9Y6A9	Signal peptidase complex subunit 1	1	1	1	70360.9	60284.5	66597.8	1	65747.7	65747.7	0.00199321
UBE2N;HEL-S-71	V9HW41	Epididymis secretory protein Li 71	2839357	2.49634e+06	2.64426e+06	592504	593682	633672	2.65998e+06	606619	0.228054	0.00199386
FLJ20699;;TTC38;TTC38	Q5R3I4	Tetratricopeptide repeat protein 38	128989	111053	119292	3912.51	4096.82	4180.86	119778	4063.4	0.0339244	0.00199633
EXOSC3	Q9NQT5	Exosome complex component RRP40	1	1	1	67522.8	78098.6	76738.2	1	74119.9	74119.9	0.00200261
LARP7	Q4G0J3	La-related protein 7	1	1	1	233796	203079	207215	1	214697	214697	0.0020033
ATXN2	V9GY86	Ataxin-2	1	1	1	6487.56	5552.84	6020.2	1	6020.2	6020.2	0.00200355
TMED10;TMED10;	Q53GF9	Full-length cDNA 5-PRIME end of clone CS0DF013YM24 of Fetal brain of Homo sapiens (Human) variant (Fragment)	127930	160168	144752	2.39193e+06	2383037	2.08809e+06	144284	2287685	15.8555	0.00200589
SF3B5	Q9BWJ5	Splicing factor 3B subunit 5	35239.9	30443.1	17591.3	93129.4	90729.1	98723.1	27758.1	94193.9	3.39338	0.00200656
SOD1;HEL-S-44	V9HWC9	Superoxide dismutase [Cu-Zn]	268204	296016	255686	15947.6	19728.4	18805.8	273302	18160.6	0.0664489	0.00201039
BAIAP2	Q9UQB8	Brain-specific angiogenesis inhibitor 1-associated protein 2	61454.5	55068.9	52332.6	3901.97	4373.88	2728.05	56285.3	3667.97	0.0651673	0.00201216
;SSFA2;SSFA2	P28290	Sperm-specific antigen 2	2636.73	2636.73	2636.73	200923	199571	228125	2636.73	209540	79.4695	0.00201463
NDUFS4	O43181	NADH dehydrogenase [ubiquinone] iron-sulfur protein 4, mitochondrial	1	1	1	261530	232877	226363	1	240257	240257	0.00201518
hCG_2001986;;;;SQRDL	Q9Y6N5	Sulfide:quinone oxidoreductase, mitochondrial	1	1	1	270826	231660	253260	1	251916	251916	0.00201536
FAT1	Q14517	Protocadherin Fat 1	332054	308950	343224	15051.4	89924	63749.6	328076	56241.6	0.171429	0.00201746
;;FUBP1;FUBP1	Q96AE4	Far upstream element-binding protein 1	261228	244578	231049	418654	382433	434259	245618	411782	1.67651	0.00202122
OLFM2	O95897	Noelin-2	1	1	1	70183.8	73102.2	62717.5	1	68667.9	68667.9	0.00202165
KTN1	Q86UP2	Kinectin	72187.3	44695.8	17204.2	329307	317346	328606	44695.8	325086	7.27332	0.00202274
FAM213B	Q8TBF2	Prostamide/prostaglandin F synthase	15880.9	13354	13575.9	4926.43	4213.19	5639.67	14270.3	4926.43	0.345223	0.00202498
SLC38A1	Q9H2H9	Sodium-coupled neutral amino acid transporter 1	260754	235251	253696	110886	63735.7	99120.2	249901	91247.3	0.365134	0.00202535
PFDN6	Q5STK2	Prefoldin subunit 6, isoform CRA_b	89052.8	82119	78384.5	22011.4	21493.3	20268.4	83185.5	21257.7	0.255546	0.0020259
CRKL	P46109	Crk-like protein	122195	117196	110787	43490.6	43490.6	43490.6	116726	43490.6	0.372586	0.00202605
PALM;PALM;;;;PALM	O75781	Paralemmin-1	345670	331350	362039	245371	267105	269680	346353	260719	0.752754	0.00202704
ANXA3	P12429	Annexin A3	1243392	1.20314e+06	1.25086e+06	244329	34951.8	168439	1.23247e+06	149240	0.121091	0.00202886
GSTP1;HEL-S-22	V9HWE9	Epididymis secretory protein Li 22	2532244	2.22966e+06	2237357	125838	128375	126793	2.33309e+06	127002	0.0544351	0.00203127
ASPH	Q12797	Aspartyl/asparaginyl beta-hydroxylase	1741.03	8820.65	125638	1059386	1.27935e+06	992429	45399.8	1.11039e+06	24.458	0.00203587
ENY2	Q9NPA8	Transcription and mRNA export factor ENY2	13381.7	13381.7	13381.7	155645	167243	179785	13381.7	167558	12.5214	0.00203771
GOLGA3	Q08378	Golgin subfamily A member 3	8070.57	13132.5	3008.67	32757	39287.1	38370	8070.57	36804.7	4.56036	0.00203837
BCL2L1	Q9H1R6	Bcl-2-like protein 1 (Fragment)	1	1	1	134330	140829	120579	1	131913	131913	0.00204137
FUCA2	Q9BTY2	Plasma alpha-L-fucosidase	1	1	1	89325	78553.8	91032.6	1	86303.8	86303.8	0.00204236
;RAB29;;RAB7L1	Q6FGU7	RAB7, member RAS oncogene family-like 1 (Fragment)	544544	542316	465021	232494	188168	206133	517294	208932	0.403894	0.00204253
ERP44	Q9BS26	Endoplasmic reticulum resident protein 44	176084	394426	240272	1.33229e+06	1.3922e+06	1.36862e+06	270261	1.36437e+06	5.04834	0.00204269
CLCC1	Q96S66	Chloride channel CLIC-like protein 1	1	1	1	579533	532010	495775	1	535773	535773	0.0020427
TGFB1	P01137	Transforming growth factor beta-1	552621	635705	597516	88800.7	96430.4	88364.7	595281	91198.6	0.153203	0.00204281
;RETSAT	Q6NUM9	All-trans-retinol 13,14-reductase	1	1	1	41969.4	45328.3	49095.4	1	45464.4	45464.4	0.00204329
NIFK	Q9BYG3	MKI67 FHA domain-interacting nucleolar phosphoprotein	1	1	1	35104.1	32206	30028	1	32446	32446	0.00204714
HMFN0839;GPAT3	Q53EU6	Glycerol-3-phosphate acyltransferase 3	5195.31	4561.27	5829.35	179144	165049	153679	5195.31	165957	31.9437	0.00204756
PLCG1;;PLCG1;PLCG1 variant protein;DKFZp434N101	Q9UFY1	Phosphoinositide phospholipase C (Fragment)	90481.6	98470.2	84205.9	1	1	1	91052.5	1	1.09827e-05	0.00204876
S100A11;HEL-S-43	V9HWH9	Protein S100	4.81943e+06	4711584	5512300	396841	595199	495869	5.01444e+06	495970	0.0989083	0.00204933
TMEM11	P17152	Transmembrane protein 11, mitochondrial	1	1	1	718279	678285	791347	1	729304	729304	0.00205356
ARL1	P40616	ADP-ribosylation factor-like protein 1	194853	174797	170407	1564160	1.37295e+06	1.5635e+06	180019	1.5002e+06	8.33359	0.00205603
RHOQ;RHOQ;HEL-S-42	V9HWD0	Epididymis secretory protein Li 42	16950	18284.5	15615.6	1	1	1	16950	1	5.89969e-05	0.00206005
FDPS	P14324	Farnesyl pyrophosphate synthase	347617	373740	299219	98162.3	62474.4	89277.2	340192	83304.6	0.244876	0.00206381
LPCAT2	Q7L5N7	Lysophosphatidylcholine acyltransferase 2	1	1	1	40157	46447.2	45897.7	1	44167.3	44167.3	0.00206764
LOC51035;LOC51035;UBXN1;;UBXN1;UBXN1;UBXN1	Q04323	UBX domain-containing protein 1	146586	166709	168509	10649.6	9771.97	8894.37	160601	9771.97	0.0608461	0.00206846
NSDHL	Q15738	Sterol-4-alpha-carboxylate 3-dehydrogenase, decarboxylating	1	1	1	537498	513732	597921	1	549717	549717	0.00207166
RAB8B	Q92930	Ras-related protein Rab-8B	1.58603e+06	1.65156e+06	1435915	493759	532916	472737	1.55784e+06	499804	0.320832	0.00207241
ERGIC3	Q9Y282	Endoplasmic reticulum-Golgi intermediate compartment protein 3	85189.9	85208.3	75419.1	1.00499e+06	867291	957787	81939.1	943355	11.5129	0.00207266
MVP	X5D2M8	Major vault protein isoform A (Fragment)	8.05578e+06	7096171	7.06515e+06	278292	286731	277309	7.4057e+06	280777	0.0379137	0.00207476
HSBP1	O75506	Heat shock factor-binding protein 1	57111.8	64733.7	61639	124072	132435	142815	61161.5	133107	2.17632	0.00207501
PSMC1;;PSMC1	Q53XL8	Proteasome (Prosome, macropain) 26S subunit, ATPase, 1	784556	744222	687355	285053	314500	293732	738711	297762	0.403083	0.00207853
GOPC	Q9HD26	Golgi-associated PDZ and coiled-coil motif-containing protein	1	1	1	196478	199682	226378	1	207513	207513	0.00207954
MISP	Q8IVT2	Mitotic interactor and substrate of PLK1	1	1	1	87904.5	85631.4	75550.2	1	83028.7	83028.7	0.00208418
MLLT11;AF1Q	Q6FGF7	AF1Q protein (Fragment)	1	1	1	90490.6	106059	98275	1	98275	98275	0.00208492
TMED5	Q9Y3A6	Transmembrane emp24 domain-containing protein 5	1	1	1	826114	707018	750150	1	761094	761094	0.00208566
SACM1L	Q9NTJ5	Phosphatidylinositide phosphatase SAC1	104917	116481	108384	682145	655857	593492	109927	643831	5.8569	0.00209522
HSP90AB1	P08238	Heat shock protein HSP 90-beta	15818419	14763164	14754476	6970800	4839476	7.13139e+06	1.5112e+07	6.31389e+06	0.417806	0.00209733
;ZDHHC13	Q8IUH4	Palmitoyltransferase ZDHHC13	1	1	1	57512.9	61378.5	67303	1	62064.8	62064.8	0.00209751
;IDH1;IDH1;HEL-216;HEL-S-26	V9HWJ2	Isocitrate dehydrogenase [NADP]	259161	239448	222432	14369.6	16807.7	17226.8	240347	16134.7	0.067131	0.00210176
AHCY	P23526	Adenosylhomocysteinase	2.76575e+06	3.15397e+06	2.76686e+06	87542.5	85446.8	80774.3	2.89553e+06	84587.9	0.0292133	0.00210228
OXSR1	O95747	Serine/threonine-protein kinase OSR1	734968	672774	639297	163656	153528	173114	682346	163433	0.239516	0.0021054
;GPD2	P43304	Glycerol-3-phosphate dehydrogenase, mitochondrial	8519.66	8519.66	8519.66	2.76281e+06	2.76187e+06	2.3988e+06	8519.66	2.64116e+06	310.008	0.00211206
DNAJC10	Q8IXB1	DnaJ homolog subfamily C member 10	1	1	1	152583	178787	170118	1	167163	167163	0.00211914
CLPTM1	O96005	Cleft lip and palate transmembrane protein 1	28431.5	28431.5	28431.5	593832	568691	511320	28431.5	557948	19.6243	0.00211959
;TARS;;TARS	Q5M7Z9	TARS protein (Fragment)	525415	493477	551186	210931	152559	98117.6	523359	153869	0.294003	0.0021225
MRPL55	Q7Z7F7	39S ribosomal protein L55, mitochondrial	1	1	1	262100	228101	263675	1	251292	251292	0.00212575
TEP1	Q99973	Telomerase protein component 1	278841	325073	324586	10544.2	19668.2	15106.2	309500	15106.2	0.0488085	0.00212612
TSPAN14	Q8NG11	Tetraspanin-14	929554	927447	764754	62974.6	97823.1	34401.9	873918	65066.5	0.0744538	0.00212629
;;CRIP1	P50238	Cysteine-rich protein 1	10283.1	10250.4	11758	1	1	1	10763.8	1	9.29036e-05	0.00212703
VAT1	Q99536	Synaptic vesicle membrane protein VAT-1 homolog	1.39063e+06	1.23994e+06	1.25495e+06	621444	618354	674767	1.29517e+06	638188	0.492744	0.00212926
ERLIN2	O94905	Erlin-2	1	1	1	148439	172596	169255	1	163430	163430	0.0021315
hCG_1998851;FLOT2	Q14254	Flotillin-2	401472	369948	357106	140478	143050	150676	376175	144735	0.384754	0.00213717
CLN5;;CLN5	O75503	Ceroid-lipofuscinosis neuronal protein 5	1	1	1	46050.8	49493.7	54027.5	1	49857.3	49857.3	0.00213959
FLJ10803;;COA1;COA1;COA1	Q9GZY4	Cytochrome c oxidase assembly factor 1 homolog	1	1	1	18171	16711.7	19630.4	1	18171	18171	0.00214335
MSN;HEL70	V9HWC0	Epididymis luminal protein 70	999863	1.02548e+06	1.15984e+06	325359	380874	333031	1.06173e+06	346421	0.326281	0.00214406
NOSIP;NOSIP;;;NOSIP;NOSIP;NOSIP;NOSIP	Q9Y314	Nitric oxide synthase-interacting protein	1	1	1	7794.42	8838.77	7644.58	1	8092.59	8092.59	0.00214762
UBE4A	Q14139	Ubiquitin conjugation factor E4 A	62200.8	66323.6	70446.4	47090.4	42493.9	41280.9	66323.6	43621.7	0.657711	0.00214793
SF1;SF1;SF1;SF1;;SF1	Q15637	Splicing factor 1	22899.9	21884.1	23747.4	293901	340102	329224	22843.8	321076	14.0553	0.00215142
;BLVRA	P53004	Biliverdin reductase A	59869.4	62508.7	54066.7	5148.13	5148.13	5148.13	58814.9	5148.13	0.0875311	0.00215157
ITFG1	Q8TB96	T-cell immunomodulatory protein	258755	225493	234231	96507.3	108820	106876	239493	104068	0.434535	0.00215595
DSG2	Q14126	Desmoglein-2	3.26952e+06	2.94838e+06	3.16702e+06	1.20198e+06	1.16797e+06	1.18781e+06	3.12831e+06	1.18592e+06	0.379094	0.00216144
	B4DLN1	Uncharacterized protein	1	1	1	1.07824e+06	939467	941434	1	986380	986380	0.00216144
CENPV	A0A0M3HER2	Centromere protein V	1	1	1	39763.3	45711.5	39980.9	1	41818.6	41818.6	0.00216183
GNL3	Q9BVP2	Guanine nucleotide-binding protein-like 3	1	1	1	53770	62352.6	61717.4	1	59280	59280	0.00216246
MCCC1	Q96RQ3	Methylcrotonoyl-CoA carboxylase subunit alpha, mitochondrial	1	1	1	408019	463048	400376	1	423815	423815	0.00216248
PRR11	Q96HE9	Proline-rich protein 11	1	1	1	72591.3	61741.5	67166.4	1	67166.4	67166.4	0.00216752
PHGDH	O43175	D-3-phosphoglycerate dehydrogenase	2.41224e+06	2.30671e+06	2.3454e+06	1.31953e+06	1.56908e+06	1428908	2.35478e+06	1.43917e+06	0.61117	0.00216927
;LGR4	Q9BXB1	Leucine-rich repeat-containing G-protein coupled receptor 4	459947	415128	393980	66111.3	57359.7	54133	423018	59201.3	0.13995	0.00217147
NDUFB8	O95169	NADH dehydrogenase [ubiquinone] 1 beta subcomplex subunit 8, mitochondrial	8476.13	8476.13	8476.13	459288	498331	425173	8476.13	460931	54.3798	0.00217487
FBL	Q96BS4	FBL protein (Fragment)	43719.9	46308.5	52726	823370	813180	712959	47584.8	783169	16.4584	0.00217582
FBLN1;	B4DUV1	Fibulin-1	42697.8	39498.4	36299	1	1	1	39498.4	1	2.53175e-05	0.00218002
FARS2	O95363	Phenylalanine--tRNA ligase, mitochondrial	1	1	1	37173.4	34664	40715.5	1	37517.6	37517.6	0.00218203
POMK	Q9H5K3	Protein O-mannose kinase	1	1	1	50061.5	44891.2	52743.8	1	49232.2	49232.2	0.00218395
LYRM7	Q5U5X0	Complex III assembly factor LYRM7	1	1	1	738582	655735	768606	1	720974	720974	0.00218436
SLC22A23	H7C4T9	Solute carrier family 22 member 23 (Fragment)	61226.2	64776.4	71734.9	1	1	1	65912.5	1	1.51716e-05	0.00218542
ISY1	Q9ULR0	Pre-mRNA-splicing factor ISY1 homolog	1	1	1	112838	116978	99888	1	109901	109901	0.00218646
KRT14	P02533	Keratin, type I cytoskeletal 14	72056.6	68265.6	78864.2	6864.04	6864.04	6864.04	73062.1	6864.04	0.0939481	0.00218661
RPS3A	Q6NXR8	40S ribosomal protein S3a	639012	674722	589442	320017	300333	286991	634392	302447	0.476751	0.0021922
DNAJB12	Q9NXW2	DnaJ homolog subfamily B member 12	1	1	1	48970.3	55897.9	57097.5	1	53988.6	53988.6	0.00219389
SYNGR3	O43761	Synaptogyrin-3	68665.3	68665.3	68665.3	19252.4	12308.5	19839.8	68665.3	17133.6	0.249523	0.00219536
CD9;;CD9;CD9	P21926	CD9 antigen	9843856	11466040	10238135	105949	122552	126519	1.0516e+07	118340	0.0112533	0.00219648
SCO1	O75880	Protein SCO1 homolog, mitochondrial	125610	81013.7	36417.1	932298	962212	1.15072e+06	81013.7	1.01508e+06	12.5297	0.00219728
SLC25A4;;SLC25A4	P12235	ADP/ATP translocase 1	154040	154040	154040	216775	216107	225654	154040	219512	1.42503	0.00220151
;SF3B4;	Q53FG6	Splicing factor 3b, subunit 4 variant (Fragment)	1	1	1	45384.3	53219.6	48073.6	1	48892.5	48892.5	0.00220308
;TOMM40L	Q969M1	Mitochondrial import receptor subunit TOM40B	1	1	1	20118.9	22720.2	23582.4	1	22140.5	22140.5	0.00220357
;;ITGA3	P26006	Integrin alpha-3	2942473	2.65692e+06	2.52294e+06	81707.5	87738.4	95179.4	2.70744e+06	88208.5	0.03258	0.00220467
GSTM3;;GSTM3	Q6FGJ9	Glutathione S-transferase	860300	739216	846600	37558.7	48071.3	34592.5	815372	40074.2	0.0491483	0.00220753
ATP1A1	P05023	Sodium/potassium-transporting ATPase subunit alpha-1	30340116	27028654	26733906	5.96338e+06	5.42125e+06	5.95043e+06	2.80342e+07	5.77835e+06	0.206118	0.00221306
AXL	P30530	Tyrosine-protein kinase receptor UFO	184720	168635	163636	56086.3	52087.5	54421.7	172330	54198.5	0.314503	0.00221592
TXNRD2	Q17RE6	TXNRD2 protein	96943.3	45813	92802.6	283729	287831	264109	78519.6	278556	3.5476	0.00222302
ACLY;ACLY;ACLY;ACLY variant protein	Q4LE36	ACLY variant protein (Fragment)	1.42795e+06	1.22572e+06	1.2915e+06	137253	154751	166003	1.31506e+06	152669	0.116093	0.00222368
ACADSB	P45954	Short/branched chain specific acyl-CoA dehydrogenase, mitochondrial	57992	57992	57992	524035	589291	602962	57992	572096	9.86508	0.00223624
ETF1	P62495	Eukaryotic peptide chain release factor subunit 1	372426	401098	372787	143058	102160	172749	382104	139323	0.36462	0.00223831
USP14;;USP14;USP14	P54578	Ubiquitin carboxyl-terminal hydrolase 14	225525	191451	179283	83568.2	50820.4	63228.7	198753	65872.5	0.331429	0.00223913
DDX28	Q9NUL7	Probable ATP-dependent RNA helicase DDX28	8364.9	8364.9	8364.9	186358	204680	175347	8364.9	188795	22.5699	0.00224045
ZC3HC1	Q86WB0	Nuclear-interacting partner of ALK	1	1	1	196299	166693	179341	1	180778	180778	0.00224326
AMFR	Q9UKV5	E3 ubiquitin-protein ligase AMFR	1	1	1	99359.2	93021.2	84265.2	1	92215.2	92215.2	0.00224424
LBR	Q14739	Lamin-B receptor	1	1	1	85337.8	97904.3	85011.3	1	89417.8	89417.8	0.00224548
STK4;STK4;STK4;;DKFZp686A2068;STK4/SLC36AL fusion	Q86YK3	Kinase/transmembrane domain fusion protein (Fragment)	1	1	1	6943.45	8188.24	7565.84	1	7565.84	7565.84	0.00224873
NCEH1	Q6PIU2	Neutral cholesterol ester hydrolase 1	1	1	1	1.0485e+06	1.23467e+06	1.12586e+06	1	1.13634e+06	1.13634e+06	0.00225058
;PIP4K2C;PIP4K2C;PIP4K2C	Q8TBX8	Phosphatidylinositol 5-phosphate 4-kinase type-2 gamma	145159	122090	128975	52550.8	57584.2	46385.7	132075	52173.6	0.395031	0.00225177
DDR1	Q08345	Epithelial discoidin domain-containing receptor 1	14302.5	16592.5	16526.5	1	1	1	15807.1	1	6.32626e-05	0.0022592
PACSIN3	Q9UKS6	Protein kinase C and casein kinase substrate in neurons protein 3	244357	278676	262368	82502.7	83640	77520.7	261800	81221.1	0.310241	0.00226007
;CIRBP;CIRBP;CIRBP;CIRBP;CIRBP;CIRBP;CIRBP;CIRBP;CIRBP;CIRBP;CIRBP;CIRBP;	Q6ZR81	cDNA FLJ46566 fis, clone THYMU3040829, moderately similar to Cold-inducible RNA-binding protein	1	1	1	42792.7	42609.8	36880.1	1	40760.9	40760.9	0.00226029
	A0A140VKF9	Testis tissue sperm-binding protein Li 76m	1	1	1	71085.1	69272.1	80585.7	1	73647.6	73647.6	0.00226157
CYP4F22	Q6NT55	Cytochrome P450 4F22	1	1	1	16659.3	14593.4	17078	1	16110.3	16110.3	0.00226502
SLC25A32;;SLC25A32;SLC25A32;SLC25A32;SLC25A32	Q9H2D1	Mitochondrial folate transporter/carrier	1	1	1	70215.8	63530.4	59694.9	1	64480.4	64480.4	0.00226514
EIF3M	Q7L2H7	Eukaryotic translation initiation factor 3 subunit M	137393	124260	145764	28080.2	30805.6	25850.7	135806	28245.5	0.207985	0.00226584
LTBP1	Q14766	Latent-transforming growth factor beta-binding protein 1	135214	143691	129049	46984	46984	46984	135985	46984	0.34551	0.0022667
LEMD2	Q8NC56	LEM domain-containing protein 2	1	1	1	112542	96552.9	99535.4	1	102877	102877	0.00226903
MTCH2	E9PIE4	Mitochondrial carrier homolog 2 (Fragment)	66487.8	66487.8	66487.8	39707.9	39179.9	35402.6	66487.8	38096.8	0.57299	0.00227236
;HADHA	P40939	Trifunctional enzyme subunit alpha, mitochondrial	25488.1	23867.6	27108.6	1.3033e+06	1.4396e+06	1.22731e+06	25488.1	1.3234e+06	51.9223	0.00227717
MRPL42	S4R360	39S ribosomal protein L42, mitochondrial	1	1	1	275286	236966	273900	1	262051	262051	0.00228527
ERCC2	Q2TB79	ERCC2 protein	1	1	1	18561.3	17139.2	15717.1	1	17139.2	17139.2	0.00228725
ZNF592	Q92610	Zinc finger protein 592	1	1	1	17287.4	18758.5	15884.7	1	17310.2	17310.2	0.00228957
RPS9	P46781	40S ribosomal protein S9	1.70371e+06	1.65551e+06	1525449	828322	885140	878290	1.62822e+06	863918	0.530589	0.00229167
DNM1L	G8JLD5	Dynamin-1-like protein	1.76985e+06	1.57776e+06	1.81849e+06	195398	192680	191047	1722034	193042	0.112101	0.00229641
2018-03-05	Q9NX47	E3 ubiquitin-protein ligase MARCH5	1	1	1	157035	181936	182192	1	173721	173721	0.00229874
PPL	O60437	Periplakin	1	1	1	56679.7	57754.2	49400.2	1	54611.4	54611.4	0.00230075
;;;RPS6KA3	P51812	Ribosomal protein S6 kinase alpha-3	54688.9	60703.8	64608	1	1	1	60000.2	1	1.66666e-05	0.00230395
;RINT1	Q6NUQ1	RAD50-interacting protein 1	1	1	1	50883.8	48248.2	43112.6	1	47414.9	47414.9	0.00230787
MTCH1;MTCH1;MTCH1;PIG60;MTCH1;MTCH1;MTCH1;MTCH1;	Q9Y374	CGI-64 protein	1	1	1	198464	219773	186602	1	201613	201613	0.00230887
PCK2	Q16822	Phosphoenolpyruvate carboxykinase [GTP], mitochondrial	13004.6	11241.3	9478.02	1.01078e+06	1.18258e+06	1.0532e+06	11241.3	1.08219e+06	96.2688	0.00231205
;;;;;NEPRO	Q6NW34	Protein nepro homolog	1	1	1	39174.1	38040.2	44388.3	1	40534.2	40534.2	0.00231742
;;PTPRA;	Q59EV9	Protein tyrosine phosphatase, receptor type, A isoform 2 variant (Fragment)	963297	800066	908439	143824	129654	176563	890601	150014	0.168441	0.00231763
LDLR	P01130	Low-density lipoprotein receptor	490903	462082	457245	319575	325109	313001	470077	319228	0.679099	0.00232182
ITIH3	Q06033	Inter-alpha-trypsin inhibitor heavy chain H3	376600	389042	440033	1	1	1	401891	1	2.48823e-06	0.00232351
RAB23	Q9ULC3	Ras-related protein Rab-23	324570	310196	289772	168340	176657	181735	308179	175577	0.569725	0.00232943
NID1	P14543	Nidogen-1	936580	889848	795954	19038	19038	19038	874127	19038	0.0217795	0.00233018
FTL	P02792	Ferritin light chain	346975	351681	401393	7047.35	7047.35	7047.35	366683	7047.35	0.0192192	0.00233478
DIP2C	Q9Y2E4	Disco-interacting protein 2 homolog C	135098	131547	115077	1	1	1	127241	1	7.85912e-06	0.00234133
;PSMB1;	Q53FT8	Proteasome subunit beta type (Fragment)	2.18414e+06	2075532	2437517	503641	605073	575983	2.2324e+06	561566	0.251553	0.00234484
PTP4A1	Q93096	Protein tyrosine phosphatase type IVA 1	335992	315998	288788	53698.7	53444.7	48058.1	313593	51733.9	0.164972	0.00234596
SUOX;;SUOX	P51687	Sulfite oxidase, mitochondrial	1	1	1	162962	192291	173777	1	176343	176343	0.00234986
STOM;;;STOM	P27105	Erythrocyte band 7 integral membrane protein	13905970	12548643	14811693	228591	217374	213084	1.37554e+07	219683	0.0159706	0.002351
HNRPH3;HNRNPH3;	Q53F48	Heterogeneous nuclear ribonucleoprotein H3 isoform a variant (Fragment)	49829	51769.7	48319.6	270421	311617	286634	49972.8	289557	5.7943	0.00235115
[truncated: 2,671 more rows]

## Sheet: exosomal and membrane proteins
Table S2: List of 2929 proteins which were expressed both in exosomes and total cellular membrane of H838 cells
Genes	Protein Accessions	Protein Descriptions	Exosome/Total Cellular Membrane Ratio
PZP	P20742	Pregnancy zone protein	1175.51
A2M	P01023	Alpha-2-macroglobulin	1120.51
LRP8	Q14114	Low-density lipoprotein receptor-related protein 8	441.166
MFGE8	Q08431	Lactadherin	395.475
COL12A1	Q99715	Collagen alpha-1(XII) chain	287.617
THBS1	P07996	Thrombospondin-1	259.86
COL15A1	P39059	Collagen alpha-1(XV) chain	257.291
PTGFRN	Q9P2B2	Prostaglandin F2 receptor negative regulator	253.123
PLEKHB2	Q96CS7	Pleckstrin homology domain-containing family B member 2	249.918
ANXA6	P08133	Annexin A6	242.502
HSPG2	A0A024RAB6	Heparan sulfate proteoglycan 2 (Perlecan), isoform CRA_b	237.994
APOM	Q5SRP5	Apolipoprotein M	200.527
ANXA4	V9HW59	Annexin	196.65
HIST2H2AB	Q8IUE6	Histone H2A type 2-B	190.208
HIST1H4L	P62805	Histone H4	186.179
HIST1H3A	Q71DI3	Histone H3.2	185.758
F13A1	P00488	Coagulation factor XIII A chain	165.842
DRIP4	Q4W4Y1	Dopamine receptor interacting protein 4	154.142
SDCBP	O00560	Syntenin-1	144.763
BMP1	P13497	Bone morphogenetic protein 1	138.965
PDCD6	O75340	Programmed cell death protein 6	137.9
COL18A1	P39060	Collagen alpha-1(XVIII) chain	133.48
LGALS3BP	Q08380	Galectin-3-binding protein	127.734
PTGFRN	Q4QQP8	PTGFRN protein (Fragment)	120.427
TSG101	Q99816	Tumor susceptibility gene 101 protein	117.928
CPNE8	Q86YQ8	Copine-8	114.156
CTDSPL	O15194	CTD small phosphatase-like protein	111.074
LOXL2	Q9Y4K0	Lysyl oxidase homolog 2	110.387
HIST3H2A	Q7L7L0	Histone H2A type 3	110.375
AHSG	P02765	Alpha-2-HS-glycoprotein	108.382
ALB	P02768	Serum albumin	105.323
IGSF8	Q969P0	Immunoglobulin superfamily member 8	104.734
COCH	O43405	Cochlin	103.607
LTBR	P36941	Tumor necrosis factor receptor superfamily member 3	99.2107
LAMA5	O15230	Laminin subunit alpha-5	97.0561
ANXA5	V9HWE0	Annexin	96.5218
CD9	P21926	CD9 antigen	88.8627
AGRN	O00468	Agrin	88.3961
NID2	Q14112	Nidogen-2	86.0122
HISTHIST1H2BN	U3KQK0	Histone H2B	85.3505
PEF1	Q9UBV8	Peflin	84.2422
TACSTD2	P09758	Tumor-associated calcium signal transducer 2	78.5229
CD81	P60033	CD81 antigen	78.4387
GJC1	Q5H9P2	Gap junction protein (Fragment)	75.2301
BROX	Q5VW32	BRO1 domain-containing protein BROX	70.5453
C4A	P0C0L4	Complement C4-A	67.7443
ANXA11	Q5T0G8	Annexin	66.8729
SEMA3C	Q99985	Semaphorin-3C	65.6857
CPNE3	O75131	Copine-3	64.6173
FBLN1	P23142	Fibulin-1	63.9298
HEL-S-90n	V9HWJ5	Nicotinate-nucleotide pyrophosphorylase [carboxylating]	63.1321
STOM	P27105	Erythrocyte band 7 integral membrane protein	62.615
B4GalT5	U6C5D7	Beta-1,4-galactosyltransferase 5 (Fragment)	60.3003
USP43	V9GXZ5	Ubiquitin carboxyl-terminal hydrolase 43 (Fragment)	60.2727
APEH	P13798	Acylamino-acid-releasing enzyme	57.3326
HEL-S-128m	V9HWC7	Epididymis secretory sperm binding protein Li 128m	57.1922
TNC	P24821	Tenascin	56.5483
FTH1	Q6NS36	Ferritin (Fragment)	55.2727
SLK	Q9H2G2	STE20-like serine/threonine-protein kinase	55.0852
VPS37B	Q9H9H4	Vacuolar protein sorting-associated protein 37B	54.4649
F2	P00734	Prothrombin	53.2205
CHMP4B	Q9H444	Charged multivesicular body protein 4b	52.5428
FTL	P02792	Ferritin light chain	52.0313
CHMP1B	Q7LBR1	Charged multivesicular body protein 1b	51.7533
PCSK1	A1L3V6	Proprotein convertase subtilisin/kexin type 1	49.3831
IGFBP7	Q16270	Insulin-like growth factor-binding protein 7	49.2192
VWA1	Q6PCB0	von Willebrand factor A domain-containing protein 1	47.7117
LAMA1	P25391	Laminin subunit alpha-1	46.6216
CPNE1	Q99829	Copine-1	46.0477
NID1	P14543	Nidogen-1	45.9148
HEL-S-270	V9HW65	Annexin	45.4585
PCOLCE2	Q9UKZ9	Procollagen C-endopeptidase enhancer 2	44.1652
CMBL	Q96DG6	Carboxymethylenebutenolidase homolog	43.326
NDRG2	Q9UN36	Protein NDRG2	42.7685
ABI1	Q8IZP0	Abl interactor 1	41.5131
FASN	P49327	Fatty acid synthase	41.3662
PRSS23	O95084	Serine protease 23	41.2079
PCOLCE	Q15113	Procollagen C-endopeptidase enhancer 1	40.6507
SHISA5	Q8N114	Protein shisa-5	39.4923
USP5	P45974	Ubiquitin carboxyl-terminal hydrolase 5	39.1986
CD2AP	Q9Y5K6	CD2-associated protein	38.8993
CHMP2A	O43633	Charged multivesicular body protein 2a	38.8266
HEL-S-2a	V9HW12	Epididymis secretory sperm binding protein Li 2a	38.5771
TSPAN6	Q59ED5	Tetraspanin (Fragment)	38.2188
CSRP1	E9PP21	Cysteine and glycine-rich protein 1	37.3533
VTA1	Q9NP79	Vacuolar protein sorting-associated protein VTA1 homolog	37.244
EPB41	Q4VB86	EPB41 protein	36.8237
SLC26A2	P50443	Sulfate transporter	36.5989
POLD1	Q308M6	DNA polymerase	36.2907
NPEPPS	P55786	Puromycin-sensitive aminopeptidase	35.3994
SERPINE2	B4DMR3	cDNA FLJ51896, highly similar to Glia-derived nexin	35.2646
TSPAN9	O75954	Tetraspanin-9	35.0149
AHCY	P23526	Adenosylhomocysteinase	34.231
MDK	P21741	Midkine	34.1325
ANXA7	Q53HM8	Annexin (Fragment)	33.4778
ADAMTSL3	P82987	ADAMTS-like protein 3	32.9469
HEL-S-21	V9HWG9	Epididymis secretory protein Li 21	32.7707
ROR1	Q01973	Inactive tyrosine-protein kinase transmembrane receptor ROR1	32.6969
PLSCR3	Q9NRY6	Phospholipid scramblase 3	32.5553
HBA2	A0A0K2BMD8	Mutant hemoglobin alpha 2 globin chain	31.5747
APOE	P02649	Apolipoprotein E	31.3034
STAM2	O75886	Signal transducing adapter molecule 2	31.2644
PLCB3	Q01970	1-phosphatidylinositol 4,5-bisphosphate phosphodiesterase beta-3	31.2143
GSN	P06396	Gelsolin	30.9962
FMNL1	O95466	Formin-like protein 1	30.9521
ITGA3	P26006	Integrin alpha-3	30.6937
TTC38	Q5R3I4	Tetratricopeptide repeat protein 38	29.4773
VPS4A	Q9UN37	Vacuolar protein sorting-associated protein 4A	29.3639
HIST2H2BE	Q16778	Histone H2B type 2-E	28.9592
ADCY9	O60503	Adenylate cyclase type 9	28.3286
PLG	A0A0F7G8J1	Plasminogen	28.1321
FAM96B	Q9Y3D0	Mitotic spindle-associated MMXD complex subunit MIP18	27.4877
ZNF551	Q7Z340	Zinc finger protein 551	27.4036
IKBKAP	Q8N516	Elongator complex protein 1	27.3715
LAMB2	P55268	Laminin subunit beta-2	27.1731
CD151	P48509	CD151 antigen	27.0918
RACGAP1	Q9H0H5	Rac GTPase-activating protein 1	26.9136
UMOD	X6RBG4	Uromodulin	26.8871
HBB	Q9GZL9	Beta-globin (Fragment)	26.7888
TTYH3	Q9C0H2	Protein tweety homolog 3	26.6523
EHD1	Q9H4M9	EH domain-containing protein 1	26.4584
MVP	X5D2M8	Major vault protein isoform A (Fragment)	26.3757
WASL	O00401	Neural Wiskott-Aldrich syndrome protein	25.9447
SERINC2	Q96SA4	Serine incorporator 2	25.7608
PCYT2	Q99447	Ethanolamine-phosphate cytidylyltransferase	25.3648
CYR61	Q6FI18	CYR61 protein	24.899
TGFBI	Q15582	Transforming growth factor-beta-induced protein ig-h3	24.8406
STON2	Q6NT31	Stonin 2	24.616
NBAS	A2RRP1	Neuroblastoma-amplified sequence	24.5939
N/A	B2RB38	cDNA, FLJ95288, highly similar to Homo sapiens feline leukemia virus subgroup C cellular receptor (FLVCR), mRNA	24.5708
SLC6A9	P48067	Sodium- and chloride-dependent glycine transporter 1	24.5325
PAPPA	Q13219	Pappalysin-1	24.1584
NEDD4	A0A024R5S9	Neural cell expressed, developmentally down-regulated 4, isoform CRA_b	24.0606
LPAR1	Q92633	Lysophosphatidic acid receptor 1	24.0497
ITCH	Q96J02	E3 ubiquitin-protein ligase Itchy homolog	23.9011
B4GALT1	W6MEN3	Beta-1,4-galactosyltransferase 1	23.8741
ACAT2	Q9BWD1	Acetyl-CoA acetyltransferase, cytosolic	23.8586
BANF1	O75531	Barrier-to-autointegration factor	23.7792
C5AR1	P21730	C5a anaphylatoxin chemotactic receptor 1	23.5126
LAMB1	P07942	Laminin subunit beta-1	23.3634
HMGA1	Q5T6U8	High mobility group AT-hook 1	23.3213
LPAR3	Q9UBY5	Lysophosphatidic acid receptor 3	23.2783
SLC39A10	Q9ULF5	Zinc transporter ZIP10	23.0603
GDI2	Q6IAT1	Epididymis secretory sperm binding protein Li 46e	22.3288
PLTP	P55058	Phospholipid transfer protein	21.8926
COL6A2	P12110	Collagen alpha-2(VI) chain	21.8655
ITIH2	Q5T985	Inter-alpha-trypsin inhibitor heavy chain H2	21.8056
VTN	P04004	Vitronectin	21.7611
FBLN2	P98095	Fibulin-2	21.5905
LPAR2	Q9HBW0	Lysophosphatidic acid receptor 2	21.4403
GSTM2	Q0D2I8	Glutathione S-transferase	21.4352
N/A	A0A0Y0BS51	CUB domain containing protein 1 (Fragment)	21.3767
PLPP1	O14494	Phospholipid phosphatase 1	21.1586
SRI	P30626	Sorcin	21.1565
PLSCR4	Q9NRQ2	Phospholipid scramblase 4	21.0518
ENO3	P13929	Beta-enolase	21.0105
PPM1L	Q5SGD2	Protein phosphatase 1L	20.9745
FZD7	O75084	Frizzled-7	20.9617
MITD1	Q8WV92	MIT domain-containing protein 1	20.9435
ZZEF1	O43149	Zinc finger ZZ-type and EF-hand domain-containing protein 1	20.8996
TMC7	Q7Z402	Transmembrane channel-like protein 7	20.8536
HEL-S-303	V9HW44	Epididymis secretory protein Li 303	20.767
LRRC16A	Q5VZK9	F-actin-uncapping protein LRRC16A	20.7315
HEL-S-31	V9HWH3	Epididymis secretory protein Li 31	20.5285
TEP1	Q99973	Telomerase protein component 1	20.4882
TMBIM1	Q969X1	Protein lifeguard 3	20.3962
GSTM3	Q6FGJ9	Glutathione S-transferase	20.3466
SVEP1	Q4LDE5	Sushi, von Willebrand factor type A, EGF and pentraxin domain-containing protein 1	20.2531
TSPAN4	O14817	Tetraspanin-4	19.8034
LAMC1	P11047	Laminin subunit gamma-1	19.5806
PTPN11	Q06124	Tyrosine-protein phosphatase non-receptor type 11	19.4073
HEL-117	V9HW74	Ubiquitin carboxyl-terminal hydrolase	18.9328
LHFPL2	Q6ZUX7	Lipoma HMGIC fusion partner-like 2 protein	18.8973
TOLLIP	Q9H0E2	Toll-interacting protein	18.8363
CHMP5	Q9NZZ3	Charged multivesicular body protein 5	18.772
CAPN1	P07384	Calpain-1 catalytic subunit	18.6708
TTC7A	Q9ULT0	Tetratricopeptide repeat protein 7A	18.6557
ITGA6	P23229	Integrin alpha-6	18.655
MPZL1	Q9UEL6	Myelin protein zero-like protein 1 (Fragment)	18.4053
HEL-S-22	V9HWE9	Epididymis secretory protein Li 22	18.3705
SLC44A2	Q8IWA5	Choline transporter-like protein 2	18.3667
SRGN	P10124	Serglycin	18.2595
HEL-S-29	V9HWH2	Creatine kinase brain isoform 1	18.0284
SLC16A1	P53985	Monocarboxylate transporter 1	17.9877
ADAM10	O14672	Disintegrin and metalloproteinase domain-containing protein 10	17.961
S100A4	P26447	Protein S100-A4	17.9435
SERINC3	Q53GK8	Tumor differentially expressed protein 1 variant (Fragment)	17.9311
CYFIP1	X5D2F4	Cytoplasmic FMR1 interacting protein 1 isoform A (Fragment)	17.8941
HEL-S-30	V9HWB8	Pyruvate kinase	17.7327
DYNC1LI2	O43237	Cytoplasmic dynein 1 light intermediate chain 2	17.666
GRB2	P62993	Growth factor receptor-bound protein 2	17.4752
BRIP1	Q9BX63	Fanconi anemia group J protein	17.2438
HEL-S-156an	V9HWH6	Purine nucleoside phosphorylase	17.0019
SLC6A8	X5D9C4	Transporter (Fragment)	16.7294
TOM1L1	O75674	TOM1-like protein 1	16.6365
UBXN1	Q04323	UBX domain-containing protein 1	16.4349
IGSF3	O75054	Immunoglobulin superfamily member 3	16.4154
DDT	Q53Y51	D-dopachrome tautomerase	16.2426
ENO1	P06733	Alpha-enolase	16.1024
OTUB1	Q96FW1	Ubiquitin thioesterase OTUB1	15.9276
SDC1	P18827	Syndecan-1	15.8781
SLC5A3	P53794	Sodium/myo-inositol cotransporter	15.8687
CLU	P10909	Clusterin	15.5512
SLC29A1	Q99808	Equilibrative nucleoside transporter 1	15.5435
ATP13A3	Q9H7F0	Probable cation-transporting ATPase 13A3	15.5358
UBR4	Q5T4S7	E3 ubiquitin-protein ligase UBR4	15.4928
SLC38A2	Q96QD8	Sodium-coupled neutral amino acid transporter 2	15.4765
HYAL2	Q12891	Hyaluronidase-2	15.3844
BAIAP2	Q9UQB8	Brain-specific angiogenesis inhibitor 1-associated protein 2	15.3451
TAOK1	Q7L7X3	Serine/threonine-protein kinase TAO1	15.2164
CARHSP1	Q9Y2V2	Calcium-regulated heat-stable protein 1	15.1643
HEL-S-44	V9HWC9	Superoxide dismutase [Cu-Zn]	15.0492
EHD2	Q9NZN4	EH domain-containing protein 2	14.9822
ADGRG2	Q8IZP9	Adhesion G-protein coupled receptor G2	14.8995
HEL-S-26	V9HWJ2	Isocitrate dehydrogenase [NADP]	14.8963
CLSTN1	O94985	Calsyntenin-1	14.7626
SMPDL3B	Q92485	Acid sphingomyelinase-like phosphodiesterase 3b	14.743
SLC44A1	Q8WWI5	Choline transporter-like protein 1	14.7094
PAFAH1B3	Q15102	Platelet-activating factor acetylhydrolase IB subunit gamma	14.6785
PTPN23	Q9H3S7	Tyrosine-protein phosphatase non-receptor type 23	14.6626
DPP3	Q9NY33	Dipeptidyl peptidase 3	14.6205
XPNPEP3	Q9NQH7	Probable Xaa-Pro aminopeptidase 3	14.5975
CC2D1A	Q6P1N0	Coiled-coil and C2 domain-containing protein 1A	14.5947
SERINC1	Q9NRX5	Serine incorporator 1	14.5708
SPPL2A	Q8TCT8	Signal peptide peptidase-like 2A	14.3996
DNM2	K7EMQ3	Dynamin-2 (Fragment)	14.2643
DIP2B	Q9P265	Disco-interacting protein 2 homolog B	14.1868
FRYL	O94915	Protein furry homolog-like	14.1525
CTPS1	P17812	CTP synthase 1	14.1265
SLC2A1	Q59GX2	Solute carrier family 2 (Facilitated glucose transporter), member 1 variant (Fragment)	14.115
DERA	Q9Y315	Deoxyribose-phosphate aldolase	14.0949
APOC1	P02654	Apolipoprotein C-I	14.0035
GOLGA7	Q7Z5G4	Golgin subfamily A member 7	13.9518
PSMG2	V9GZ55	Proteasome assembly chaperone 2 (Fragment)	13.8326
MIB1	Q86YT6	E3 ubiquitin-protein ligase MIB1	13.794
GLO1	X5DNM4	Lactoylglutathione lyase (Fragment)	13.7872
MPZL1	Q9UEL4	Putative uncharacterized protein (Fragment)	13.597
AMPD2	Q01433	AMP deaminase 2	13.573
CLIC1	Q5SRT3	Chloride intracellular channel protein	13.5314
HTRA1	Q92743	Serine protease HTRA1	13.5304
TSPAN14	Q8NG11	Tetraspanin-14	13.4312
C1QTNF3	Q9BXJ4	Complement C1q tumor necrosis factor-related protein 3	13.4263
OAF	Q86UD1	Out at first protein homolog	13.3689
TUBA4A	P68366	Tubulin alpha-4A chain	13.3471
ITGB5	P18084	Integrin beta-5	13.3412
VPS28	Q9UK41	Vacuolar protein sorting-associated protein 28 homolog	13.2781
PPIL4	Q8WUA2	Peptidyl-prolyl cis-trans isomerase-like 4	13.2704
WDR20	Q8TBZ3	WD repeat-containing protein 20	13.2621
COL4A2	P08572	Collagen alpha-2(IV) chain	13.2405
KNS2	Q7RTQ9	Kinesin light chain 1A	13.2328
ITGAV	A5YM53	ITGAV protein	13.1723
PIR	O00625	Pirin	13.149
CLDN3	Q75L79	Claudin	13.1055
CPE	P16870	Carboxypeptidase E	13.0681
ANKH	Q9HCJ1	Progressive ankylosis protein homolog	12.9633
UBA52	Q3MIH3	Ubiquitin A-52 residue ribosomal protein fusion product 1	12.9418
OLFML2A	Q68BL7	Olfactomedin-like protein 2A	12.9345
LSS	P48449	Lanosterol synthase	12.9332
INPPL1	O15357	Phosphatidylinositol 3,4,5-trisphosphate 5-phosphatase 2	12.9225
LRSAM1	Q6UWE0	E3 ubiquitin-protein ligase LRSAM1	12.9111
LPP	Q93052	Lipoma-preferred partner	12.8317
RBBP5	Q15291	Retinoblastoma-binding protein 5	12.7657
MSLN	Q13421	Mesothelin	12.7317
SLC39A6	Q13433	Zinc transporter ZIP6	12.7166
RNF149	Q8NC42	E3 ubiquitin-protein ligase RNF149	12.6439
HEL-S-49	V9HWK1	Triosephosphate isomerase	12.6278
PLAUR	Q03405	Urokinase plasminogen activator surface receptor	12.5434
HPRT1	Q6LET3	HPRT1 protein (Fragment)	12.541
UBA1	P22314	Ubiquitin-like modifier-activating enzyme 1	12.4774
MOB1A	Q9H8S9	MOB kinase activator 1A	12.4639
HEL-S-1	V9HWD6	Epididymis secretory protein Li 1	12.3681
RAC1	P63000	Ras-related C3 botulinum toxin substrate 1	12.3561
VPS37C	F5H4Q5	Vacuolar protein sorting-associated protein 37C (Fragment)	12.3463
DIAPH1	Q6URC4	Diaphanous 1	12.3443
PLCD1	Q59EE9	Phosphoinositide phospholipase C (Fragment)	12.2438
CHMP1A	Q9HD42	Charged multivesicular body protein 1a	12.212
SLC25A22	Q9H936	Mitochondrial glutamate carrier 1	12.1925
EHD4	Q9H223	EH domain-containing protein 4	12.0781
SLC7A2	P52569	Cationic amino acid transporter 2	12.0166
ABHD8	Q96I13	Protein ABHD8	11.9667
PLPP3	O14495	Phospholipid phosphatase 3	11.8985
PKP4	Q99569	Plakophilin-4	11.8534
N/A	B7Z5A7	cDNA FLJ57557, highly similar to Solute carrier family 2, facilitated glucose transporter member 3	11.8493
FN1	A0A024R462	Fibronectin 1, isoform CRA_n	11.8463
FBXO2	Q9UK22	F-box only protein 2	11.7344
GPC1	P35052	Glypican-1	11.7247
CSNK1G3	Q9Y6M4	Casein kinase I isoform gamma-3	11.7143
HEL114	V9HWK2	Epididymis luminal protein 114	11.6845
TUBB	Q5SU16	Tubulin beta chain	11.6393
SERPINB6	P35237	Serpin B6	11.4455
BLVRA	P53004	Biliverdin reductase A	11.4245
HEL-S-10	V9HWI1	Epididymis secretory protein Li 10	11.2762
FZD2	Q86UZ8	FZD2 protein (Fragment)	11.2397
TMEM127	O75204	Transmembrane protein 127	11.206
CD70	P32970	CD70 antigen	11.1503
MFAP5	Q13361	Microfibrillar-associated protein 5	11.1396
EPHA2	P29317	Ephrin type-A receptor 2	11.0918
HMGA1	P17096	High mobility group protein HMG-I/HMG-Y	11.0487
CAP2	Q5JPJ8	Adenylyl cyclase-associated protein	11.0479
CXADR	P78310	Coxsackievirus and adenovirus receptor	11.035
NEDD4L	Q96PU5	E3 ubiquitin-protein ligase NEDD4-like	10.9682
PEBP1	P30086	Phosphatidylethanolamine-binding protein 1	10.9639
SLC3A2	P08195	4F2 cell-surface antigen heavy chain	10.9469
CSE1L	P55060	Exportin-2	10.9224
ITGB4	P16144	Integrin beta-4	10.8443
HIST1H1B	P16401	Histone H1.5	10.8103
ANPEP	Q59E93	Membrane alanine aminopeptidase variant (Fragment)	10.7583
LRP6	O75581	Low-density lipoprotein receptor-related protein 6	10.7575
MYO1C	O00159	Unconventional myosin-Ic	10.7541
PLSCR1	O15162	Phospholipid scramblase 1	10.7346
PGAM1	Q6P6D7	Phosphoglycerate mutase	10.7066
GPI	P06744	Glucose-6-phosphate isomerase	10.7
ATP2B4	P23634	Plasma membrane calcium-transporting ATPase 4	10.6631
KRT14	P02533	Keratin, type I cytoskeletal 14	10.6442
CTR9	Q6PD62	RNA polymerase-associated protein CTR9 homolog	10.5742
SNX17	Q15036	Sorting nexin-17	10.5664
HEL-S-78p	V9HVY1	Epididymis secretory sperm binding protein Li 78p	10.5539
PTTG1IP	P53801	Pituitary tumor-transforming gene 1 protein-interacting protein	10.5155
CDC42BPB	Q9Y5S2	Serine/threonine-protein kinase MRCK beta	10.4601
STXBP3	O00186	Syntaxin-binding protein 3	10.4495
EEF1A2	Q05639	Elongation factor 1-alpha 2	10.426
BLMH	Q13867	Bleomycin hydrolase	10.4245
SLC2A3	P11169	Solute carrier family 2, facilitated glucose transporter member 3	10.3864
MFAP2	P55001	Microfibrillar-associated protein 2	10.379
NUTF2	P61970	Nuclear transport factor 2	10.3719
HIST1H1C	P16403	Histone H1.2	10.2799
DPYSL2	Q59GB4	Dihydropyrimidinase-like 2 variant (Fragment)	10.2243
CAB39	Q9Y376	Calcium-binding protein 39	10.2214
TFG	Q92734	Protein TFG	10.1808
PGLS	O95336	6-phosphogluconolactonase	10.1792
ATP2B1	P20020	Plasma membrane calcium-transporting ATPase 1	10.1707
HEL-S-43	V9HWH9	Protein S100	10.1104
CYSTM1	Q9H1C7	Cysteine-rich and transmembrane domain-containing protein 1	10.1081
GIPC1	O14908	PDZ domain-containing protein GIPC1	10.0565
CYP20A1	Q6UW02	Cytochrome P450 20A1	10.0554
N/A	W8QEY1	Lactoferrin	10.0505
RELL1	Q8IUW5	RELT-like protein 1	10.0421
EZR	Q6NUR7	Ezrin	10.0227
THBS3	Q53FK6	Thrombospondin 3 variant (Fragment)	10.0167
SCYL2	Q6P3W7	SCY1-like protein 2	10.0061
PIK4CA variant protein	Q4LE69	PIK4CA variant protein (Fragment)	9.94284
IPO9	Q96P70	Importin-9	9.93742
MMP14	P50281	Matrix metalloproteinase-14	9.93393
MAT2B	Q9NZL9	Methionine adenosyltransferase 2 subunit beta	9.91896
CASP6	P55212	Caspase-6	9.87153
TPP2	Q5VZU9	Tripeptidyl-peptidase 2	9.85175
TGFBR3	Q03167	Transforming growth factor beta receptor type 3	9.84065
TMEM2	Q9UHN6	Transmembrane protein 2	9.80599
SLC1A5	Q71UA6	Amino acid transporter	9.74271
SRM	P19623	Spermidine synthase	9.7301
QSOX1	O00391	Sulfhydryl oxidase 1	9.71789
SARS	Q5T5C7	Serine--tRNA ligase, cytoplasmic	9.70492
ATP11A	H0Y624	Probable phospholipid-transporting ATPase IH (Fragment)	9.69744
TMEM94	Q12767	Transmembrane protein 94	9.68265
NXN	Q6DKJ4	Nucleoredoxin	9.65714
MIF	P14174	Macrophage migration inhibitory factor	9.64548
CD46	P15529	Membrane cofactor protein	9.60215
CAP1	D3DPU2	Adenylyl cyclase-associated protein	9.60184
COBL	O75128	Protein cordon-bleu	9.58119
SOWAHC	Q53LP3	Ankyrin repeat domain-containing protein SOWAHC	9.57463
ECEL1	O95672	Endothelin-converting enzyme-like 1	9.55509
PICALM	Q13492	Phosphatidylinositol-binding clathrin assembly protein	9.54981
EAPP	Q56P03	E2F-associated phosphoprotein	9.51291
CAPN7	Q9Y6W3	Calpain-7	9.50643
NTN1	O95631	Netrin-1	9.48614
PFN2	G5E9Q6	Profilin	9.4861
BMPR2	Q13873	Bone morphogenetic protein receptor type-2	9.46875
IST1	P53990	IST1 homolog	9.46829
NQO1	P15559	NAD(P)H dehydrogenase [quinone] 1	9.43022
UBA2	Q9UBT2	SUMO-activating enzyme subunit 2	9.42715
USP9X	Q93008	Probable ubiquitin carboxyl-terminal hydrolase FAF-X	9.38843
UBASH3B	Q8TF42	Ubiquitin-associated and SH3 domain-containing protein B	9.33699
YWHAZ	P63104	14-3-3 protein zeta/delta	9.33457
CCNT1	O60563	Cyclin-T1	9.25288
GAPVD1	Q14C86	GTPase-activating protein and VPS9 domain-containing protein 1	9.25241
ZDHHC5	Q9C0B5	Palmitoyltransferase ZDHHC5	9.19248
SUSD2	Q9UGT4	Sushi domain-containing protein 2	9.14475
FGFR2-AHCYL1	V5YQL4	Adenosylhomocysteinase	9.11
SLC39A14	Q15043	Zinc transporter ZIP14	9.10999
N/A	Q2TTR7	Receptor protein-tyrosine kinase	9.10419
SPOCK1	Q08629	Testican-1	9.06944
TMEM8A	Q9HCN3	Transmembrane protein 8A	9.06229
TUBAL3	A6NHL2	Tubulin alpha chain-like 3	9.04541
PLXND1	Q9Y4D7	Plexin-D1	9.0328
TUBB6	Q9BUF5	Tubulin beta-6 chain	9.02154
YWHAQ	P27348	14-3-3 protein theta	9.01013
RELA	Q96F54	RELA protein	8.98823
NNMT	Q6FH49	NNMT protein	8.98235
MUC1	P15941	Mucin-1	8.97732
DNM1L	G8JLD5	Dynamin-1-like protein	8.92054
PIK3C2A	O00443	Phosphatidylinositol 4-phosphate 3-kinase C2 domain-containing subunit alpha	8.88499
ATP1B1	Q6LEU2	Sodium/potassium-transporting ATPase subunit beta (Fragment)	8.87759
CAPNS1	P04632	Calpain small subunit 1	8.86693
HINT1	P49773	Histidine triad nucleotide-binding protein 1	8.84351
GFPT1	Q06210	Glutamine--fructose-6-phosphate aminotransferase [isomerizing] 1	8.83677
SLC1A3	Q8N169	Amino acid transporter	8.82209
SEC31A	O94979	Protein transport protein Sec31A	8.81829
PSAT1	Q9Y617	Phosphoserine aminotransferase	8.78285
ADCY3	U3KQ91	Adenylate cyclase type 3 (Fragment)	8.78109
PDCD10	Q9BUL8	Programmed cell death protein 10	8.67327
DNAJA2	O60884	DnaJ homolog subfamily A member 2	8.64823
HSPA2	P54652	Heat shock-related 70 kDa protein 2	8.64183
PCSK6	Q59H04	Paired basic amino acid cleaving system 4 isoform a preproprotein variant (Fragment)	8.63125
SMOC1	Q9H4F8	SPARC-related modular calcium-binding protein 1	8.61642
ACLY variant protein	Q4LE36	ACLY variant protein (Fragment)	8.6138
WDSUB1	Q8N9V3	WD repeat, SAM and U-box domain-containing protein 1	8.56389
DST	Q03001	Dystonin	8.50619
ITGA5	P08648	Integrin alpha-5	8.46362
HECTD3	Q5T447	E3 ubiquitin-protein ligase HECTD3	8.45015
CHCHD3	Q9NX63	MICOS complex subunit MIC19	8.42701
TALDO1	P37837	Transaldolase	8.4236
PFN2	P35080	Profilin-2	8.41103
KRT13	P13646	Keratin, type I cytoskeletal 13	8.35411
UBA6	A0AVT1	Ubiquitin-like modifier-activating enzyme 6	8.34627
STAM	Q92783	Signal transducing adapter molecule 1	8.3251
CD276	Q5ZPR3	CD276 antigen	8.32162
RNH1	P13489	Ribonuclease inhibitor	8.32063
FAM234A	Q9H0X4	Protein FAM234A	8.31579
DYNC1H1	Q14204	Cytoplasmic dynein 1 heavy chain 1	8.27418
SLC7A5	Q01650	Large neutral amino acids transporter small subunit 1	8.27181
ANXA3	P12429	Annexin A3	8.25827
SCARB1	B7ZKQ9	SCARB1 protein	8.25724
JAK1	Q4LDX3	Tyrosine-protein kinase	8.246
MMP15	P51511	Matrix metalloproteinase-15	8.2459
WDR77	Q9BQA1	Methylosome protein 50	8.23547
EPHB4	Q59F17	Ephrin receptor EphB4 variant (Fragment)	8.17619
EPS15L1	Q9UBC2	Epidermal growth factor receptor substrate 15-like 1	8.16651
SLC35A1	P78382	CMP-sialic acid transporter	8.14372
PFKM	P08237	ATP-dependent 6-phosphofructokinase, muscle type	8.14278
PARP4	Q9UKK3	Poly [ADP-ribose] polymerase 4	8.12361
PLXNB1	O43157	Plexin-B1	8.12204
DNAJA1	P31689	DnaJ homolog subfamily A member 1	8.09185
MARK3	P27448	MAP/microtubule affinity-regulating kinase 3	8.08006
RAP2C	Q9Y3L5	Ras-related protein Rap-2c	8.07074
PTPRJ	Q12913	Receptor-type tyrosine-protein phosphatase eta	8.05485
NAMPT	P43490	Nicotinamide phosphoribosyltransferase	8.0375
ITGA2	P17301	Integrin alpha-2	8.00949
MCAM	P43121	Cell surface glycoprotein MUC18	7.99196
INSR	P06213	Insulin receptor	7.98451
ESD	P10768	S-formylglutathione hydrolase	7.98347
NDRG3	Q9UGV2	Protein NDRG3	7.97274
DCBLD2	Q96PD2	Discoidin, CUB and LCCL domain-containing protein 2	7.96641
EHD3	Q9NZN3	EH domain-containing protein 3	7.95629
FBN1	P35555	Fibrillin-1	7.95283
UGP2	Q53QE9	Putative uncharacterized protein UGP2 (Fragment)	7.95204
TXNDC17	Q9BRA2	Thioredoxin domain-containing protein 17	7.94914
VANGL1	Q8TAA9	Vang-like protein 1	7.93948
NCK1	P16333	Cytoplasmic protein NCK1	7.93311
NDRG1	Q92597	Protein NDRG1	7.91885
BDH2	Q9BUT1	3-hydroxybutyrate dehydrogenase type 2	7.90181
PC4	Q6IBA2	PC4 protein	7.89492
TNFRSF10D	Q9UBN6	Tumor necrosis factor receptor superfamily member 10D	7.88987
MBTPS1	Q14703	Membrane-bound transcription factor site-1 protease	7.79585
CAND1	Q86VP6	Cullin-associated NEDD8-dissociated protein 1	7.7951
DVL2	O14641	Segment polarity protein dishevelled homolog DVL-2	7.78925
VARS	P26640	Valine--tRNA ligase	7.78727
GPRC5A	Q8NFJ5	Retinoic acid-induced protein 3	7.74412
CHTF8	P0CG12	Chromosome transmission fidelity protein 8 homolog isoform 2	7.71636
RRM1	Q53GZ5	Ribonucleoside-diphosphate reductase (Fragment)	7.70804
PSMB4	P28070	Proteasome subunit beta type-4	7.63955
YWHAG	P61981	14-3-3 protein gamma	7.62716
GHDC	Q8N2G8	GH3 domain-containing protein	7.59481
UBE2M	P61081	NEDD8-conjugating enzyme Ubc12	7.585
NTN4	Q9HB63	Netrin-4	7.57241
PYGL	P06737	Glycogen phosphorylase, liver form	7.53591
UBE2Z	Q9H832	Ubiquitin-conjugating enzyme E2 Z	7.52988
CNP	P09543	2',3'-cyclic-nucleotide 3'-phosphodiesterase	7.4822
UBE2L3	P68036	Ubiquitin-conjugating enzyme E2 L3	7.46394
ADAM9	Q13443	Disintegrin and metalloproteinase domain-containing protein 9	7.46037
CARS	Q53HG6	Cysteine-tRNA ligase isoform a variant (Fragment)	7.45743
DKFZp686D0638	Q68D16	Putative uncharacterized protein DKFZp686D0638 (Fragment)	7.44274
AK1	Q6FGX9	Adenylate kinase isoenzyme 1	7.42564
TMEM55A	Q8N4L2	Type 2 phosphatidylinositol 4,5-bisphosphate 4-phosphatase	7.41987
IFITM3	Q01628	Interferon-induced transmembrane protein 3	7.39839
NF2	P35240	Merlin	7.389
COTL1	Q14019	Coactosin-like protein	7.37044
SLC46A1	Q96NT5	Proton-coupled folate transporter	7.36883
AHSA1	O95433	Activator of 90 kDa heat shock protein ATPase homolog 1	7.35165
APOA1	P02647	Apolipoprotein A-I	7.34321
ACP1	Q59EH3	Acid phosphatase 1 isoform c variant (Fragment)	7.33389
SLC16A3	O15427	Monocarboxylate transporter 4	7.30648
LYN	P07948	Tyrosine-protein kinase Lyn	7.29441
GMPR2	Q9P2T1	GMP reductase 2	7.2938
TUBB2C	Q8IZ29	Tubulin beta chain	7.28831
PLD2	O14939	Phospholipase D2	7.27748
FABP5	Q01469	Fatty acid-binding protein, epidermal	7.25865
ABCG2	Q9UNQ0	ATP-binding cassette sub-family G member 2	7.25098
DNM2	P50570	Dynamin-2	7.22915
MCTS1	Q9ULC4	Malignant T-cell-amplified sequence 1	7.21551
SLC23A2	Q9UGH3	Solute carrier family 23 member 2	7.18932
PSME2	Q9UL46	Proteasome activator complex subunit 2	7.1811
GALE	Q5QPP4	UDP-glucose 4-epimerase (Fragment)	7.16609
VPS4B	O75351	Vacuolar protein sorting-associated protein 4B	7.15577
PAK4	O96013	Serine/threonine-protein kinase PAK 4	7.15185
LGR4	Q9BXB1	Leucine-rich repeat-containing G-protein coupled receptor 4	7.14542
ANTXR1	Q9H6X2	Anthrax toxin receptor 1	7.09817
PSMD5	Q16401	26S proteasome non-ATPase regulatory subunit 5	7.09069
GYG1	Q8N5Y3	GYG1 protein (Fragment)	7.08882
TPX2	Q9ULW0	Targeting protein for Xklp2	7.04523
LRRC40	Q9H9A6	Leucine-rich repeat-containing protein 40	7.03974
HEL32	V9HWA6	Epididymis luminal protein 32	7.03479
SHISA4	Q96DD7	Protein shisa-4	7.0332
PRMT5	O14744	Protein arginine N-methyltransferase 5	6.99618
DPP4	P27487	Dipeptidyl peptidase 4	6.99208
STAT1	P42224	Signal transducer and activator of transcription 1-alpha/beta	6.98704
APP	P05067	Amyloid beta A4 protein	6.97943
ANKRD13A	S4R3U2	Ankyrin repeat domain-containing protein 13A (Fragment)	6.97143
ZDHHC20	Q5W0Z9	Probable palmitoyltransferase ZDHHC20	6.94942
EIF3C	Q99613	Eukaryotic translation initiation factor 3 subunit C	6.90627
ATRX	P46100	Transcriptional regulator ATRX	6.88674
CD97	P48960	CD97 antigen	6.88344
APRT	P07741	Adenine phosphoribosyltransferase	6.88122
FERMT2	Q96AC1	Fermitin family homolog 2	6.87995
PFN1	P07737	Profilin-1	6.84676
TMEM206	Q9H813	Transmembrane protein 206	6.83388
N/A	Q53H26	Transferrin variant (Fragment)	6.83328
HLA-A	B5A516	MHC class I antigen (Fragment)	6.82428
TES	Q9UGI8	Testin	6.78763
PURA	Q5U0P9	Purine-rich element binding protein A	6.78358
SRC	P12931	Proto-oncogene tyrosine-protein kinase Src	6.7662
USP46	P62068	Ubiquitin carboxyl-terminal hydrolase 46	6.7632
N/A	B2RCC7	cDNA, FLJ95989, highly similar to Homo sapiens six transmembrane epithelial antigen of the prostate 2 (STEAP2), mRNA	6.75402
UBE2K	P61086	Ubiquitin-conjugating enzyme E2 K	6.74415
DCUN1D1	Q96GG9	DCN1-like protein 1	6.72415
SNX9	Q9Y5X1	Sorting nexin-9	6.72084
GLMN	Q92990	Glomulin	6.69764
IGF1R	P08069	Insulin-like growth factor 1 receptor	6.68773
MYO1C	D3DTH7	Myosin IC, isoform CRA_a	6.68369
PKN1	Q16512	Serine/threonine-protein kinase N1	6.65196
PSME4	Q14997	Proteasome activator complex subunit 4	6.63325
NCS1	P62166	Neuronal calcium sensor 1	6.60962
hEMMPRIN	Q54A51	Basigin (Ok blood group), isoform CRA_a	6.60401
FAM26E	Q8N5C1	Protein FAM26E	6.59429
TLDC1	Q6P9B6	TLD domain-containing protein 1	6.58107
HGS	O14964	Hepatocyte growth factor-regulated tyrosine kinase substrate	6.57675
ITGA2	E9PB77	Integrin alpha-2	6.56437
PLXNA1	Q9UIW2	Plexin-A1	6.55404
ARRDC1	Q8N5I2	Arrestin domain-containing protein 1	6.54882
TSN	Q53GR3	Translin variant (Fragment)	6.54734
COL4A1	Q59F15	COL4A1 protein variant (Fragment)	6.54138
TGFB1	P01137	Transforming growth factor beta-1	6.5273
LRRC57	Q8N9N7	Leucine-rich repeat-containing protein 57	6.51119
N/A	I1SRC5	UBE2L3/KRAS fusion protein	6.50684
GTF2A2	P52657	Transcription initiation factor IIA subunit 2	6.45077
EIF2A	Q9BY44	Eukaryotic translation initiation factor 2A	6.44877
LYN	Q6NUK7	Tyrosine-protein kinase (Fragment)	6.447
CLCN6	P51797	Chloride transport protein 6	6.42381
NARS	O43776	Asparagine--tRNA ligase, cytoplasmic	6.40629
S100A10	Q6FGE5	S100A10 protein (Fragment)	6.40039
N/A	Q9UEI6	Polio virus related protein 2, alpha isoform (Fragment)	6.3974
CHORDC1	Q9UHD1	Cysteine and histidine-rich domain-containing protein 1	6.3529
N/A	B7Z9C0	cDNA FLJ52405, highly similar to Myosin Ic	6.35219
PTPRS	Q13332	Receptor-type tyrosine-protein phosphatase S	6.30779
YKT6	Q9UES0	SNARE protein Ykt6 (Fragment)	6.30554
DKFZp686M02159	Q6N076	Mitogen-activated protein kinase (Fragment)	6.28648
HIST1H1E	Q4VB24	Histone cluster 1, H1e	6.28637
TUBA1C	Q9BQE3	Tubulin alpha-1C chain	6.25596
MED30	Q96HR3	Mediator of RNA polymerase II transcription subunit 30	6.24927
PSMB6	Q6IAT9	Proteasome subunit beta type	6.24803
HERC4	Q5GLZ8	Probable E3 ubiquitin-protein ligase HERC4	6.24633
CSTB	Q76LA1	CSTB protein	6.24563
PMVK	Q6FGV9	PMVK protein (Fragment)	6.23471
NEO1	Q92859	Neogenin	6.22725
RHOD	O00212	Rho-related GTP-binding protein RhoD	6.17849
XPNPEP1	Q9NQW7	Xaa-Pro aminopeptidase 1	6.17348
NECAP2	Q9NVZ3	Adaptin ear-binding coat-associated protein 2	6.16173
FAM168A	Q92567	Protein FAM168A	6.15507
TRIP13	Q15645	Pachytene checkpoint protein 2 homolog	6.12366
FMNL2	Q96PY5	Formin-like protein 2	6.12207
RP2	O75695	Protein XRP2	6.12057
CLPX	O76031	ATP-dependent Clp protease ATP-binding subunit clpX-like, mitochondrial	6.11506
NUDCD2	Q8WVJ2	NudC domain-containing protein 2	6.11235
NEU3	Q9UQ49	Sialidase-3	6.10235
RHEB	Q6NZ61	Ras homolog enriched in brain	6.10219
LTBP3	Q9NS15	Latent-transforming growth factor beta-binding protein 3	6.08393
PTP4A1	Q93096	Protein tyrosine phosphatase type IVA 1	6.06165
TLN1	Q9Y490	Talin-1	6.04328
PSMB5	P28074	Proteasome subunit beta type-5	6.0423
ATP6AP2	O75787	Renin receptor	6.02831
KRT6C	P48668	Keratin, type II cytoskeletal 6C	6.02705
MAT2A	P31153	S-adenosylmethionine synthase isoform type-2	6.01258
CDC42	A0A024RAE6	Cell division cycle 42 (GTP binding protein, 25kDa), isoform CRA_c	6.00756
ICAM1	Q5NKV8	Intercellular adhesion molecule 1	6.00098
SLC29A2	Q14542	Equilibrative nucleoside transporter 2	5.98454
RECK	O95980	Reversion-inducing cysteine-rich protein with Kazal motifs	5.98239
COL6A1	P12109	Collagen alpha-1(VI) chain	5.96771
UBTD2	Q8WUN7	Ubiquitin domain-containing protein 2	5.96309
BRK1	Q8WUW1	Protein BRICK1	5.9619
ATG3	Q9NT62	Ubiquitin-like-conjugating enzyme ATG3	5.95921
HEL-S-68p	V9HWF4	Phosphoglycerate kinase	5.95691
ZDHHC18	Q9NUE0	Palmitoyltransferase ZDHHC18	5.9564
EPS15	Q7Z5V0	EPS15 protein	5.95166
NCKAP1	Q9Y2A7	Nck-associated protein 1	5.94874
PTPRA	Q59EV9	Protein tyrosine phosphatase, receptor type, A isoform 2 variant (Fragment)	5.9368
PSMB3	P49720	Proteasome subunit beta type-3	5.93488
GIGYF2	Q6Y7W6	PERQ amino acid-rich with GYF domain-containing protein 2	5.90914
HEL-S-162eP	V9HVZ4	Glyceraldehyde-3-phosphate dehydrogenase	5.90517
C12orf73	Q69YU5	Uncharacterized protein C12orf73	5.84369
CCNY	Q8ND76	Cyclin-Y	5.84195
FAT1	Q14517	Protocadherin Fat 1	5.83333
CYBRD1	Q53TN4	Cytochrome b reductase 1	5.82484
HLA-C	V6A6E5	MHC class I antigen	5.79223
PFKL	P17858	ATP-dependent 6-phosphofructokinase, liver type	5.77689
PSMA3	Q6IB71	Proteasome subunit alpha type	5.77609
LYPLA2	O95372	Acyl-protein thioesterase 2	5.77465
TYRO3	Q8N6J3	TYRO3 protein (Fragment)	5.7559
CAPN2	Q59EF6	Calpain 2, large [catalytic] subunit variant (Fragment)	5.74091
SFN	P31947	14-3-3 protein sigma	5.73024
ARL3	P36405	ADP-ribosylation factor-like protein 3	5.72618
SH3GL1	Q9UQD4	SH3-containing Grb-2-like 1 protein	5.72435
PSMA7	Q05DH1	Proteasome subunit alpha type	5.72374
HEL-S-277	V9HW53	Dimethylarginine dimethylaminohydrolase 2, isoform CRA_a	5.72117
PSMA4	P25789	Proteasome subunit alpha type-4	5.71878
CLDN12	Q6FIF6	CLDN12 protein	5.71112
ALPP	P05187	Alkaline phosphatase, placental type	5.69703
SMS	P52788	Spermine synthase	5.67492
BOLA2	Q9H3K6	BolA-like protein 2	5.63433
PSMB2	P49721	Proteasome subunit beta type-2	5.63296
FSCN1	Q16658	Fascin	5.60683
SLC22A4	Q9H015	Solute carrier family 22 member 4	5.60457
AP2S1	P53680	AP-2 complex subunit sigma	5.59741
DKFZp686D1354	Q6MZT2	Putative uncharacterized protein DKFZp686D1354	5.59173
HHIPL2	Q6UWX4	HHIP-like protein 2	5.54839
EIF3E	Q6IAX5	Eukaryotic translation initiation factor 3 subunit E	5.54633
AP2M1	Q96CW1	AP-2 complex subunit mu	5.54089
HSP90AA1	P07900	Heat shock protein HSP 90-alpha	5.52611
KCNN4	O15554	Intermediate conductance calcium-activated potassium channel protein 4	5.50939
CD55	P08174	Complement decay-accelerating factor	5.50619
TSTA3	Q13630	GDP-L-fucose synthase	5.50571
SLC6A6	P31641	Sodium- and chloride-dependent taurine transporter	5.50157
TUBA1B	P68363	Tubulin alpha-1B chain	5.49017
EXT1	Q16394	Exostosin-1	5.47967
HEL2	V9HW98	Epididymis luminal protein 2	5.47826
WBP2	Q969T9	WW domain-binding protein 2	5.46926
EIF3A	Q24JU4	Eukaryotic translation initiation factor 3 subunit A	5.45072
PTP4A2	Q12974	Protein tyrosine phosphatase type IVA 2	5.44979
HLA-A	E2FIL8	MHC class I antigen (Fragment)	5.43938
CD109	Q6YHK3	CD109 antigen	5.43158
APEX1	Q5TZP7	DNA-(apurinic or apyrimidinic site) lyase	5.41315
G6PD	P11413	Glucose-6-phosphate 1-dehydrogenase	5.41131
N/A	Q53GF5	Proteasome subunit alpha type (Fragment)	5.40536
TMEM189-UBE2V1	I3L0A0	HCG2044781	5.38796
CUL5	Q93034	Cullin-5	5.38673
HLA-B	B7XH59	MHC class I antigen (Fragment)	5.38553
PAPSS1	Q6IAX6	3'-phosphoadenosine 5'-phosphosulfate synthase 1	5.37974
HLA-A	H2DH13	MHC class I antigen (Fragment)	5.36753
SH3KBP1	Q96B97	SH3 domain-containing kinase-binding protein 1	5.33931
B4GALT3	Q71VA3	Beta 1,4-galactosyltransferase homolog	5.3302
ITSN1	Q15811	Intersectin-1	5.2969
FAM126A	Q9BYI3	Hyccin	5.28315
THY1	Q59GA0	Thy-1 cell surface antigen variant (Fragment)	5.26801
DKFZp547A0616	Q5JQ44	Putative uncharacterized protein DKFZp547A0616 (Fragment)	5.25743
SGCE	O43556	Epsilon-sarcoglycan	5.25169
PVR	P15151	Poliovirus receptor	5.23738
ITM2C	Q9NQX7	Integral membrane protein 2C	5.22783
JAM3	Q9BX67	Junctional adhesion molecule C	5.22652
HP1BP3	X6RGJ2	Heterochromatin protein 1-binding protein 3 (Fragment)	5.2015
JADE2	Q9NQC1	Protein Jade-2	5.1998
FYN	P06241	Tyrosine-protein kinase Fyn	5.19578
NDFIP2	Q9NV92	NEDD4 family-interacting protein 2	5.18804
PSMG1	O95456	Proteasome assembly chaperone 1	5.187
ARIH1	Q9Y4X5	E3 ubiquitin-protein ligase ARIH1	5.18472
HEL-S-15	V9HWI5	Cofilin 1 (Non-muscle), isoform CRA_b	5.1799
ENO2	Q6FHV6	ENO2 protein	5.175
BCAM	P50895	Basal cell adhesion molecule	5.16901
RSPRY1	Q96DX4	RING finger and SPRY domain-containing protein 1	5.16587
SLC5A6	Q9Y289	Sodium-dependent multivitamin transporter	5.1529
CIB1	Q99828	Calcium and integrin-binding protein 1	5.15118
STX4	Q12846	Syntaxin-4	5.15058
F11R	Q9Y624	Junctional adhesion molecule A	5.14684
MAP1LC3B	Q9GZQ8	Microtubule-associated proteins 1A/1B light chain 3B	5.14123
PITPNB	P48739	Phosphatidylinositol transfer protein beta isoform	5.11356
SLC1A4	Q9P2X2	Amino acid transporter	5.09128
STARD3	Q14849	StAR-related lipid transfer protein 3	5.08335
N/A	Q59EJ3	Heat shock 70kDa protein 1A variant (Fragment)	5.08157
EEF1A1	Q6IPT9	Eukaryotic translation elongation factor 1 alpha 1	5.0762
UBE2D2	P62837	Ubiquitin-conjugating enzyme E2 D2	5.07049
NCK2	Q53T91	Putative uncharacterized protein NCK2 (Fragment)	5.06373
UGDH	O60701	UDP-glucose 6-dehydrogenase	5.05582
TMEM59	Q9BXS4	Transmembrane protein 59	5.05455
ADIPOR1	Q96A54	Adiponectin receptor protein 1	5.05168
PAICS	P22234	Multifunctional protein ADE2	5.03706
PSMA1	P25786	Proteasome subunit alpha type-1	5.02344
LRP1	Q07954	Prolow-density lipoprotein receptor-related protein 1	5.01079
CD59	Q6FHM9	CD59 antigen, complement regulatory protein, isoform CRA_b	5.00525
GALNT1	Q68VJ7	Polypeptide N-acetylgalactosaminyltransferase 1 (Fragment)	4.99358
SLC20A1	Q8WUM9	Sodium-dependent phosphate transporter 1	4.99089
N/A	Q6ZN96	cDNA FLJ16308 fis, clone PUAEN2006335	4.97172
RALA	P11233	Ras-related protein Ral-A	4.96834
WWP1	Q9H0M0	NEDD4-like E3 ubiquitin-protein ligase WWP1	4.96659
ISYNA1	Q9NPH2	Inositol-3-phosphate synthase 1	4.96355
EIF3D	O15371	Eukaryotic translation initiation factor 3 subunit D	4.95964
PLXNB2	O15031	Plexin-B2	4.95602
PLCD3	Q8N3E9	1-phosphatidylinositol 4,5-bisphosphate phosphodiesterase delta-3	4.94549
SHMT1	Q53ET7	Serine hydroxymethyltransferase (Fragment)	4.94355
DKFZp686L1857	Q7Z338	Putative uncharacterized protein DKFZp686L1857	4.94295
ST13P4	Q8IZP2	Putative protein FAM10A4	4.93593
GART	Q59HH3	Trifunctional purine biosynthetic protein adenosine-3 (Fragment)	4.93345
RIC8A	Q9NPQ8	Synembryn-A	4.92938
WASF2	Q9Y6W5	Wiskott-Aldrich syndrome protein family member 2	4.90521
SLPI	P03973	Antileukoproteinase	4.90314
FAM114A2	Q9NRY5	Protein FAM114A2	4.89627
DNAAF5	Q86Y56	Dynein assembly factor 5, axonemal	4.87002
NCAPD2	Q6ZV00	cDNA FLJ43165 fis, clone FCBBF3002163, highly similar to Homo sapiens chromosome condensation-related SMC-associated protein 1	4.86971
HEL-S-102	V9HW43	Epididymis secretory protein Li 102	4.86614
POP4	O95707	Ribonuclease P protein subunit p29	4.8526
EIF3L	Q9Y262	Eukaryotic translation initiation factor 3 subunit L	4.8516
ATP1A1	P05023	Sodium/potassium-transporting ATPase subunit alpha-1	4.85159
DYNC1LI1	Q9Y6G9	Cytoplasmic dynein 1 light intermediate chain 1	4.84977
ATP6V1A	P38606	V-type proton ATPase catalytic subunit A	4.84584
BAG5	Q9UL15	BAG family molecular chaperone regulator 5	4.83353
TMEM248	Q9NWD8	Transmembrane protein 248	4.814
ASS1	Q5T6L4	Argininosuccinate synthase 1 isoform 1	4.8133
RPS16	P62249	40S ribosomal protein S16	4.81172
EIF3M	Q7L2H7	Eukaryotic translation initiation factor 3 subunit M	4.80805
EIF2S3	P41091	Eukaryotic translation initiation factor 2 subunit 3	4.8052
HEL-S-32	V9HWF2	Malate dehydrogenase	4.78659
PKP3	Q9Y446	Plakophilin-3	4.77943
UBL3	O95164	Ubiquitin-like protein 3	4.77744
LANCL1	Q6FHH6	LANCL1 protein (Fragment)	4.7609
HEL107	V9HWD9	Transketolase	4.75681
IMPDH2	P12268	Inosine-5'-monophosphate dehydrogenase 2	4.74741
PSMF1	Q92530	Proteasome inhibitor PI31 subunit	4.74727
VPS25	Q9BRG1	Vacuolar protein-sorting-associated protein 25	4.73502
TPBG	Q13641	Trophoblast glycoprotein	4.72975
PPP1R13L	Q8WUF5	RelA-associated inhibitor	4.72487
SNX5	Q9Y5X3	Sorting nexin-5	4.71938
ALDH16A1	Q8IZ83	Aldehyde dehydrogenase family 16 member A1	4.71688
TWF1	Q12792	Twinfilin-1	4.71386
RASAL2	Q9UJF2	Ras GTPase-activating protein nGAP	4.70222
STAMBP	O95630	STAM-binding protein	4.69328
SMC1A	Q14683	Structural maintenance of chromosomes protein 1A	4.66079
DNAJC7	Q99615	DnaJ homolog subfamily C member 7	4.65716
ITPA	Q9BY32	Inosine triphosphate pyrophosphatase	4.65599
CD47	Q08722	Leukocyte surface antigen CD47	4.64703
SLC52A2	Q9HAB3	Solute carrier family 52, riboflavin transporter, member 2	4.64226
MELTF	P08582	Melanotransferrin	4.6293
YARS	P54577	Tyrosine--tRNA ligase, cytoplasmic	4.62657
MGAT4B	Q9UQ53	Alpha-1,3-mannosyl-glycoprotein 4-beta-N-acetylglucosaminyltransferase B	4.6199
CNNM1	Q9NRU3	Metal transporter CNNM1	4.61603
STUB1	Q9UNE7	E3 ubiquitin-protein ligase CHIP	4.61073
ABCC1	P33527	Multidrug resistance-associated protein 1	4.60678
PPA2	Q9H2U2	Inorganic pyrophosphatase 2, mitochondrial	4.60004
PPP6R3	Q5H9R7	Serine/threonine-protein phosphatase 6 regulatory subunit 3	4.59759
DNAJB1	Q6FI51	DNAJB1 protein	4.59049
COMMD4	Q9H0A8	COMM domain-containing protein 4	4.58007
SMAD2	Q53XR6	Mothers against decapentaplegic homolog	4.57257
HLA-B	A0A140HMA0	MHC class I antigen	4.57067
NRAS	Q5U091	Neuroblastoma RAS viral (V-ras) oncogene homolog	4.56246
OSMR	Q99650	Oncostatin-M-specific receptor subunit beta	4.53649
PKN2	Q16513	Serine/threonine-protein kinase N2	4.53215
PSMA6	P60900	Proteasome subunit alpha type-6	4.52143
HEL-S-66p	V9HWB5	Epididymis secretory sperm binding protein Li 66p	4.51934
GIPC3	Q8TF64	PDZ domain-containing protein GIPC3	4.5083
SPINT1	O43278	Kunitz-type protease inhibitor 1	4.47059
MARCKS	Q6NVI1	MARCKS protein (Fragment)	4.46344
ORAI1	Q96D31	Calcium release-activated calcium channel protein 1	4.45669
PTGES3	Q15185	Prostaglandin E synthase 3	4.45573
CHST14	Q8NCH0	Carbohydrate sulfotransferase 14	4.45218
HLA-A	R4I4B6	MHC class I antigen (Fragment)	4.45005
LTA4H	P09960	Leukotriene A-4 hydrolase	4.4494
GNAS	Q5JWF2	Guanine nucleotide-binding protein G(s) subunit alpha isoforms XLas	4.44816
CD63	W6A4U0	Tetraspanin (Fragment)	4.44561
GYS1	P13807	Glycogen [starch] synthase, muscle	4.43833
S100A8	P05109	Protein S100-A8	4.42889
AP3M1	Q9Y2T2	AP-3 complex subunit mu-1	4.41758
NOL3	Q5TZN6	Nucleolar protein 3 (Apoptosis repressor with CARD domain)	4.41665
SLC7A11	Q9UPY5	Cystine/glutamate transporter	4.40338
FHL2	Q6I9R8	FHL2 protein	4.40195
HEL-S-71	V9HW41	Epididymis secretory protein Li 71	4.38493
ATP1A3	Q53ES0	Sodium/potassium-transporting ATPase subunit alpha (Fragment)	4.36919
VBP1	Q6FH24	Prefoldin subunit 3	4.36762
FARP1	Q9Y4F1	FERM, RhoGEF and pleckstrin domain-containing protein 1	4.35864
MTHFD1	P11586	C-1-tetrahydrofolate synthase, cytoplasmic	4.35039
RCC1	Q5T081	CHC1 protein	4.34959
PAM	P19021	Peptidyl-glycine alpha-amidating monooxygenase	4.34906
NUMB	P49757	Protein numb homolog	4.34548
ATP1B3	P54709	Sodium/potassium-transporting ATPase subunit beta-3	4.34396
LLGL1	Q15334	Lethal(2) giant larvae protein homolog 1	4.34106
NAP1L1	P55209	Nucleosome assembly protein 1-like 1	4.33656
ATRN	O75882	Attractin	4.32918
CUL3	Q53S54	Putative uncharacterized protein CUL3 (Fragment)	4.32503
KRAS	A0A024RAV5	V-Ki-ras2 Kirsten rat sarcoma viral oncogene homolog, isoform CRA_b	4.32461
YES1	P07947	Tyrosine-protein kinase Yes	4.32127
PFDN2	Q9UHV9	Prefoldin subunit 2	4.31737
LC27	Q9NY06	Integral membrane transporter protein	4.30952
PRSS56	R4GMZ0	Serine protease 56	4.30712
FAM65A	Q6ZS17	Protein FAM65A	4.30513
PFAS	O15067	Phosphoribosylformylglycinamidine synthase	4.29699
EIF2S1	Q53XC0	Eukaryotic translation initiation factor 2, subunit 1 alpha, 35kDa, isoform CRA_a	4.27828
HLA-C	A0A0S4T3F5	MHC class I antigen	4.27263
STXBP6	Q8NFX7	Syntaxin-binding protein 6	4.26498
OCLN	Q16625	Occludin	4.26261
SPAG9	Q5JB53	Proliferation-inducing gene 6 (Fragment)	4.26157
ATP11C	Q8NB49	Phospholipid-transporting ATPase IG	4.2593
TBCB	Q99426	Tubulin-folding cofactor B	4.25081
PGD	P52209	6-phosphogluconate dehydrogenase, decarboxylating	4.24988
RALB	P11234	Ras-related protein Ral-B	4.24388
LIMS1	P48059	LIM and senescent cell antigen-like-containing domain protein 1	4.24175
FSTL3	O95633	Follistatin-related protein 3	4.23878
TBC1D4	O60343	TBC1 domain family member 4	4.22593
PAPOLA	P51003	Poly(A) polymerase alpha	4.22306
PLD3	Q8IV08	Phospholipase D3	4.2204
STMN1	Q96CE4	Stathmin	4.21724
SPAST	Q9UBP0	Spastin	4.21652
AMIGO1	Q86WK6	Amphoterin-induced protein 1	4.21363
APOBEC3B	W0HJ78	Apolipoprotein B mRNA editing enzyme catalytic polypeptide-like 3B	4.20912
NLRP2	Q9NX02	NACHT, LRR and PYD domains-containing protein 2	4.19974
TOP1	P11387	DNA topoisomerase 1	4.19484
MYO1F	Q92827	Myosin-ID (Fragment)	4.18755
FARSB	Q9NSD9	Phenylalanine--tRNA ligase beta subunit	4.18483
GAPD	Q5ZEY3	Glyceraldehyde-3-phosphate dehydrogenase (Fragment)	4.18267
CORO1A	Q59G88	Coronin (Fragment)	4.17813
PIK3C3	Q8NEB9	Phosphatidylinositol 3-kinase catalytic subunit type 3	4.17763
OXSR1	O95747	Serine/threonine-protein kinase OSR1	4.17509
PLD1	Q59EA4	Phospholipase D1 variant (Fragment)	4.16767
COL7A1	Q02388	Collagen alpha-1(VII) chain	4.16691
DNASE1L1	Q5TZW2	Deoxyribonuclease	4.16562
GNA13	Q14344	Guanine nucleotide-binding protein subunit alpha-13	4.16344
PPP2R2A	Q56VW8	Serine/threonine-protein phosphatase 2A 55 kDa regulatory subunit B	4.16339
SNX21	Q969T3	Sorting nexin-21	4.15882
KIRREL	Q96J84	Kin of IRRE-like protein 1	4.15525
CDC42BPA	Q8IWQ7	CDC42-binding protein kinase beta	4.14904
SHOC2	X6RI37	Leucine-rich repeat protein SHOC-2 (Fragment)	4.14825
SAE1	Q9UBE0	SUMO-activating enzyme subunit 1	4.14427
KRT4	P19013	Keratin, type II cytoskeletal 4	4.14359
HEL-S-133P	V9HWB9	L-lactate dehydrogenase	4.13774
POLR3C	Q9BUI4	DNA-directed RNA polymerase III subunit RPC3	4.13729
GLG1	Q92896	Golgi apparatus protein 1	4.13665
TNPO2	Q05D48	TNPO2 protein (Fragment)	4.12904
GNG4	P50150	Guanine nucleotide-binding protein G(I)/G(S)/G(O) subunit gamma-4	4.11774
MYOF	Q9NZM1	Myoferlin	4.11495
TIPRL	O75663	TIP41-like protein	4.11343
HLA-A	A0A090KKC3	HLA class I antigen (Fragment)	4.10959
EIF2B1	Q14232	Translation initiation factor eIF-2B subunit alpha	4.10219
HLA-A	I6RGV3	MHC class I antigen (Fragment)	4.09971
LEPROT	O15243	Leptin receptor gene-related protein	4.08891
FDPS	P14324	Farnesyl pyrophosphate synthase	4.08371
C16orf62	Q7Z3J2	UPF0505 protein C16orf62	4.08142
LRBA	Q59HC1	Beige-like protein variant (Fragment)	4.07933
PTPRG	P23470	Receptor-type tyrosine-protein phosphatase gamma	4.07753
INPP5A	Q8N6C1	CTCL tumor antigen HD-CL-02	4.07396
SLC4A7	Q9Y6M7	Sodium bicarbonate cotransporter 3	4.06982
CLIC4	Q9Y696	Chloride intracellular channel protein 4	4.06688
PFKP	Q01813	ATP-dependent 6-phosphofructokinase, platelet type	4.06023
LANCL2	Q9NS86	LanC-like protein 2	4.03444
TNFRSF10A	O00220	Tumor necrosis factor receptor superfamily member 10A	4.0191
EIF3S3	Q6IB98	Eukaryotic translation initiation factor 3 subunit H	4.01465
SYNGR3	O43761	Synaptogyrin-3	4.00765
UNC45A	Q9H3U1	Protein unc-45 homolog A	4.0036
XPO6	Q96QU8	Exportin-6	3.99509
GSTP1	C7DJS2	Glutathione S-transferase pi (Fragment)	3.99494
ABRACL	Q9P1F3	Costars family protein ABRACL	3.99097
HRAS	X5D945	Harvey rat sarcoma viral oncoprotein isoform A (Fragment)	3.98973
COL26A1	Q96A83	Collagen alpha-1(XXVI) chain	3.98525
PSMB1	Q53FT8	Proteasome subunit beta type (Fragment)	3.97531
CTNND1	Q96FS1	CTNND1 protein (Fragment)	3.97352
DCUN1D3	Q8IWE4	DCN1-like protein 3	3.96862
PRSS21	Q9Y6M0	Testisin	3.96571
AP3S1	Q92572	AP-3 complex subunit sigma-1	3.95468
VAMP7	P51809	Vesicle-associated membrane protein 7	3.95081
SH3BP4	Q9P0V3	SH3 domain-binding protein 4	3.94495
ROR2	Q01974	Tyrosine-protein kinase transmembrane receptor ROR2	3.9242
HS6ST2	Q96MM7	Heparan-sulfate 6-O-sulfotransferase 2	3.92156
XPO7	Q9UIA9	Exportin-7	3.91992
PFDN6	Q5STK2	Prefoldin subunit 6, isoform CRA_b	3.9132
MGRN1	O60291	E3 ubiquitin-protein ligase MGRN1	3.90167
EEF1G	Q53YD7	EEF1G protein	3.89564
HEG1	Q9ULI3	Protein HEG homolog 1	3.89293
FKBP4	Q02790	Peptidyl-prolyl cis-trans isomerase FKBP4	3.8881
RANBP1	P43487	Ran-specific GTPase-activating protein	3.88435
RDX	P35241	Radixin	3.88389
HLA-C	A0A0S4T1M1	MHC class I antigen	3.87585
TRIP10	W4VSQ9	Cdc42-interacting protein 4	3.87215
EFEMP1	Q59G97	EGF-containing fibulin-like extracellular matrix protein 1 isoform b variant (Fragment)	3.86363
PDGFRL	Q15198	Platelet-derived growth factor receptor-like protein	3.85515
WDR11	Q9BZH6	WD repeat-containing protein 11	3.85242
PPP3CA	Q08209	Serine/threonine-protein phosphatase 2B catalytic subunit alpha isoform	3.84753
PRPSAP1	Q14558	Phosphoribosyl pyrophosphate synthase-associated protein 1	3.84683
PYGB	Q59GM9	Alpha-1,4 glucan phosphorylase (Fragment)	3.83576
CHMP6	Q96FZ7	Charged multivesicular body protein 6	3.82289
HLA-A	Q95J07	MHC Class I Antigen	3.79809
PDCD4	Q53EL6	Programmed cell death protein 4	3.79752
PTK7	Q13308	Inactive tyrosine-protein kinase 7	3.79024
GNAI1	P63096	Guanine nucleotide-binding protein G(i) subunit alpha-1	3.78528
FAM168B	A1KXE4	Myelin-associated neurite-outgrowth inhibitor	3.77805
CPM	P14384	Carboxypeptidase M	3.77558
IQGAP1	P46940	Ras GTPase-activating-like protein IQGAP1	3.77515
SLC7A1	P30825	High affinity cationic amino acid transporter 1	3.77467
EIF3B	P55884	Eukaryotic translation initiation factor 3 subunit B	3.77144
NTMT1	Q9BV86	N-terminal Xaa-Pro-Lys N-methyltransferase 1	3.76777
BTN2A1	Q7KYR7	Butyrophilin subfamily 2 member A1	3.75
CTHRC1	Q96CG8	Collagen triple helix repeat-containing protein 1	3.74326
OLA1	Q9NTK5	Obg-like ATPase 1	3.73045
CAD	Q53SY7	Putative uncharacterized protein CAD (Fragment)	3.72156
RTKN	Q9BST9	Rhotekin	3.7146
MFSD12	Q6NUT3	Major facilitator superfamily domain-containing protein 12	3.71035
ABCE1	P61221	ATP-binding cassette sub-family E member 1	3.70749
SLC26A11	Q86WA9	Sodium-independent sulfate anion transporter	3.70674
SLC11A2	P49281	Natural resistance-associated macrophage protein 2	3.69962
ZYX	Q9BUS0	ZYX protein (Fragment)	3.69549
RAP1GDS1	P52306	Rap1 GTPase-GDP dissociation stimulator 1	3.68232
BAF53A	Q6FI97	BAF53A protein	3.68127
ICAM1	P05362	Intercellular adhesion molecule 1	3.67484
VPS33B	Q9H267	Vacuolar protein sorting-associated protein 33B	3.67397
HAT1	O14929	Histone acetyltransferase type B catalytic subunit	3.67028
RRAS2	P62070	Ras-related protein R-Ras2	3.66455
CSTF3	Q12996	Cleavage stimulation factor subunit 3	3.66315
LTBP4	Q8N2S1	Latent-transforming growth factor beta-binding protein 4	3.66293
SH3BGRL3	Q9H299	SH3 domain-binding glutamic acid-rich-like protein 3	3.65683
CDC23	Q9UJX2	Cell division cycle protein 23 homolog	3.65583
MLLT4	Q5TIG5	Afadin	3.65408
DHTKD1	Q96HY7	Probable 2-oxoglutarate dehydrogenase E1 component DHKTD1, mitochondrial	3.65361
SUI1	Q6IAV3	Eukaryotic translation initiation factor 1, isoform CRA_a	3.64969
RALY	Q9UKM9	RNA-binding protein Raly	3.6463
UXS1	Q8NBZ7	UDP-glucuronic acid decarboxylase 1	3.64508
TNFRSF10B	Q6FH58	TNFRSF10B protein	3.63886
PSMA5	Q5U0A0	Proteasome subunit alpha type	3.6384
YWHAH	Q04917	14-3-3 protein eta	3.63626
CDC37	Q16543	Hsp90 co-chaperone Cdc37	3.63101
OSTF1	Q92882	Osteoclast-stimulating factor 1	3.63019
FLNC	Q14315	Filamin-C	3.61605
AP2A2	O94973	AP-2 complex subunit alpha-2	3.60855
EML4	Q9HC35	Echinoderm microtubule-associated protein-like 4	3.60667
GNB2	Q6FHM2	GNB2 protein	3.59697
LRRC8A	Q8IWT6	Volume-regulated anion channel subunit LRRC8A	3.59315
LSM1	O15116	U6 snRNA-associated Sm-like protein LSm1	3.58319
CAPZA2	Q53GE2	Capping protein (Actin filament) muscle Z-line, alpha 2 variant (Fragment)	3.58043
FARSA	Q9Y285	Phenylalanine--tRNA ligase alpha subunit	3.579
PGM1	P36871	Phosphoglucomutase-1	3.57705
KIAA1429	Q69YN4	Protein virilizer homolog	3.57669
PALLD	Q8WX93	Palladin	3.56372
ABCA3	Q99758	ATP-binding cassette sub-family A member 3	3.55735
CNNM4	Q6P4Q7	Metal transporter CNNM4	3.5405
TAGLN2	P37802	Transgelin-2	3.53353
GTPBP10	A4D1E9	GTP-binding protein 10	3.52889
HEL-S-283	V9HWJ8	Epididymis secretory protein Li 283	3.51773
PSMD13	Q9UNM6	26S proteasome non-ATPase regulatory subunit 13	3.51052
NRD1	Q96L67	Nardilysin	3.48642
PXN	P49023	Paxillin	3.48519
HEL-S-69p	V9HWF5	Peptidyl-prolyl cis-trans isomerase	3.45581
TYK2	P29597	Non-receptor tyrosine-protein kinase TYK2	3.4556
LMNA	P02545	Prelamin-A/C	3.44883
FAM49B	Q9NUQ9	Protein FAM49B	3.44669
JUP	P14923	Junction plakoglobin	3.43776
NOTCH3	Q9UM47	Neurogenic locus notch homolog protein 3	3.43204
ETNK1	Q9HBU6	Ethanolamine kinase 1	3.43049
PCNX3	Q9H6A9	Pecanex-like protein 3	3.42886
TUBGCP3	Q96CW5	Gamma-tubulin complex component 3	3.42867
BIRC6	Q9NR09	Baculoviral IAP repeat-containing protein 6	3.42035
GNG12	Q9UBI6	Guanine nucleotide-binding protein G(I)/G(S)/G(O) subunit gamma-12	3.41869
TMEM30A	Q9NV96	Cell cycle control protein 50A	3.4121
RRAS	P10301	Ras-related protein R-Ras	3.40849
TOMM5	Q8N4H5	Mitochondrial import receptor subunit TOM5 homolog	3.40349
TARS	Q5M7Z9	TARS protein (Fragment)	3.40133
NCSTN	Q92542	Nicastrin	3.39675
SPAG1	Q07617	Sperm-associated antigen 1	3.39285
TM7SF3	Q9NS93	Transmembrane 7 superfamily member 3	3.3793
EFNA5	P52803	Ephrin-A5	3.37923
NPTX1	Q15818	Neuronal pentraxin-1	3.37615
LTN1	S4R3T2	E3 ubiquitin-protein ligase listerin (Fragment)	3.37026
FAM20B	O75063	Glycosaminoglycan xylosylkinase	3.36837
ROCK2	O75116	Rho-associated protein kinase 2	3.36576
STK24	Q9Y6E0	Serine/threonine-protein kinase 24	3.35437
AP3D1	Q6PK82	AP3D1 protein (Fragment)	3.35333
DYNLT1	Q5VTU3	Dynein light chain Tctex-type 1	3.34569
MAGED2	Q9UNF1	Melanoma-associated antigen D2	3.34418
IPO4	Q8TEX9	Importin-4	3.34311
PRNP	Q86XR1	Major prion protein (Fragment)	3.34129
AKR1B1	P15121	Aldose reductase	3.32498
KIDINS220	Q9ULH0	Kinase D-interacting substrate of 220 kDa	3.32292
TANC1	Q9C0D5	Protein TANC1	3.31463
BMPER	Q8N8U9	BMP-binding endothelial regulator protein	3.31398
LDHB	Q5U077	L-lactate dehydrogenase	3.3074
ANAPC1	Q9H1A4	Anaphase-promoting complex subunit 1	3.30467
LAMA3	Q16787	Laminin subunit alpha-3	3.28975
CACYBP	Q9HB71	Calcyclin-binding protein	3.28952
AGFG1	P52594	Arf-GAP domain and FG repeat-containing protein 1	3.28676
VASP	P50552	Vasodilator-stimulated phosphoprotein	3.28315
KHNYN	O15037	Protein KHNYN	3.28013
GNA11	Q59FM5	Guanine nucleotide-binding protein G, alpha subunit variant (Fragment)	3.26388
PIP5K1A	Q99755	Phosphatidylinositol 4-phosphate 5-kinase type-1 alpha	3.26191
GOLGB1	Q14789	Golgin subfamily B member 1	3.26085
AP3B1	O00203	AP-3 complex subunit beta-1	3.25989
AP2B1	P63010	AP-2 complex subunit beta	3.2528
CFL2	Q9Y281	Cofilin-2	3.25267
IGFBP2	P18065	Insulin-like growth factor-binding protein 2	3.25054
HLA-B	G9I2K8	MHC Class I antigen (Fragment)	3.24916
TBCA	Q6FGD7	TBCA protein	3.24396
XPR1	Q9UBH6	Xenotropic and polytropic retrovirus receptor 1	3.2405
MARK2	Q7KZI7	Serine/threonine-protein kinase MARK2	3.23197
USP24	Q9UPU5	Ubiquitin carboxyl-terminal hydrolase 24	3.23017
GCLM	P48507	Glutamate--cysteine ligase regulatory subunit	3.22648
PACSIN3	Q9UKS6	Protein kinase C and casein kinase substrate in neurons protein 3	3.2233
MAP2K2	P36507	Dual specificity mitogen-activated protein kinase kinase 2	3.22048
CPNE2	Q96FN4	Copine-2	3.21957
2018-09-11	Q9NVA2	Septin-11	3.213
HEL-S-94n	V9HW72	Epididymis secretory sperm binding protein Li 94n	3.21082
SEC23IP	Q9Y6Y8	SEC23-interacting protein	3.20531
LRRC47	Q8N1G4	Leucine-rich repeat-containing protein 47	3.1944
AXL	P30530	Tyrosine-protein kinase receptor UFO	3.17962
MAN1B1	Q9UKM7	Endoplasmic reticulum mannosyl-oligosaccharide 1,2-alpha-mannosidase	3.16939
MARVELD1	Q9BSK0	MARVEL domain-containing protein 1	3.16385
ADAM15	Q59GF2	ADAM15 isoform 6a variant (Fragment)	3.15494
GNAI3	P08754	Guanine nucleotide-binding protein G(k) subunit alpha	3.15327
CDC42	P60953	Cell division control protein 42 homolog	3.15161
DIP2A	Q14689	Disco-interacting protein 2 homolog A	3.13455
NPTN	Q9Y639	Neuroplastin	3.12846
WARS	P23381	Tryptophan--tRNA ligase, cytoplasmic	3.12211
EIF3S2	Q5U0F4	Eukaryotic translation initiation factor 3 subunit I	3.12166
HPR	P00739	Haptoglobin-related protein	3.12161
ACP2	P11117	Lysosomal acid phosphatase	3.11798
NOTCH2	Q04721	Neurogenic locus notch homolog protein 2	3.11708
RAB8B	Q92930	Ras-related protein Rab-8B	3.11689
SPPL2B	Q8TCT7	Signal peptide peptidase-like 2B	3.11621
C4BPA	P04003	C4b-binding protein alpha chain	3.11536
TM4SF1	Q8NE91	TM4SF1 protein	3.10417
ABCF1	Q8NE71	ATP-binding cassette sub-family F member 1	3.10177
SLC12A2	Q53ZR1	Bumetanide-sensitive Na-K-Cl cotransporter	3.09227
HEL-S-87p	V9HWN7	Fructose-bisphosphate aldolase	3.08977
ATP7B	Q17RT3	ATP7B protein	3.08188
IL6ST	Q17RA0	Interleukin 6 signal transducer (Gp130, oncostatin M receptor)	3.081
PDLIM5	Q96HC4	PDZ and LIM domain protein 5	3.07936
LNPEP	Q9UIQ6	Leucyl-cystinyl aminopeptidase	3.07729
RFFL	Q8WZ73	E3 ubiquitin-protein ligase rififylin	3.07342
PYCRL	Q53H96	Pyrroline-5-carboxylate reductase 3	3.06938
HEL70	V9HWC0	Epididymis luminal protein 70	3.06484
RHOA	P61586	Transforming protein RhoA	3.06395
SLC12A7	Q9Y666	Solute carrier family 12 member 7	3.05921
ACTR10	V9GYX7	Actin-related protein 10 (Fragment)	3.05912
PRPSAP2	O60256	Phosphoribosyl pyrophosphate synthase-associated protein 2	3.05883
IARS	Q59G75	Isoleucyl-tRNA synthetase, cytoplasmic variant (Fragment)	3.05337
GLIPR2	Q9H4G4	Golgi-associated plant pathogenesis-related protein 1	3.05196
RBMXL1	Q96E39	RNA binding motif protein, X-linked-like-1	3.05077
ATP6V1C1	P21283	V-type proton ATPase subunit C 1	3.04882
VPS35	Q96QK1	Vacuolar protein sorting-associated protein 35	3.04809
ZC3HAV1L	Q96H79	Zinc finger CCCH-type antiviral protein 1-like	3.04512
MARCKSL1	P49006	MARCKS-related protein	3.04253
ITGB1	P05556	Integrin beta-1	3.0373
STXBP2	Q53GF4	Syntaxin binding protein 2 variant (Fragment)	3.0346
STEAP1	Q9UHE8	Metalloreductase STEAP1	3.03244
RSL1D1	Q32Q62	RSL1D1 protein (Fragment)	3.02906
ARPC5	O15511	Actin-related protein 2/3 complex subunit 5	3.02852
CMPK1	Q5T0D2	UMP-CMP kinase	3.01783
USP14	P54578	Ubiquitin carboxyl-terminal hydrolase 14	3.01724
DUSP23	Q9BVJ7	Dual specificity protein phosphatase 23	3.0073
AP2A1	O95782	AP-2 complex subunit alpha-1	3.00274
ARPC1B	O15143	Actin-related protein 2/3 complex subunit 1B	2.99789
RPS10	P46783	40S ribosomal protein S10	2.99684
SLC9A1	P19634	Sodium/hydrogen exchanger 1	2.99482
MTUS2	Q5JR59	Microtubule-associated tumor suppressor candidate 2	2.99429
ATXN10	Q9UBB4	Ataxin-10	2.99376
GALC	P54803	Galactocerebrosidase	2.99166
NUDC	Q9Y266	Nuclear migration protein nudC	2.98958
OSBPL8	Q9BZF1	Oxysterol-binding protein-related protein 8	2.98737
ZFAND2B	Q8WV99	AN1-type zinc finger protein 2B	2.98254
PHACTR4	Q8IZ21	Phosphatase and actin regulator 4	2.9814
2018-09-07	Q8TC62	Septin 7	2.98055
STEAP3	Q658P3	Metalloreductase STEAP3	2.97436
ATP6V1H	Q9UI12	V-type proton ATPase subunit H	2.97307
DBI	P07108	Acyl-CoA-binding protein	2.97055
IPO7	O95373	Importin-7	2.96192
PRPS1	Q53FW2	Phosphoribosyl pyrophosphate synthetase 1 variant (Fragment)	2.95561
COPS6	Q7L5N1	COP9 signalosome complex subunit 6	2.95487
FZD6	O60353	Frizzled-6	2.95144
CLTC	Q00610	Clathrin heavy chain 1	2.95094
IGF2BP1	Q9NZI8	Insulin-like growth factor 2 mRNA-binding protein 1	2.94945
TERF2	U3KQ35	Telomeric repeat-binding factor 2 (Fragment)	2.94048
EIF5B	Q8N5A0	Eukaryotic translation initiation factor 5B	2.93762
GLT8D1	Q7Z4D0	MSTP139	2.93666
TXNRD1	Q16881	Thioredoxin reductase 1, cytoplasmic	2.93557
SLC30A1	Q9Y6M5	Zinc transporter 1	2.93272
MYO10	Q9HD67	Unconventional myosin-X	2.93155
CUX1	Q13948	Protein CASP	2.93135
N/A	B3KW93	Sodium/potassium-transporting ATPase subunit alpha	2.93134
B4GALT4	O60513	Beta-1,4-galactosyltransferase 4	2.92195
RHOC	Q5JR08	Rho-related GTP-binding protein RhoC (Fragment)	2.92035
DNPEP	Q9ULA0	Aspartyl aminopeptidase	2.91663
RAB13	Q504R6	RAB13 protein (Fragment)	2.91354
CUL1	Q13616	Cullin-1	2.91161
HEL60	V9HWB7	Aconitate hydratase	2.90819
RFC1	P35251	Replication factor C subunit 1	2.89851
FAM213B	Q8TBF2	Prostamide/prostaglandin F synthase	2.89668
HEL-S-70	V9HW80	Epididymis luminal protein 220	2.89586
LTBP1	Q14766	Latent-transforming growth factor beta-binding protein 1	2.89427
POLR2H	P52434	DNA-directed RNA polymerases I, II, and III subunit RPABC3	2.89377
CTNNB1	P35222	Catenin beta-1	2.88962
DNAJC5	Q9H3Z4	DnaJ homolog subfamily C member 5	2.8834
FBXL20	Q96IG2	F-box/LRR-repeat protein 20	2.87441
MRPL24	Q96A35	39S ribosomal protein L24, mitochondrial	2.87023
PI4K2A	Q9BTU6	Phosphatidylinositol 4-kinase type 2-alpha	2.86857
EMP3	Q6IBD3	Epithelial membrane protein 3	2.86585
ROBO1	Q9Y6N7	Roundabout homolog 1	2.86564
EPB41L5	Q9HCM4	Band 4.1-like protein 5	2.86099
RIN1	Q13671	Ras and Rab interactor 1	2.85287
ARPC4	P59998	Actin-related protein 2/3 complex subunit 4	2.85239
PMEPA1	Q969W9	Protein TMEPAI	2.84742
ITM2B	Q9Y287	Integral membrane protein 2B	2.83004
EIF3K	Q9UBQ5	Eukaryotic translation initiation factor 3 subunit K	2.82256
USO1	O60763	General vesicular transport factor p115	2.81653
GNAQ	P50148	Guanine nucleotide-binding protein G(q) subunit alpha	2.81548
SDC4	P31431	Syndecan-4	2.80904
EIF3F	O00303	Eukaryotic translation initiation factor 3 subunit F	2.80618
UTP15	Q8TED0	U3 small nucleolar RNA-associated protein 15 homolog	2.80054
STARD9	Q9P2P6	StAR-related lipid transfer protein 9	2.79727
LAMP2	P13473	Lysosome-associated membrane glycoprotein 2	2.789
CAST	A0A0C4DGB5	Calpastatin	2.78777
VPS26A	O75436	Vacuolar protein sorting-associated protein 26A	2.78637
CBR1	P16152	Carbonyl reductase [NADPH] 1	2.7833
CLUH	O75153	Clustered mitochondria protein homolog	2.76364
COPS8	Q99627	COP9 signalosome complex subunit 8	2.76003
PURB	Q96QR8	Transcriptional activator protein Pur-beta	2.75782
EIF3G	Q6IAM0	Eukaryotic translation initiation factor 3 subunit G	2.74911
FLOT1	Q5ST80	FLOT1 protein	2.7474
SCAMP4	Q969E2	Secretory carrier-associated membrane protein 4	2.74474
ETF1	P62495	Eukaryotic peptide chain release factor subunit 1	2.74258
CD44	P16070	CD44 antigen	2.73888
SLC38A1	Q9H2H9	Sodium-coupled neutral amino acid transporter 1	2.73872
SLC17A5	Q9NRA2	Sialin	2.72886
DIS3	Q9Y2L1	Exosome complex exonuclease RRP44	2.72809
2018-09-02	Q15019	Septin-2	2.72549
PRIC295	E1NZA1	Peroxisome proliferator activated receptor interacting complex protein	2.72365
DNAJB4	Q9UDY4	DnaJ homolog subfamily B member 4	2.71542
KIF23	Q02241	Kinesin-like protein KIF23	2.71437
FLII	Q13045	Protein flightless-1 homolog	2.7011
CTNNA1	P35221	Catenin alpha-1	2.69601
CRKL	P46109	Crk-like protein	2.68394
HLA-C	S5DI43	MHC class I antigen (Fragment)	2.67728
FIBP	Q53F51	FGF intracellular binding protein isoform b variant (Fragment)	2.67352
TIMP1	Q6FGX5	TIMP metallopeptidase inhibitor 1, isoform CRA_a	2.67069
EPN1	Q9Y6I3	Epsin-1	2.66882
UBE2E3	R4GND1	Ubiquitin-conjugating enzyme E2 E3	2.65796
N/A	Q5U0C3	RAP1A, member of RAS oncogene family	2.65792
PICALM	H0YEY8	Phosphatidylinositol-binding clathrin assembly protein (Fragment)	2.65591
LIG1	Q59HG7	DNA ligase (Fragment)	2.65026
HEL-S-61	V9HW29	Kinesin-like protein	2.64925
GNB1	P62873	Guanine nucleotide-binding protein G(I)/G(S)/G(T) subunit beta-1	2.64567
EIF4E	X5D7E3	Eukaryotic translation initiation factor 4E isoform A (Fragment)	2.64384
PPFIBP1	Q86W92	Liprin-beta-1	2.64068
DSG2	Q14126	Desmoglein-2	2.63787
EIF2S2	Q96I16	EIF2S2 protein	2.63379
CUL4A	Q13619	Cullin-4A	2.62025
COMMD1	Q8N668	COMM domain-containing protein 1	2.61455
DDX6	P26196	Probable ATP-dependent RNA helicase DDX6	2.6112
PTPRF	P10586	Receptor-type tyrosine-protein phosphatase F	2.60761
LGALS1	P09382	Galectin-1	2.60728
SPG21	Q9NZD8	Maspardin	2.60672
CELSR1	Q9NYQ6	Cadherin EGF LAG seven-pass G-type receptor 1	2.60002
HEL-S-52	V9HWG7	Epididymis secretory protein Li 52	2.59961
FLOT2	Q14254	Flotillin-2	2.59907
DNM1	Q05193	Dynamin-1	2.59862
PPP5C	Q9BPW0	Serine/threonine-protein phosphatase (Fragment)	2.58864
SEC16A	O15027	Protein transport protein Sec16A	2.58577
DHX36	Q9H2U1	ATP-dependent RNA helicase DHX36	2.57977
ATP6V1B2	P21281	V-type proton ATPase subunit B, brain isoform	2.57934
PLS3	Q53GY0	Plastin 3 variant (Fragment)	2.5766
K-ras	Q92668	K-ras protein (Fragment)	2.5706
TXN	P10599	Thioredoxin	2.56699
PPCS	Q9HAB8	Phosphopantothenate--cysteine ligase	2.55834
XAB2	Q9HCS7	Pre-mRNA-splicing factor SYF1	2.55765
XPO5	Q9HAV4	Exportin-5	2.55077
HSPBP1	Q9NZL4	Hsp70-binding protein 1	2.5469
RFWD2	X5DNY7	Ring finger and WD repeat domain 2 isoform D (Fragment)	2.5462
EIF5A	P63241	Eukaryotic translation initiation factor 5A-1	2.53311
PIP4K2C	Q8TBX8	Phosphatidylinositol 5-phosphate 4-kinase type-2 gamma	2.53145
RARS	P54136	Arginine--tRNA ligase, cytoplasmic	2.53068
MIPEP	Q99797	Mitochondrial intermediate peptidase	2.52632
RPSA	P08865	40S ribosomal protein SA	2.51691
NUDT16L1	W4VSQ8	Nudix (Nucleoside diphosphate linked moiety X)-type motif 16-like 1, isoform CRA_b	2.51519
NAA15	Q9BXJ9	N-alpha-acetyltransferase 15, NatA auxiliary subunit	2.51476
ANKFY1	Q9P2R3	Rabankyrin-5	2.51015
TRAPPC3	O43617	Trafficking protein particle complex subunit 3	2.50544
SIDT2	Q8NBJ9	SID1 transmembrane family member 2	2.50427
ACACA	Q13085	Acetyl-CoA carboxylase 1	2.50361
FLJ00080	Q6ZWP8	Inactive rhomboid protein (Fragment)	2.49706
AIDA	Q96BJ3	Axin interactor, dorsalization-associated protein	2.49085
PSMC1	Q53XL8	Proteasome (Prosome, macropain) 26S subunit, ATPase, 1	2.48088
RAB7L1	Q6FGU7	RAB7, member RAS oncogene family-like 1 (Fragment)	2.4759
AIP	O00170	AH receptor-interacting protein	2.47369
CEP55	Q53EZ4	Centrosomal protein of 55 kDa	2.47335
GLOD4	Q9Y3E8	CGI-150 protein	2.47206
LEO1	Q8WVC0	RNA polymerase-associated protein LEO1	2.46977
YAP1	P46937	Transcriptional coactivator YAP1	2.46528
TRAPPC1	Q9Y5R8	Trafficking protein particle complex subunit 1	2.46144
GSTM5	Q5T8R2	Glutathione S-transferase	2.46114
COPB1	P53618	Coatomer subunit beta	2.4568
CC2D1B	Q5T0F9	Coiled-coil and C2 domain-containing protein 1B	2.44832
ARL15	Q9NXU5	ADP-ribosylation factor-like protein 15	2.44701
PODXL	Q96N83	Podocalyxin	2.44381
RPA1	P27694	Replication protein A 70 kDa DNA-binding subunit	2.44216
RAP1B	P61224	Ras-related protein Rap-1b	2.442
EEF1E1	O43324	Eukaryotic translation elongation factor 1 epsilon-1	2.44116
SMC3	Q9UQE7	Structural maintenance of chromosomes protein 3	2.43868
STXBP1	Q68CM6	STXBP1 protein	2.43421
HEL-S-70p	V9HWH7	Epididymis secretory sperm binding protein Li 70p	2.43322
HEL-S-95n	V9HW89	Epididymis secretory sperm binding protein Li 95n	2.42692
PRDX1	Q06830	Peroxiredoxin-1	2.4245
CASK	O14936	Peripheral plasma membrane protein CASK	2.42292
CUTA	O60888	Protein CutA	2.42003
SQSTM1	Q13501	Sequestosome-1	2.41893
MMS19	Q96T76	MMS19 nucleotide excision repair protein homolog	2.41288
PAK2	Q13177	Serine/threonine-protein kinase PAK 2	2.41256
SUPT5H	O00267	Transcription elongation factor SPT5	2.41241
EXOC2	Q96KP1	Exocyst complex component 2	2.40576
AGFG2	O95081	Arf-GAP domain and FG repeat-containing protein 2	2.40489
FHOD1	Q9Y613	FH1/FH2 domain-containing protein 1	2.40063
PIEZO1	Q92508	Piezo-type mechanosensitive ion channel component 1	2.39547
HSP90AB1	P08238	Heat shock protein HSP 90-beta	2.39346
ARHGEF2	V9GYM8	Rho guanine nucleotide exchange factor 2	2.39215
EXOC6B	Q9Y2D4	Exocyst complex component 6B	2.3907
COQ6	Q9Y2Z9	Ubiquinone biosynthesis monooxygenase COQ6, mitochondrial	2.39037
ATP9A	O75110	Probable phospholipid-transporting ATPase IIA	2.38473
TRAPPC4	Q9Y296	Trafficking protein particle complex subunit 4	2.3812
HEL-S-66	V9HW69	Epididymis secretory protein Li 66	2.38084
ANAPC4	Q9UJX5	Anaphase-promoting complex subunit 4	2.37932
TNPO3	Q9Y5L0	Transportin-3	2.3788
GNG5	P63218	Guanine nucleotide-binding protein G(I)/G(S)/G(O) subunit gamma-5	2.37781
GNB4	Q9HAV0	Guanine nucleotide-binding protein subunit beta-4	2.37673
XYLT2	Q9H1B5	Xylosyltransferase 2	2.36774
GTPBP4	Q9BZE4	Nucleolar GTP-binding protein 1	2.36616
KIAA1033	B7ZKT9	KIAA1033 protein	2.36592
EEF2	P13639	Elongation factor 2	2.36245
NAP1L4	Q99733	Nucleosome assembly protein 1-like 4	2.3618
CLDND1	Q9NY35	Claudin domain-containing protein 1	2.36062
RPLP0	Q53HW2	60S acidic ribosomal protein P0 (Fragment)	2.35921
MAP3K20	Q9NYL2	Mitogen-activated protein kinase kinase kinase 20	2.35305
GOT1	P17174	Aspartate aminotransferase, cytoplasmic	2.35023
MCM4	P33991	DNA replication licensing factor MCM4	2.3493
RPL10A	P62906	60S ribosomal protein L10a	2.34754
PAIP1	Q9H074	Polyadenylate-binding protein-interacting protein 1	2.34618
HEL-S-165mP	V9HWI0	Epididymis secretory protein Li 6	2.34268
ARHGEF1	Q92888	Rho guanine nucleotide exchange factor 1	2.33848
BASP1	P80723	Brain acid soluble protein 1	2.33665
PRSS3	A1A508	PRSS3 protein	2.32833
COPS5	Q92905	COP9 signalosome complex subunit 5	2.32785
ARHG	Q6ICQ8	ARHG protein (Fragment)	2.32783
PSMB7	Q99436	Proteasome subunit beta type-7	2.32367
HSPH1	Q92598	Heat shock protein 105 kDa	2.31973
ARF1	P84077	ADP-ribosylation factor 1	2.31924
CKAP5	Q8IYN5	CKAP5 protein	2.319
GPS1	Q13098	COP9 signalosome complex subunit 1	2.31496
ARMC8	Q8IUR7	Armadillo repeat-containing protein 8	2.31137
RAD23B	Q53F10	UV excision repair protein RAD23 homolog B variant (Fragment)	2.31111
IRF2BP1	Q8IU81	Interferon regulatory factor 2-binding protein 1	2.30393
ITFG1	Q8TB96	T-cell immunomodulatory protein	2.30131
PFDN5	Q99471	Prefoldin subunit 5	2.29673
SEMA4C	Q9C0C4	Semaphorin-4C	2.2931
CUL7	Q14999	Cullin-7	2.29139
MATN2	O00339	Matrilin-2	2.28865
IL27RA	Q6UWB1	Interleukin-27 receptor subunit alpha	2.28405
RHOB	P62745	Rho-related GTP-binding protein RhoB	2.26465
RPS2	P15880	40S ribosomal protein S2	2.26074
HGSNAT	Q68CP4	Heparan-alpha-glucosaminide N-acetyltransferase	2.2578
C5AR2	Q9P296	C5a anaphylatoxin chemotactic receptor 2	2.25743
VPS29	Q9UBQ0	Vacuolar protein sorting-associated protein 29	2.25698
SBDS	Q9Y3A5	Ribosome maturation protein SBDS	2.25515
TSPAN3	O60637	Tetraspanin-3	2.25096
RUVBL1	Q9Y265	RuvB-like 1	2.24535
DARS	P14868	Aspartate--tRNA ligase, cytoplasmic	2.24418
N/A	Q86TY5	Galectin	2.24179
TFRC	P02786	Transferrin receptor protein 1	2.24121
CSPG4	Q6UVK1	Chondroitin sulfate proteoglycan 4	2.23956
NCR3LG1	Q68D85	Natural cytotoxicity triggering receptor 3 ligand 1	2.23683
ECE1	P42892	Endothelin-converting enzyme 1	2.23329
ABCB6	Q9NP58	ATP-binding cassette sub-family B member 6, mitochondrial	2.23261
ITSN2	Q9NZM3	Intersectin-2	2.2299
SCAMP3	Q6FHJ5	SCAMP3 protein (Fragment)	2.22848
ERBIN	Q96RT1	Erbin	2.22036
N/A	B4DTA9	cDNA FLJ59753	2.21779
GMPS	P49915	GMP synthase [glutamine-hydrolyzing]	2.21098
CTGF	Q6FHL8	CTGF protein	2.20984
PPP2CA	P67775	Serine/threonine-protein phosphatase 2A catalytic subunit alpha isoform	2.20785
CCT4	P50991	T-complex protein 1 subunit delta	2.20626
CAPZB	B4DWA6	cDNA FLJ60094, highly similar to F-actin capping protein subunit beta	2.20403
RNPEP	Q9H4A4	Aminopeptidase B	2.19838
COPS3	Q9UNS2	COP9 signalosome complex subunit 3	2.19368
KIAA0319L	Q8IZA0	Dyslexia-associated protein KIAA0319-like protein	2.19337
CAMK2D	Q13557	Calcium/calmodulin-dependent protein kinase type II subunit delta	2.19152
EPHB2 variant protein	Q4LE53	EPHB2 variant protein (Fragment)	2.18787
EIF6	P56537	Eukaryotic translation initiation factor 6	2.18653
PLPP2	O43688	Phospholipid phosphatase 2	2.18366
RPF2	Q9H7B2	Ribosome production factor 2 homolog	2.18341
STK3	Q13188	Serine/threonine-protein kinase 3	2.179
DKFZp686P18250	Q63HM4	Putative uncharacterized protein DKFZp686P18250	2.17359
ABCC4	O15439	Multidrug resistance-associated protein 4	2.17034
PARVA	Q9NVD7	Alpha-parvin	2.16614
IL17RA	Q96F46	Interleukin-17 receptor A	2.1633
COPS4	Q9BT78	COP9 signalosome complex subunit 4	2.16066
GNG10	P50151	Guanine nucleotide-binding protein G(I)/G(S)/G(O) subunit gamma-10	2.15766
CCT3	Q59H77	T-complex protein 1 subunit gamma (Fragment)	2.15514
MFSD14B	Q5SR56	Hippocampus abundant transcript-like protein 1	2.15266
KIAA1522	Q9P206	Uncharacterized protein KIAA1522	2.14936
TXNDC9	O14530	Thioredoxin domain-containing protein 9	2.14761
SLC9A6	Q92581	Sodium/hydrogen exchanger 6	2.14549
CYB561	P49447	Cytochrome b561	2.14175
KRT2	P35908	Keratin, type II cytoskeletal 2 epidermal	2.14119
2018-09-09	Q9UHD8	Septin-9	2.14102
PDAP1	Q13442	28 kDa heat- and acid-stable phosphoprotein	2.13522
ABCG1	P45844	ATP-binding cassette sub-family G member 1	2.1307
LRCH3	Q96II8	Leucine-rich repeat and calponin homology domain-containing protein 3	2.12624
PLS1	Q14651	Plastin-1	2.12353
ATP6V1E1	Q53Y06	ATPase, H+ transporting, lysosomal 31kDa, V1 subunit E isoform 1	2.11587
CUX1	P39880	Homeobox protein cut-like 1	2.11564
ANXA1	Q5TZZ9	Annexin	2.11333
FAM171A2	A8MVW0	Protein FAM171A2	2.11199
GLMP	Q8WWB7	Glycosylated lysosomal membrane protein	2.10801
MAGEA4	Q1RN33	Melanoma antigen A 4	2.10768
HN1L	Q9H910	Hematological and neurological expressed 1-like protein	2.09847
RPS3A	Q6NXR8	40S ribosomal protein S3a	2.09753
COPZ1	Q53FU3	Coatomer protein complex, subunit zeta 1 variant (Fragment)	2.09326
ANKIB1	Q9P2G1	Ankyrin repeat and IBR domain-containing protein 1	2.09014
TIMP2	P16035	Metalloproteinase inhibitor 2	2.08795
ADD2	Q05DK5	ADD2 protein (Fragment)	2.08089
COMMD9	Q9P000	COMM domain-containing protein 9	2.08086
APH1B	Q8WW43	Gamma-secretase subunit APH-1B	2.07822
MARS	P56192	Methionine--tRNA ligase, cytoplasmic	2.07512
MINK1	Q8N4C8	Misshapen-like kinase 1	2.07324
CAPZA1	P52907	F-actin-capping protein subunit alpha-1	2.06887
OSBPL9	Q96SU4	Oxysterol-binding protein-related protein 9	2.06795
CPSF7	Q8N684	Cleavage and polyadenylation specificity factor subunit 7	2.0626
N/A	Q15657	Tropomyosin isoform	2.06255
KIAA0528	B7ZLK2	KIAA0528 protein	2.0625
DIRC2	Q96SL1	Disrupted in renal carcinoma protein 2	2.05946
ATP6V0A1	Q93050	V-type proton ATPase 116 kDa subunit a isoform 1	2.0474
MAPK3	P27361	Mitogen-activated protein kinase 3	2.04679
RBX1	P62877	E3 ubiquitin-protein ligase RBX1	2.04295
SYNGR2	O43760	Synaptogyrin-2	2.0387
PARD6B	Q9BYG5	Partitioning defective 6 homolog beta	2.03231
SKP1	P63208	S-phase kinase-associated protein 1	2.02954
VAT1	Q99536	Synaptic vesicle membrane protein VAT-1 homolog	2.02945
NEDD8-MDP1	E9PL57	Protein NEDD8-MDP1 (Fragment)	2.02483
DKFZp779L0468	Q68DQ4	Putative uncharacterized protein DKFZp779L0468	2.02427
GSPT1	Q7KZX8	G1 to S phase transition 1	2.02343
EIF4G1 variant protein	Q4LE58	EIF4G1 variant protein (Fragment)	2.02339
NASP	Q5T626	Nuclear autoantigenic sperm protein (Histone-binding)	2.02322
DNAJC13	O75165	DnaJ homolog subfamily C member 13	2.02018
SEC24A	O95486	Protein transport protein Sec24A	2.01997
ADPRHL2	Q9NX46	Poly(ADP-ribose) glycohydrolase ARH3	2.01664
N/A	A8K6Q8	cDNA FLJ75881, highly similar to Homo sapiens transferrin receptor (p90, CD71) (TFRC), mRNA	2.01498
LAMTOR5	O43504	Ragulator complex protein LAMTOR5	2.0121
TRIM25	Q14258	E3 ubiquitin/ISG15 ligase TRIM25	2.01172
STRAP	Q9Y3F4	Serine-threonine kinase receptor-associated protein	2.00117
NME1-NME2	Q32Q12	Nucleoside diphosphate kinase	2.00091
DCTN1	Q14203	Dynactin subunit 1	2.00088
PRPF40A	O75400	Pre-mRNA-processing factor 40 homolog A	1.99376
CDK5	Q00535	Cyclin-dependent-like kinase 5	1.99025
RPS26	P62854	40S ribosomal protein S26	1.9847
REEP6	Q96HR9	Receptor expression-enhancing protein 6	1.98137
DRG1	Q9Y295	Developmentally-regulated GTP-binding protein 1	1.9796
RPS8	Q5JR94	40S ribosomal protein S8	1.97852
CLCN3	P51790	H(+)/Cl(-) exchange transporter 3	1.97661
SLC35F2	Q8IXU6	Solute carrier family 35 member F2	1.97393
TOMM34	Q15785	Mitochondrial import receptor subunit TOM34	1.97165
TROVE2	P10155	60 kDa SS-A/Ro ribonucleoprotein	1.9709
EIF4A1	P60842	Eukaryotic initiation factor 4A-I	1.97023
PCNA	Q6FHF5	Proliferating cell nuclear antigen (Fragment)	1.96632
ARL8A	Q96BM9	ADP-ribosylation factor-like protein 8A	1.96263
DKFZp666G145	Q658N3	Down-regulator of transcription 1, TBP-binding (Negative cofactor 2), isoform CRA_a	1.962
RPS18	P62269	40S ribosomal protein S18	1.95857
HEL103	V9HWK0	Signal recognition particle subunit SRP72	1.95414
HSPA4L	Q53ZP9	Heat shock protein apg-1	1.95231
KRT10	P13645	Keratin, type I cytoskeletal 10	1.95228
RCC2	Q9P258	Protein RCC2	1.94709
RHOF	Q9HBH0	Rho-related GTP-binding protein RhoF	1.94064
HRS	Q52NV4	Histidyl-tRNA synthetase	1.93704
UBL5	Q9BZL1	Ubiquitin-like protein 5	1.93373
TGFBR1	Q5T7S2	Receptor protein serine/threonine kinase	1.92873
FAM120A	Q9NZB2	Constitutive coactivator of PPAR-gamma-like protein 1	1.92833
DDAH1	O94760	N(G),N(G)-dimethylarginine dimethylaminohydrolase 1	1.92653
VAMP2	P63027	Vesicle-associated membrane protein 2	1.91252
N/A	Q8N1H4	cDNA FLJ40872 fis, clone TUTER2000283, highly similar to Homo sapiens transformer-2-beta (SFRS10) gene	1.91158
B2M	P61769	Beta-2-microglobulin	1.91152
TMEM209	Q96SK2	Transmembrane protein 209	1.91126
LAMP1	P11279	Lysosome-associated membrane glycoprotein 1	1.911
FACL4	Q8TAF6	Acyl-CoA synthetase 4	1.90571
PUM1	Q5T1Z8	Pumilio homolog 1	1.90238
AGL	P35573	Glycogen debranching enzyme	1.90072
ADH5	Q6IRT1	S-(hydroxymethyl)glutathione dehydrogenase	1.89116
VPS45	Q9NRW7	Vacuolar protein sorting-associated protein 45	1.88972
RAN	P62826	GTP-binding nuclear protein Ran	1.88935
RNF167	Q9H6Y7	E3 ubiquitin-protein ligase RNF167	1.88867
COPG1	Q9Y678	Coatomer subunit gamma-1	1.88846
ST3GAL6	Q9Y274	Type 2 lactosamine alpha-2,3-sialyltransferase	1.8875
MFAP3	P55082	Microfibril-associated glycoprotein 3	1.88724
RAB33B	Q9H082	Ras-related protein Rab-33B	1.88722
IGF2R	P11717	Cation-independent mannose-6-phosphate receptor	1.88671
RPS9	P46781	40S ribosomal protein S9	1.8847
TBC1D10B	Q4KMP7	TBC1 domain family member 10B	1.88462
TVP23B	Q9NYZ1	Golgi apparatus membrane protein TVP23 homolog B	1.88226
VAMP3	Q6FGG2	VAMP3 protein	1.87409
PSMC6	P62333	26S protease regulatory subunit 10B	1.87088
PELO	Q9BRX2	Protein pelota homolog	1.86965
SLC31A1	O15431	High affinity copper uptake protein 1	1.86548
HEL-S-69	V9HW37	Epididymis secretory protein Li 69	1.86445
PSMD9	O00233	26S proteasome non-ATPase regulatory subunit 9	1.85605
CCNYL1	Q8N7R7	Cyclin-Y-like protein 1	1.85249
XRCC6	P12956	X-ray repair cross-complementing protein 6	1.85193
ACAP2	Q15057	Arf-GAP with coiled-coil, ANK repeat and PH domain-containing protein 2	1.84728
PPFIBP1	Q05CN4	PPFIBP1 protein (Fragment)	1.84428
ECPAS	Q5VYK3	Proteasome-associated protein ECM29 homolog	1.84404
SRGAP2	O75044	SLIT-ROBO Rho GTPase-activating protein 2	1.84364
PPME1	Q9Y570	Protein phosphatase methylesterase 1	1.84331
PRKAR2A	P13861	cAMP-dependent protein kinase type II-alpha regulatory subunit	1.84324
RUVBL2	Q9Y230	RuvB-like 2	1.84161
PIP4K2A	P48426	Phosphatidylinositol 5-phosphate 4-kinase type-2 alpha	1.83929
PACSIN2	Q9UNF0	Protein kinase C and casein kinase substrate in neurons protein 2	1.83325
ALDH3B1	P43353	Aldehyde dehydrogenase family 3 member B1	1.83303
TM4SF13	Q6FGK0	TM4SF13 protein	1.83195
WIPI2	Q9Y4P8	WD repeat domain phosphoinositide-interacting protein 2	1.82957
CNNM3	Q8NE01	Metal transporter CNNM3	1.82879
EDC4	Q6P2E9	Enhancer of mRNA-decapping protein 4	1.82823
CTBP2	Q5SQP8	C-terminal-binding protein 2	1.82691
HPCAL1	Q6FGY1	HPCAL1 protein	1.82546
ATXN2L	Q8WWM7	Ataxin-2-like protein	1.82421
CNOT1	A5YKK6	CCR4-NOT transcription complex subunit 1	1.82117
OVCA2	Q8WZ82	Esterase OVCA2	1.81574
MAPK1	Q1HBJ4	Mitogen-activated protein kinase	1.81449
TCP1	P17987	T-complex protein 1 subunit alpha	1.81406
ENTPD5	O75356	Ectonucleoside triphosphate diphosphohydrolase 5	1.81305
GPR177	Q96IV8	GPR177 protein (Fragment)	1.80692
SH3GLB1	Q9Y371	Endophilin-B1	1.80164
SNX2	O60749	Sorting nexin-2	1.80015
SCRIB	Q14160	Protein scribble homolog	1.7996
SGTA	O43765	Small glutamine-rich tetratricopeptide repeat-containing protein alpha	1.79154
PLXNA3	P51805	Plexin-A3	1.79117
COPS7A	Q9UBW8	COP9 signalosome complex subunit 7a	1.78231
HSPA4	P34932	Heat shock 70 kDa protein 4	1.78213
ATP11B	Q9Y2G3	Probable phospholipid-transporting ATPase IF	1.78058
RPS11	P62280	40S ribosomal protein S11	1.77964
OSBPL10	Q9BXB5	Oxysterol-binding protein-related protein 10	1.77445
EEF1B2	P24534	Elongation factor 1-beta	1.77359
FKBP1A	Q5W0X3	Peptidyl-prolyl cis-trans isomerase FKBP1A	1.77147
TAGLN	Q6FI52	Transgelin	1.77032
ICAM5	Q9UMF0	Intercellular adhesion molecule 5	1.76857
CNNM2	Q9H8M5	Metal transporter CNNM2	1.7679
VPS13C	Q709C8	Vacuolar protein sorting-associated protein 13C	1.76149
SPIN1	Q9H2V7	Protein spinster homolog 1	1.75843
KRT1	P04264	Keratin, type II cytoskeletal 1	1.75706
C12orf10	Q9HB07	UPF0160 protein MYG1, mitochondrial	1.756
RAB23	Q9ULC3	Ras-related protein Rab-23	1.75523
ACOT1	Q86TX2	Acyl-coenzyme A thioesterase 1	1.75309
COPE	Q53HJ6	Epsilon subunit of coatomer protein complex isoform a variant (Fragment)	1.75065
DNAJB2	Q53QD7	DnaJ (Hsp40) homolog, subfamily B, member 2, isoform CRA_a	1.74788
MCM2	P49736	DNA replication licensing factor MCM2	1.74739
MTCH2	E9PIE4	Mitochondrial carrier homolog 2 (Fragment)	1.74523
PROS1	P07225	Vitamin K-dependent protein S	1.74468
NPLOC4	Q8TAT6	Nuclear protein localization protein 4 homolog	1.74394
HEL-S-77p	V9HW00	Epididymis secretory sperm binding protein Li 77p (Fragment)	1.74091
ARF6	Q5U025	ADP-ribosylation factor 6	1.74036
CCT8	Q53HU0	Chaperonin containing TCP1, subunit 8 (Theta) variant (Fragment)	1.74024
GPD1L	Q8N335	Glycerol-3-phosphate dehydrogenase 1-like protein	1.73774
HRNR	Q86YZ3	Hornerin	1.73665
HFE	Q9UK37	Hereditary haemochromatosis protein (Fragment)	1.73409
MFSD14A	Q96MC6	Hippocampus abundant transcript 1 protein	1.7333
CRK	P46108	Adapter molecule crk	1.72979
HUWE1	Q7Z6Z7	E3 ubiquitin-protein ligase HUWE1	1.72963
WDR6	Q9NNW5	WD repeat-containing protein 6	1.72772
DKFZp686M09245	Q6MZV5	Putative uncharacterized protein DKFZp686M09245	1.7225
RTN4RL2	Q86UN3	Reticulon-4 receptor-like 2	1.71923
SIRPA	P78324	Tyrosine-protein phosphatase non-receptor type substrate 1	1.71776
LASP1	Q14847	LIM and SH3 domain protein 1	1.71561
ATP11A	Q6PJ25	Phospholipid-transporting ATPase (Fragment)	1.71504
CKLF	Q9UBR5	Chemokine-like factor	1.71488
RECQL	P46063	ATP-dependent DNA helicase Q1	1.71321
NPC1	Q59GR1	Niemann-Pick disease, type C1 variant (Fragment)	1.71082
SGMS1	Q86VZ5	Phosphatidylcholine:ceramide cholinephosphotransferase 1	1.70894
PA2G4	Q9UQ80	Proliferation-associated protein 2G4	1.70687
TRAP1	Q12931	Heat shock protein 75 kDa, mitochondrial	1.70332
SHCBP1	Q8NEM2	SHC SH2 domain-binding protein 1	1.70062
PSMD6	Q15008	26S proteasome non-ATPase regulatory subunit 6	1.69932
SHPK	Q9UHJ6	Sedoheptulokinase	1.69839
PSMD14	O00487	26S proteasome non-ATPase regulatory subunit 14	1.69744
POLR3A	O14802	DNA-directed RNA polymerase III subunit RPC1	1.69681
DKFZp686D0114	Q5JPJ9	Putative uncharacterized protein DKFZp686D0114	1.69436
PTPRM	Q86V60	PTPRM protein	1.69293
MCM6	Q14566	DNA replication licensing factor MCM6	1.69288
TPT1	Q5W0H4	Translationally-controlled tumor protein	1.69125
POP1	Q99575	Ribonucleases P/MRP protein subunit POP1	1.69002
HEL-S-166mP	V9HWA2	Aldo-keto reductase family 7, member A2 (Aflatoxin aldehyde reductase)	1.68907
YBX1	Q7KZ24	Nuclease sensitive element binding protein-1	1.68509
EPN2	F6PQP6	Epsin-2 (Fragment)	1.68322
CST3	P01034	Cystatin-C	1.68163
SNX27	Q96L92	Sorting nexin-27	1.67995
ADSL	X5D8S6	Adenylosuccinate lyase (Fragment)	1.6799
TOM1L2	Q6ZVM7	TOM1-like protein 2	1.67724
LRRC1	Q9BTT6	Leucine-rich repeat-containing protein 1	1.67701
RPS6	Q96DV6	40S ribosomal protein S6	1.67692
EHHADH	Q08426	Peroxisomal bifunctional enzyme	1.67628
PPP2R1A	P30153	Serine/threonine-protein phosphatase 2A 65 kDa regulatory subunit A alpha isoform	1.67577
STRN4	Q9NRL3	Striatin-4	1.6757
ALDOC	P09972	Fructose-bisphosphate aldolase C	1.67471
HEL20	V9HWF9	Epididymis luminal protein 20	1.67202
SNX12	Q9UMY4	Sorting nexin-12	1.66826
SLC12A4	Q9UP95	Solute carrier family 12 member 4	1.66468
TMEM63B	Q5T3F8	CSC1-like protein 2	1.66189
PABPC4	Q6IQ30	Polyadenylate-binding protein	1.66164
EPRS	P07814	Bifunctional glutamate/proline--tRNA ligase	1.65867
CRIM1	Q9NZV1	Cysteine-rich motor neuron 1 protein	1.65609
GABARAPL2	P60520	Gamma-aminobutyric acid receptor-associated protein-like 2	1.65519
ARPC2	Q53R19	Actin related protein 2/3 complex, subunit 2, 34kDa, isoform CRA_a	1.65453
QARS	Q53HS0	Glutaminyl-tRNA synthetase variant (Fragment)	1.65059
SHC1	X6R6D0	SHC-transforming protein 1	1.64845
RPS27A	Q5RKT7	Ribosomal protein S27a	1.64217
BZW2	Q9Y6E2	Basic leucine zipper and W2 domain-containing protein 2	1.64066
RAP1A	P62834	Ras-related protein Rap-1A	1.64066
SEC24C	P53992	Protein transport protein Sec24C	1.63623
PHGDH	O43175	D-3-phosphoglycerate dehydrogenase	1.6362
FN3K	Q9H479	Fructosamine-3-kinase	1.63582
YIF1B	Q5BJH7	Protein YIF1B	1.63493
BCL2L12	Q9HB09	Bcl-2-like protein 12	1.63401
PLAA	Q9Y263	Phospholipase A-2-activating protein	1.6337
MGAT5	Q09328	Alpha-1,6-mannosylglycoprotein 6-beta-N-acetylglucosaminyltransferase A	1.62806
EIF4A2	Q14240	Eukaryotic initiation factor 4A-II	1.62763
NAA50	Q9GZZ1	N-alpha-acetyltransferase 50	1.62502
PPOX	P50336	Protoporphyrinogen oxidase	1.62397
TMEM181	Q9P2C4	Transmembrane protein 181	1.62372
RQCD1	Q92600	Cell differentiation protein RCD1 homolog	1.62203
GPX4	R4GNE4	Glutathione peroxidase (Fragment)	1.6202
SNAP25	P60880	Synaptosomal-associated protein 25	1.6166
FCGRT	P55899	IgG receptor FcRn large subunit p51	1.61472
DLG1	Q12959	Disks large homolog 1	1.61411
SLC45A4	Q5BKX6	Solute carrier family 45 member 4	1.60363
WDR41	Q9HAD4	WD repeat-containing protein 41	1.59773
ARPC3	Q2LE71	Actin-related protein 2/3 complex subunit 3	1.59704
SEC23B	Q15437	Protein transport protein Sec23B	1.59053
DYNC1I2	Q9H5W7	CDNA: FLJ22921 fis, clone KAT06711	1.59051
CUL2	Q5T2B7	Cullin-2	1.58916
CCT6A	P40227	T-complex protein 1 subunit zeta	1.58734
SUPT16H	Q9Y5B9	FACT complex subunit SPT16	1.58666
PCYOX1	Q9UHG3	Prenylcysteine oxidase 1	1.58125
TMEM106B	Q9NUM4	Transmembrane protein 106B	1.57838
LIN7C	Q9NUP9	Protein lin-7 homolog C	1.56645
SYMPK	Q92797	Symplekin	1.56507
ACTR1A	R4GMT0	Alpha-centractin	1.56337
TUBG1	P23258	Tubulin gamma-1 chain	1.56244
MAP1B	P46821	Microtubule-associated protein 1B	1.56121
PCBP1	Q53SS8	Epididymis secretory protein Li 85	1.55976
FSTL1	Q12841	Follistatin-related protein 1	1.55941
PRKAA1	Q13131	5'-AMP-activated protein kinase catalytic subunit alpha-1	1.55601
VAMP8	Q9BV40	Vesicle-associated membrane protein 8	1.54893
CCT7	Q99832	T-complex protein 1 subunit eta	1.54813
COG2	Q14746	Conserved oligomeric Golgi complex subunit 2	1.5459
ARHGAP1	Q07960	Rho GTPase-activating protein 1	1.54585
PRKCI	P41743	Protein kinase C iota type	1.54505
UPP1	Q16831	Uridine phosphorylase 1	1.54421
MYL6	P60660	Myosin light polypeptide 6	1.5385
CYB5A	Q59F44	Cytochrome b-5 isoform 1 variant (Fragment)	1.5383
ACSL1	P33121	Long-chain-fatty-acid--CoA ligase 1	1.53574
LAMTOR3	Q9UHA4	Ragulator complex protein LAMTOR3	1.52771
PSEN1	P49768	Presenilin-1	1.52623
N/A	Q59G13	Syntaxin 16 isoform a variant (Fragment)	1.52526
SRP54	P61011	Signal recognition particle 54 kDa protein	1.52087
UBE4A	Q14139	Ubiquitin conjugation factor E4 A	1.52043
MCM5	Q53FG5	DNA helicase (Fragment)	1.51732
POLR1C	Q96HT3	POLR1C protein (Fragment)	1.51307
AP1G1	Q8IY97	Adaptor-related protein complex 1, gamma 1 subunit	1.51221
TENM3	Q9P273	Teneurin-3	1.50862
RAB22A	Q9UL26	Ras-related protein Rab-22A	1.50554
TWF2	Q6IBS0	Twinfilin-2	1.50354
COPS2	Q59EL2	COP9 constitutive photomorphogenic homolog subunit 2 variant (Fragment)	1.50305
CCS	O14618	Copper chaperone for superoxide dismutase	1.49743
HEL-S-67p	V9HWC2	Epididymis secretory sperm binding protein Li 67p	1.49383
CADM1	X5DQS5	Cell adhesion molecule 1 (Fragment)	1.49186
GNAI2	P04899	Guanine nucleotide-binding protein G(i) subunit alpha-2	1.49104
UPF1	Q92900	Regulator of nonsense transcripts 1	1.48886
WWP2	O00308	NEDD4-like E3 ubiquitin-protein ligase WWP2	1.4884
PPFIA1	Q13136	Liprin-alpha-1	1.48652
ADD3	Q9UEY8	Gamma-adducin	1.48508
FKBP3	Q53GD8	FK506-binding protein 3 variant (Fragment)	1.4782
ST3GAL1	Q11201	CMP-N-acetylneuraminate-beta-galactosamide-alpha-2,3-sialyltransferase 1	1.47686
COPB2	P35606	Coatomer subunit beta'	1.47674
AASDHPPT	Q9NRN7	L-aminoadipate-semialdehyde dehydrogenase-phosphopantetheinyl transferase	1.475
PAXBP1	Q9Y5B6	PAX3- and PAX7-binding protein 1	1.4745
FAM177A1	Q8N128	Protein FAM177A1	1.47419
MAP4	P27816	Microtubule-associated protein 4	1.47419
LDLR	P01130	Low-density lipoprotein receptor	1.47254
STX12	Q86Y82	Syntaxin-12	1.46653
LRRC8C	Q8TDW0	Volume-regulated anion channel subunit LRRC8C	1.46559
PSMD3	Q8N9M2	cDNA FLJ36887 fis, clone BNGH42005504, highly similar to 26S PROTEASOME REGULATORY SUBUNIT S3	1.46364
SNX1	Q13596	Sorting nexin-1	1.46305
NCAPG	Q9BPX3	Condensin complex subunit 3	1.4605
PGM2	Q96G03	Phosphoglucomutase-2	1.45857
PSMC4	P43686	26S protease regulatory subunit 6B	1.45729
XRCC5	P13010	X-ray repair cross-complementing protein 5	1.45593
RPS4X	Q53HV1	Ribosomal protein S4, X-linked X isoform variant (Fragment)	1.45557
RACK1	P63244	Receptor of activated protein C kinase 1	1.45543
PAPSS2	Q5TB52	3'-phosphoadenosine 5'-phosphosulfate synthase 2, isoform CRA_b	1.45275
HEL-S-80p	V9HW04	Serine/threonine-protein phosphatase	1.45156
MICALL1	Q8N3F8	MICAL-like protein 1	1.44883
RPS3	P23396	40S ribosomal protein S3	1.44591
DYNLRB1	Q9NP97	Dynein light chain roadblock-type 1	1.44542
CSDE1	Q9GZV0	cDNA FLJ12454 fis, clone NT2RM1000555, highly similar to UNR PROTEIN	1.43791
SYPL1	Q16563	Synaptophysin-like protein 1	1.43692
MAN1A2	O60476	Mannosyl-oligosaccharide 1,2-alpha-mannosidase IB	1.43545
ATP8B2	P98198	Phospholipid-transporting ATPase ID	1.43103
CLTA	P09496	Clathrin light chain A	1.42905
ACTR2	P61160	Actin-related protein 2	1.42841
RPA3	P35244	Replication protein A 14 kDa subunit	1.42838
ABCC5	Q59FK6	Multidrug resistance-associated protein 5 variant (Fragment)	1.42562
MTOR	P42345	Serine/threonine-protein kinase mTOR	1.42271
XPO1	O14980	Exportin-1	1.42265
FAR1	Q9H600	cDNA: FLJ22728 fis, clone HSI15617 (Fragment)	1.42086
EXOSC4	Q9NPD3	Exosome complex component RRP41	1.41821
HMGB1	Q5T7C4	High mobility group protein B1	1.41775
KPNA3	Q8IYQ9	Importin subunit alpha	1.41532
ABCF3	Q9NUQ8	ATP-binding cassette sub-family F member 3	1.4153
LOC401308	A4D111	Similar to Chain, Heat-Shock Cognate 70kd Protein (44kd Atpase N-Terminal) (E.C.3.6.1.3) Mutant With Asp 206 Replaced By Ser (D206s)	1.4106
EFCAB14	O75071	EF-hand calcium-binding domain-containing protein 14	1.40608
MOV10	Q9HCE1	Putative helicase MOV-10	1.40531
SCAMP2	Q6IBK3	SCAMP2 protein	1.40328
PCSK1N	Q9UHG2	ProSAAS	1.39596
CD320	Q9NPF0	CD320 antigen	1.39469
IDE	P14735	Insulin-degrading enzyme	1.39101
PIK3R4	Q99570	Phosphoinositide 3-kinase regulatory subunit 4	1.39018
ENAH	Q8N8S7	Protein enabled homolog	1.39004
USP19	O94966	Ubiquitin carboxyl-terminal hydrolase 19	1.38729
DENND5B	Q6ZUT9	DENN domain-containing protein 5B	1.38468
ARFGEF2	Q9Y6D5	Brefeldin A-inhibited guanine nucleotide-exchange protein 2	1.38444
USP28	Q96RU2	Ubiquitin carboxyl-terminal hydrolase 28	1.38025
CHRNA9	Q9UGM1	Neuronal acetylcholine receptor subunit alpha-9	1.37902
RPS15A	P62244	40S ribosomal protein S15a	1.37077
NOP2	P46087	Probable 28S rRNA (cytosine(4447)-C(5))-methyltransferase	1.36964
PABPC1	P11940	Polyadenylate-binding protein 1	1.36887
CSTF1	Q05048	Cleavage stimulation factor subunit 1	1.36825
PRKACB	P22694	cAMP-dependent protein kinase catalytic subunit beta	1.3665
BRE	Q9NXR7	BRCA1-A complex subunit BRE	1.36596
RPS20	P60866	40S ribosomal protein S20	1.36363
MYH10	P35580	Myosin-10	1.3584
HDLBP	Q00341	Vigilin	1.35562
HEL-S-100n	V9HW96	Chaperonin containing TCP1, subunit 2 (Beta), isoform CRA_b	1.34917
TRMT112	Q9UI30	Multifunctional methyltransferase subunit TRM112-like protein	1.34852
AIMP2	Q13155	Aminoacyl tRNA synthase complex-interacting multifunctional protein 2	1.34702
FMR1	X5DQX7	Fragile X mental retardation 1 isoform A (Fragment)	1.34698
RAB12	Q6IQ22	Ras-related protein Rab-12	1.34471
MRPL30	Q8TCC3	39S ribosomal protein L30, mitochondrial	1.34399
SSRP1	Q08945	FACT complex subunit SSRP1	1.3409
MT1X	Q8WVB5	Metallothionein	1.34075
SNAP23	O00161	Synaptosomal-associated protein 23	1.34052
HEATR3	Q7Z4Q2	HEAT repeat-containing protein 3	1.33637
MLKL	Q8NB16	Mixed lineage kinase domain-like protein	1.33386
MAPRE1	Q15691	Microtubule-associated protein RP/EB family member 1	1.33284
CD99L2	Q8TCZ2	CD99 antigen-like protein 2	1.33208
TMEM57	Q8N5G2	Macoilin	1.33136
CDC16	Q5T8C6	Cell division cycle protein 16 homolog	1.3288
PALM	O75781	Paralemmin-1	1.32846
CALM1	P62158	Calmodulin	1.32731
SLC4A2	Q8TAG3	Anion exchange protein	1.32491
DBNL	Q9UJU6	Drebrin-like protein	1.32375
ANP32B	Q92688	Acidic leucine-rich nuclear phosphoprotein 32 family member B	1.32324
TMEM192	Q8IY95	Transmembrane protein 192	1.32067
B4GAT1	O43505	Beta-1,4-glucuronyltransferase 1	1.31838
TCEB1	Q15369	Transcription elongation factor B polypeptide 1	1.31374
C14orf166	Q9Y224	UPF0568 protein C14orf166	1.30993
DKFZp564A026	Q9Y438	Putative uncharacterized protein DKFZp564A026 (Fragment)	1.30912
MYH9	P35579	Myosin-9	1.30911
NAPA	P54920	Alpha-soluble NSF attachment protein	1.30646
RANBP9	Q96S59	Ran-binding protein 9	1.30412
CTDSP1	Q9GZU7	Carboxy-terminal domain RNA polymerase II polypeptide A small phosphatase 1	1.30392
FBXL2	Q9UKC9	F-box/LRR-repeat protein 2	1.30264
HEL-S-112	V9HW92	Epididymis secretory protein Li 112	1.29932
CTBS	Q01459	Di-N-acetylchitobiase	1.29812
HADHB	P55084	Trifunctional enzyme subunit beta, mitochondrial	1.29521
RAB32	Q13637	Ras-related protein Rab-32	1.29468
SULT1A4	Q2TAB3	Sulfotransferase	1.29419
SCAMP1	O15126	Secretory carrier-associated membrane protein 1	1.29354
MAEA	Q7L5Y9	Macrophage erythroblast attacher	1.28888
PSPC1	Q8WXF1	Paraspeckle component 1	1.28874
CAV1	Q2TNI1	Caveolin	1.28791
PSMC5	P62195	26S protease regulatory subunit 8	1.28394
PSMD11	O00231	26S proteasome non-ATPase regulatory subunit 11	1.27893
PTRHD1	Q6GMV3	Putative peptidyl-tRNA hydrolase PTRHD1	1.27387
PRMT1	Q99873	Protein arginine N-methyltransferase 1	1.27306
BABAM1	Q9NWV8	BRISC and BRCA1-A complex member 1	1.26557
CNN2	Q99439	Calponin-2	1.26449
RPS12	P25398	40S ribosomal protein S12	1.26189
PPP1CA	P62136	Serine/threonine-protein phosphatase PP1-alpha catalytic subunit	1.2599
AP1S1	P61966	AP-1 complex subunit sigma-1A	1.25648
TMEM55B	Q86T03	Type 1 phosphatidylinositol 4,5-bisphosphate 4-phosphatase	1.25482
SLC2A8	Q9NY64	Solute carrier family 2, facilitated glucose transporter member 8	1.25461
CD302	Q8IX05	CD302 antigen	1.25294
NUMBL	Q9Y6R0	Numb-like protein	1.25198
EXTL2	Q9UBQ6	Exostosin-like 2	1.24043
KPNA6	O60684	Importin subunit alpha-7	1.23725
TFB1M	Q8WVM0	Dimethyladenosine transferase 1, mitochondrial	1.23558
PI4K2B	Q8TCG2	Phosphatidylinositol 4-kinase type 2-beta	1.23371
CPD	O75976	Carboxypeptidase D	1.23277
CHPF	Q8IZ52	Chondroitin sulfate synthase 2	1.23277
RPS17	P08708	40S ribosomal protein S17	1.23148
PPIL3	Q9H2H8	Peptidyl-prolyl cis-trans isomerase-like 3	1.22397
SUN1	O94901	SUN domain-containing protein 1	1.2239
PSMC2	P35998	26S protease regulatory subunit 7	1.22306
POTEJ	P0CG39	POTE ankyrin domain family member J	1.22074
EPB41L1	Q9H4G0	Band 4.1-like protein 1	1.21544
GAA	P10253	Lysosomal alpha-glucosidase	1.21182
LARS	Q9P2J5	Leucine--tRNA ligase, cytoplasmic	1.2111
VPS16	Q9H269	Vacuolar protein sorting-associated protein 16 homolog	1.21012
SYP	P08247	Synaptophysin	1.20807
RANGAP1	P46060	Ran GTPase-activating protein 1	1.20652
UBA5	Q9GZZ9	Ubiquitin-like modifier-activating enzyme 5	1.20369
HEL-S-91n	V9HW09	Epididymis secretory sperm binding protein Li 91n	1.20332
POLR2B	P30876	DNA-directed RNA polymerase II subunit RPB2	1.20315
PSMD2	Q13200	26S proteasome non-ATPase regulatory subunit 2	1.20276
EXOC4	Q96A65	Exocyst complex component 4	1.20114
ADD1	P35611	Alpha-adducin	1.19886
FLJ00009	Q9H7Q8	FLJ00009 protein (Fragment)	1.1943
NIT1	Q86X76	Nitrilase homolog 1	1.19283
ARF5	P84085	ADP-ribosylation factor 5	1.1923
RBM12B	Q8IXT5	RNA-binding protein 12B	1.19156
NAAA	Q02083	N-acylethanolamine-hydrolyzing acid amidase	1.18425
DBT	P11182	Lipoamide acyltransferase component of branched-chain alpha-keto acid dehydrogenase complex, mitochondrial	1.18152
PDE12	Q6L8Q7	2',5'-phosphodiesterase 12	1.16519
SSB	P05455	Lupus La protein	1.16235
HEL-S-72p	V9HW22	Epididymis luminal protein 33	1.15995
DCTN4	Q9UJW0	Dynactin subunit 4	1.15957
PLEKHG4	Q58EX7	Puratrophin-1	1.15752
AKAP5	P24588	A-kinase anchor protein 5	1.15699
GM2A	P17900	Ganglioside GM2 activator	1.15659
C17orf75	Q9HAS0	Protein Njmu-R1	1.15653
RFC2	Q75MT5	Putative uncharacterized protein RFC2	1.15532
ASNA1	O43681	ATPase ASNA1	1.1524
SFXN3	Q9BWM7	Sideroflexin-3	1.15224
ACOX1	A0A024R8L7	Acyl-coenzyme A oxidase	1.1508
PPAT	Q53H22	Phosphoribosyl pyrophosphate amidotransferase proprotein variant (Fragment)	1.15044
NACA	Q13765	Nascent polypeptide-associated complex subunit alpha	1.14979
NELFA	Q9H3P2	Negative elongation factor A	1.14663
CRELD2	Q6UXH1	Cysteine-rich with EGF-like domain protein 2	1.14593
MICA	Q29983	MHC class I polypeptide-related sequence A	1.14121
C3orf58	Q8NDZ4	Deleted in autism protein 1	1.14059
DDX27	Q96GQ7	Probable ATP-dependent RNA helicase DDX27	1.13969
SCFD1	Q8WVM8	Sec1 family domain-containing protein 1	1.13939
SRP68	Q9UHB9	Signal recognition particle subunit SRP68	1.13636
NPRC	Q60I31	Natriuretic peptide receptor C	1.13619
PSMD7	P51665	26S proteasome non-ATPase regulatory subunit 7	1.13611
DDB1	Q16531	DNA damage-binding protein 1	1.13384
NAPG	Q99747	Gamma-soluble NSF attachment protein	1.13045
MYBBP1A	Q9BQG0	Myb-binding protein 1A	1.12846
B3GAT3	Q5U676	B3GAT3 protein (Fragment)	1.12608
FASTKD2	Q9NYY8	FAST kinase domain-containing protein 2, mitochondrial	1.1241
PRKCQ	Q04759	Protein kinase C theta type	1.12128
SAR1A	Q9NR31	GTP-binding protein SAR1a	1.12113
TSPYL5	Q86VY4	Testis-specific Y-encoded-like protein 5	1.11797
AHNAK	Q09666	Neuroblast differentiation-associated protein AHNAK	1.11749
GLIPR1	P48060	Glioma pathogenesis-related protein 1	1.11709
RHOT2	Q8IXI1	Mitochondrial Rho GTPase 2	1.11677
NCBP1	Q09161	Nuclear cap-binding protein subunit 1	1.11579
N/A	B4DN39	cDNA FLJ53065, highly similar to T-complex protein 1 subunit zeta	1.11541
STX6	O43752	Syntaxin-6	1.11452
LRRC8E	Q6NSJ5	Volume-regulated anion channel subunit LRRC8E	1.11298
RTCA	O00442	RNA 3'-terminal phosphate cyclase	1.11156
ABCA1	O95477	ATP-binding cassette sub-family A member 1	1.10891
CORO1B	Q9BR76	Coronin-1B	1.10891
RPS23	P62266	40S ribosomal protein S23	1.10833
SCARB2	Q14108	Lysosome membrane protein 2	1.10771
CYTH2	Q99418	Cytohesin-2	1.10648
FAM91A1	Q658Y4	Protein FAM91A1	1.10258
AKAP12	Q02952	A-kinase anchor protein 12	1.09574
EPB41L2	O43491	Band 4.1-like protein 2	1.09541
GARS	P41250	Glycine--tRNA ligase	1.09137
RTN4	Q6IPN0	Reticulon	1.09072
MYO1B	O43795	Unconventional myosin-Ib	1.09003
SERPING1	Q5UGI6	Serine/cysteine proteinase inhibitor clade G member 1 splice variant 2 (Fragment)	1.08333
ARF4	P18085	ADP-ribosylation factor 4	1.08318
SNX4	O95219	Sorting nexin-4	1.08154
ATP6V0D1	P61421	V-type proton ATPase subunit d 1	1.08058
RPLP1	Q7Z612	Acidic ribosomal phosphoprotein P1	1.07858
VPS26B	Q4G0F5	Vacuolar protein sorting-associated protein 26B	1.07538
DKFZp686A1195	Q6MZU1	Putative uncharacterized protein DKFZp686A1195	1.075
PCBP2	Q15366	Poly(rC)-binding protein 2	1.07238
AP1B1	Q10567	AP-1 complex subunit beta-1	1.07069
MLEC	Q14165	Malectin	1.07061
RAB3GAP2	Q9H2M9	Rab3 GTPase-activating protein non-catalytic subunit	1.06554
ATP6V0A2	Q9Y487	V-type proton ATPase 116 kDa subunit a isoform 2	1.06423
UMPS	P11172	Uridine 5'-monophosphate synthase	1.05869
C17orf59	Q96GS4	Uncharacterized protein C17orf59	1.05792
RPAP3	Q9H6T3	RNA polymerase II-associated protein 3	1.0578
EEF1D	Q9H7G6	cDNA: FLJ20897 fis, clone ADKA03573	1.05687
RAB3A	P20336	Ras-related protein Rab-3A	1.05652
PDCD5	O14737	Programmed cell death protein 5	1.05647
AIMP1	Q12904	Aminoacyl tRNA synthase complex-interacting multifunctional protein 1	1.05589
ADAM17	P78536	Disintegrin and metalloproteinase domain-containing protein 17	1.05459
UFD1	Q92890	Ubiquitin fusion degradation protein 1 homolog	1.0536
HEL-68	V9HVZ6	Epididymis luminal protein 68	1.05254
DYNLL2	Q96FJ2	Dynein light chain 2, cytoplasmic	1.04974
SEC24D	O94855	Protein transport protein Sec24D	1.04303
IPO8	O15397	Importin-8	1.04267
AARS	P49588	Alanine--tRNA ligase, cytoplasmic	1.03737
THOC2	Q8NI27	THO complex subunit 2	1.0367
DOCK7	Q96N67	Dedicator of cytokinesis protein 7	1.0341
HEL-S-302	V9HW45	Epididymis secretory protein Li 302	1.03084
SEC13	P55735	Protein SEC13 homolog	1.03013
GRWD1	Q9BQ67	Glutamate-rich WD repeat-containing protein 1	1.02927
RTCB	Q9Y3I0	tRNA-splicing ligase RtcB homolog	1.02592
MRC2	Q9UBG0	C-type mannose receptor 2	1.02303
CCDC90B	Q9GZT6	Coiled-coil domain-containing protein 90B, mitochondrial	1.02208
TBL1XR1	Q9BZK7	F-box-like/WD repeat-containing protein TBL1XR1	1.02155
ELAC2	Q9BQ52	Zinc phosphodiesterase ELAC protein 2	1.02061
DUS2	Q9NX74	tRNA-dihydrouridine(20) synthase [NAD(P)+]-like	1.01968
CSNK2B	Q5SRQ6	Casein kinase II subunit beta	1.01898
PSMC3	R4GNH3	26S protease regulatory subunit 6A	1.01822
GDI1	P31150	Rab GDP dissociation inhibitor alpha	1.01588
RPS25	P62851	40S ribosomal protein S25	1.01517
BIN1	Q9BTH3	Bridging integrator 1	1.01177
THOC7	Q6I9Y2	THO complex subunit 7 homolog	1.01056
KPNA1	Q5BKZ2	Importin subunit alpha	1.00779
FTSJ3	Q8IY81	pre-rRNA processing protein FTSJ3	1.00663
UBXN4	Q92575	UBX domain-containing protein 4	1.00645
MPP5	Q8N3R9	MAGUK p55 subfamily member 5	1.00526
DDX1	Q92499	ATP-dependent RNA helicase DDX1	1.00473
RPA2	P15927	Replication protein A 32 kDa subunit	1.00294
CTSF	Q9UBX1	Cathepsin F	1.00267
TPD52	P55327	Tumor protein D52	1.00165
DKFZp666O0110	Q658W2	Putative uncharacterized protein DKFZp666O0110	1.00157
RPL7	P18124	60S ribosomal protein L7	1.0007
CLIP1	P30622	CAP-Gly domain-containing linker protein 1	0.998219
OXA1L	S4R3Q9	Mitochondrial inner membrane protein OXA1L	0.994946
OSBP	P22059	Oxysterol-binding protein 1	0.994856
GNAS	H0Y7F4	Guanine nucleotide-binding protein G(s) subunit alpha isoforms short (Fragment)	0.993524
CCDC93	Q567U6	Coiled-coil domain-containing protein 93	0.990002
SMU1	Q2TAY7	WD40 repeat-containing protein SMU1	0.989856
APLP2	Q06481	Amyloid-like protein 2	0.987398
PFDN1	O60925	Prefoldin subunit 1	0.983189
ABLIM1	O14639	Actin-binding LIM protein 1	0.982599
RPS14	P62263	40S ribosomal protein S14	0.982481
ZCCHC3	Q9NUD5	Zinc finger CCHC domain-containing protein 3	0.979677
BAG2	O95816	BAG family molecular chaperone regulator 2	0.979342
MYO5C	Q9NQX4	Unconventional myosin-Vc	0.977929
KANK2	Q63ZY3	KN motif and ankyrin repeat domain-containing protein 2	0.976144
SYNGR1	O43759	Synaptogyrin-1	0.974809
CKMT1A	P12532	Creatine kinase U-type, mitochondrial	0.974526
MBLAC2	Q68D91	Metallo-beta-lactamase domain-containing protein 2	0.972116
ACTN4	O43707	Alpha-actinin-4	0.971511
DSE	Q9UL01	Dermatan-sulfate epimerase	0.970817
AP1M1	Q9BXS5	AP-1 complex subunit mu-1	0.970444
PROCR	Q9UNN8	Endothelial protein C receptor	0.969987
NDUFAF3	Q9BU61	NADH dehydrogenase [ubiquinone] 1 alpha subcomplex assembly factor 3	0.969232
MPP6	Q9NZW5	MAGUK p55 subfamily member 6	0.967958
MAD2L1	Q13257	Mitotic spindle assembly checkpoint protein MAD2A	0.963516
CLCN7	Q96RY8	Chloride channel protein	0.962868
KRT16	P08779	Keratin, type I cytoskeletal 16	0.962508
QDPR	P09417	Dihydropteridine reductase	0.961483
RAB34	Q9BZG1	Ras-related protein Rab-34	0.961369
RPRD1B	Q9NQG5	Regulation of nuclear pre-mRNA domain-containing protein 1B	0.961154
MCM3	Q53HJ4	DNA helicase (Fragment)	0.960268
KPNA4	O00629	Importin subunit alpha-3	0.959351
RAB1B	Q9H0U4	Ras-related protein Rab-1B	0.957953
WDR48	Q8TAF3	WD repeat-containing protein 48	0.957482
DCPS	Q96C86	m7GpppX diphosphatase	0.956013
ADNP	Q9H2P0	Activity-dependent neuroprotector homeobox protein	0.95384
ASF1A	Q9Y294	Histone chaperone ASF1A	0.946065
KRT5	P13647	Keratin, type II cytoskeletal 5	0.94573
LRP12	Q9Y561	Low-density lipoprotein receptor-related protein 12	0.944729
STRN3	Q13033	Striatin-3	0.94314
CROP	Q86Y74	CROP protein (Fragment)	0.943045
ACTR3	P61158	Actin-related protein 3	0.940802
ATG16L1	Q676U5	Autophagy-related protein 16-1	0.939407
TRIM32	Q5JVY0	E3 ubiquitin-protein ligase TRIM32 (Fragment)	0.936575
SNX6	Q9UNH7	Sorting nexin-6	0.936129
HEL-S-108	V9HW56	Epididymis secretory protein Li 108	0.934268
NGLY1	Q96IV0	Peptide-N(4)-(N-acetyl-beta-glucosaminyl)asparagine amidase	0.928021
ZNF148	Q9UQR1	Zinc finger protein 148	0.927872
SLC15A4	Q8N697	Solute carrier family 15 member 4	0.925152
EXOC8	Q8IYI6	Exocyst complex component 8	0.924871
RPS27L	Q71UM5	40S ribosomal protein S27-like	0.9246
HEL-S-8a	V9HW91	Epididymis secretory sperm binding protein Li 8a	0.924067
COL6A3	P12111	Collagen alpha-3(VI) chain	0.921412
RPL37A	P61513	60S ribosomal protein L37a	0.920629
FURIN	P09958	Furin	0.920236
SEC24B	O95487	Protein transport protein Sec24B	0.919888
HEL-S-77	V9HW58	Epididymis secretory protein Li 77	0.919146
IDI1	Q13907	Isopentenyl-diphosphate Delta-isomerase 1	0.918791
GID8	Q9NWU2	Glucose-induced degradation protein 8 homolog	0.913932
N/A	B4DLC0	cDNA FLJ58476, highly similar to Poly(rC)-binding protein 2	0.912215
N/A	B4DSQ5	cDNA FLJ53608, highly similar to Protein transport protein Sec23A	0.911716
MAGEA10	B2RAE8	cDNA, FLJ94870, highly similar to Homo sapiens melanoma antigen, family A, 10 (MAGEA10), mRNA	0.908061
AURKB	Q96GD4	Aurora kinase B	0.908012
PPP2R1B	P30154	Serine/threonine-protein phosphatase 2A 65 kDa regulatory subunit A beta isoform	0.907487
WDR33	Q9C0J8	pre-mRNA 3' end processing protein WDR33	0.906223
RAB5C	P51148	Ras-related protein Rab-5C	0.906096
PPP2R5C	Q96L52	PP2A B56 gamma 2	0.901493
FLNA	Q60FE6	Filamin A	0.90038
COG5	Q9UP83	Conserved oligomeric Golgi complex subunit 5	0.896367
RAB5B	P61020	Ras-related protein Rab-5B	0.895128
CLTB	P09497	Clathrin light chain B	0.893792
SCYL1	Q96KG9	N-terminal kinase-like protein	0.893669
RPS6KA1	Q15418	Ribosomal protein S6 kinase alpha-1	0.893033
HEL-S-64p	V9HWJ1	Glutathione synthetase	0.89232
BAK1	Q8NFF3	Pro-apoptotic protein BAKM variant	0.89214
PTBP1	P26599	Polypyrimidine tract-binding protein 1	0.891767
PSMD1	Q99460	26S proteasome non-ATPase regulatory subunit 1	0.890115
SERBP1	Q8NC51	Plasminogen activator inhibitor 1 RNA-binding protein	0.886582
PSME1	Q6FHU3	PSME1 protein (Fragment)	0.886385
ATG9A	Q7Z3C6	Autophagy-related protein 9A	0.885939
INAFM1	C9JVW0	Putative transmembrane protein INAFM1	0.885693
ECHDC1	Q9NTX5	Ethylmalonyl-CoA decarboxylase	0.884515
LY6K	Q17RY6	Lymphocyte antigen 6K	0.884385
CUL4B	Q13620	Cullin-4B	0.884264
APOC3	P02656	Apolipoprotein C-III	0.880454
RPS5	Q53G25	Ribosomal protein S5 variant (Fragment)	0.879999
RTN4	Q9NQC3	Reticulon-4	0.879515
N/A	H3BN98	Uncharacterized protein (Fragment)	0.877331
SEC22B	I1VE18	SEC22 vesicle trafficking protein B (Fragment)	0.87487
RAB27A	P51159	Ras-related protein Rab-27A	0.873138
HARS2	P49590	Probable histidine--tRNA ligase, mitochondrial	0.872248
TNPO1	Q92973	Transportin-1	0.871794
CLASP2	O75122	CLIP-associating protein 2	0.870777
SKIV2L2	P42285	Superkiller viralicidic activity 2-like 2	0.867144
IPO5	O00410	Importin-5	0.864824
SELM	Q8WWX9	Selenoprotein M	0.864799
MRI1	Q9BV20	Methylthioribose-1-phosphate isomerase	0.864449
N/A	B7Z5V6	cDNA FLJ57046, highly similar to Lysosomal alpha-glucosidase (EC 3.2.1.20)	0.864284
EXOSC2	Q13868	Exosome complex component RRP4	0.863702
RPS13	P62277	40S ribosomal protein S13	0.850823
TMEM179B	Q7Z7N9	Transmembrane protein 179B	0.850084
WDR26	Q9H7D7	WD repeat-containing protein 26	0.849794
KHSRP	Q92945	Far upstream element-binding protein 2	0.843598
FAM129B	Q96TA1	Niban-like protein 1	0.842827
NUDT21	O43809	Cleavage and polyadenylation specificity factor subunit 5	0.842807
BAX	Q07812	Apoptosis regulator BAX	0.840642
N/A	B4DUQ1	cDNA FLJ54552, highly similar to Heterogeneous nuclear ribonucleoprotein K	0.838789
TPM3	Q5HYB6	Epididymis luminal protein 189	0.838316
DKFZp686L20222	Q5H9N4	Putative uncharacterized protein DKFZp686L20222	0.837703
COASY	Q13057	Bifunctional coenzyme A synthase	0.831508
TIA1	Q59G98	TIA1 protein variant (Fragment)	0.826781
EWSR1	Q01844	RNA-binding protein EWS	0.825106
LRRC8D	Q7L1W4	Volume-regulated anion channel subunit LRRC8D	0.823214
KRT9	P35527	Keratin, type I cytoskeletal 9	0.821179
PUS1	Q9Y606	tRNA pseudouridine synthase A, mitochondrial	0.820709
MICB	X6R344	MHC class I polypeptide-related sequence B	0.820524
FEN1	Q6FHX6	Flap endonuclease 1	0.818811
PEPD	P12955	Xaa-Pro dipeptidase	0.817888
WDR45B	Q5MNZ6	WD repeat domain phosphoinositide-interacting protein 3	0.817508
DDX3X	Q59GX6	DEAD/H (Asp-Glu-Ala-Asp/His) box polypeptide 3 variant (Fragment)	0.816167
SPRYD7	Q5W111	SPRY domain-containing protein 7	0.814181
FRMD8P1	Q9BZ68	Putative FERM domain-containing protein FRMD8P1	0.812741
MCM7	P33993	DNA replication licensing factor MCM7	0.811402
M6PR	Q6I9U3	M6PR protein	0.811089
SLC4A1AP	Q9BWU0	Kanadaptin	0.806038
CPA4	Q9UI42	Carboxypeptidase A4	0.805605
RPL18A	Q02543	60S ribosomal protein L18a	0.805146
LUC7L2	Q9Y383	Putative RNA-binding protein Luc7-like 2	0.804087
TGOLN2	O43493	Trans-Golgi network integral membrane protein 2	0.802673
RAP1B	F5GZG1	Ras-related protein Rap-1b (Fragment)	0.801574
KPNB1	Q14974	Importin subunit beta-1	0.799865
NIF3L1	Q9GZT8	NIF3-like protein 1	0.799859
ANKRD46	Q86W74	Ankyrin repeat domain-containing protein 46	0.796612
NUDT9	Q9BW91	ADP-ribose pyrophosphatase, mitochondrial	0.794997
DDX5	P17844	Probable ATP-dependent RNA helicase DDX5	0.79451
LAMTOR1	Q6IAA8	Ragulator complex protein LAMTOR1	0.794185
CDH3	P22223	Cadherin-3	0.793193
EXT2	Q93063	Exostosin-2	0.793073
CEBPZ	Q03701	CCAAT/enhancer-binding protein zeta	0.792657
GEMIN4	Q9HC39	Putative uncharacterized protein	0.791359
RAB35	Q15286	Ras-related protein Rab-35	0.791149
WBSCR1	Q75MU2	Putative uncharacterized protein WBSCR1 (Fragment)	0.790527
CDK5RAP3	Q96JB5	CDK5 regulatory subunit-associated protein 3	0.79044
TMEM87A	Q8NBN3	Transmembrane protein 87A	0.787455
MAGOHB	Q96A72	Protein mago nashi homolog 2	0.786387
FAM98B	Q52LJ0	Protein FAM98B	0.784221
MAGEA9	P43362	Melanoma-associated antigen 9	0.784117
TG	Q59GF0	Thyroglobulin variant (Fragment)	0.783562
DDX21	Q9NR30	Nucleolar RNA helicase 2	0.782455
SMARCA5	O60264	SWI/SNF-related matrix-associated actin-dependent regulator of chromatin subfamily A member 5	0.780417
ARAP1	Q96P48	Arf-GAP with Rho-GAP domain, ANK repeat and PH domain-containing protein 1	0.779897
HDGF	P51858	Hepatoma-derived growth factor	0.77957
RMND5A	Q9H871	Protein RMD5 homolog A	0.779205
SUSD5	O60279	Sushi domain-containing protein 5	0.775335
DDX17	Q92841	Probable ATP-dependent RNA helicase DDX17	0.774889
STC1	P52823	Stanniocalcin-1	0.774123
EXOC7	Q9UPT5	Exocyst complex component 7	0.773847
NACC1	Q96RE7	Nucleus accumbens-associated protein 1	0.773718
TTC1	Q99614	Tetratricopeptide repeat protein 1	0.772477
LARP1	Q6PKG0	La-related protein 1	0.771879
RPL6	Q9HBB3	60S ribosomal protein L6	0.769921
ADRM1	Q16186	Proteasomal ubiquitin receptor ADRM1	0.76794
GEMIN5	Q8TEQ6	Gem-associated protein 5	0.7669
EDIL3	O43854	EGF-like repeat and discoidin I-like domain-containing protein 3	0.766364
HEBP1	Q9NRV9	Heme-binding protein 1	0.76566
CT47A1	Q5JQC4	Cancer/testis antigen 47A	0.762667
N/A	A8K7N0	cDNA FLJ75556, highly similar to Homo sapiens ribosomal protein L14, mRNA	0.759356
HEATR1	Q9H583	HEAT repeat-containing protein 1	0.759078
TIAL1	Q2TSD2	Aging-associated gene 7 protein	0.758894
RTN3	B7Z4M1	Reticulon	0.75701
RABAC1	Q9UI14	Prenylated Rab acceptor protein 1	0.756536
WDR5	P61964	WD repeat-containing protein 5	0.755827
VPS18	Q9P253	Vacuolar protein sorting-associated protein 18 homolog	0.751989
RTN3	O95197	Reticulon-3	0.751681
MEGF8	Q7Z7M0	Multiple epidermal growth factor-like domains protein 8	0.750683
TMEM9	Q9P0T7	Transmembrane protein 9	0.748469
BTD	P43251	Biotinidase	0.744692
SLC7A6	Q92536	Y+L amino acid transporter 2	0.743441
CHP1	Q99653	Calcineurin B homologous protein 1	0.740642
REEP5	Q00765	Receptor expression-enhancing protein 5	0.739775
IGFBP4	P22692	Insulin-like growth factor-binding protein 4	0.738501
HSPE1-MOB4	S4R3N1	Protein HSPE1-MOB4	0.736044
N/A	B4DS79	cDNA FLJ56828, highly similar to Adapter-relatedprotein complex 1 beta-1 subunit	0.734935
RAB31	Q53EY4	RAB31, member RAS oncogene family variant (Fragment)	0.733562
RAB10	P61026	Ras-related protein Rab-10	0.732588
TCEB2	Q15370	Transcription elongation factor B polypeptide 2	0.732345
[truncated: 931 more rows]
